# Supplementary material for: Continuous versus Standard Palbociclib Treatment and Molecular Profiling of Solid Tissues and Liquid Biopsies in the CCTG MA.38 Trial in Advanced Breast Cancer
Source: Cancer Res Commun. 2025 Nov 13;5(11):1998–2011. doi: 10.1158/2767-9764.CRC-25-0346 (PMC12613153; doi:10.1158/2767-9764.CRC-25-0346)
Supplement: Supplementary File 1 — cfDNA panel description [file crc-25-0346_supplementary_file_1_supps1.xlsx]

## Sheet: Probes
SequenceName	Sequence	Chromosome	Start	Stop	Orientation	Group Name	Request ID	GC Percent
426_238995_207(AKT1)_4a_1	/5Biosg/AGAGGAGCGCGTGAGCGTCGCGGGAGCCTCGGGCACCATGAGCGACGTGGCTATTGTGAAGGAGGGTTGGCTGCACAAACGAGGTTAGTACCCGCTGCCAGGGCTGGGCCTGGGGAGGGA	14	105258897	105259017	-	AKT1 (207)	426	66.67
426_238996_207(AKT1)_5a_1	/5Biosg/TGGCGAGGGTCTGACGGGTAGAGTGTGCGTGGCTCTCACCACCCGCACGTCTGTAGGGGAGTACATCAAGACCTGGCGGCCACGCTACTTCCTCCTCAAGAATGATGGCACCTTCATTGG	14	105246489	105246609	-	AKT1 (207)	426	60
426_238996_207(AKT1)_5a_2	/5Biosg/CTACAAGGAGCGGCCGCAGGATGTGGACCAACGTGAGGCTCCCCTCAACAACTTCTCTGTGGCGCGTAAGTATCCCCTTGGCCTCTCGGGATTCAGATTTGGGGGGTTGGCTGGAGCCCT	14	105246369	105246489	-	AKT1 (207)	426	60.83
426_238997_207(AKT1)_6a_1	/5Biosg/GCCCCCTTGTGGTTGCCAGGGCCTCGATGCTGGAATGTCAGAGGCCCCCCACTGGCCCCTCAGCCTCCTCCTGCTTTGCACAGGCTGGGCCAGAGCCTGCCACGGAGCCCCAGCGGCTAC	14	105243991	105244111	-	AKT1 (207)	426	70
426_238997_207(AKT1)_6a_2	/5Biosg/ACACTCCACTCACTCACACCTCTCAGGGCCCCGCACGTTCCCACAGCCCTCAGGGTGTACGTGCTGTAGGTGTGGCTGTGCCCCAGGTATGTGTTCCCCAGGTGTGCTTGTGCCCCAGGT	14	105243871	105243991	-	AKT1 (207)	426	63.33
426_238998_207(AKT1)_7a_1	/5Biosg/GCAGAGTGCCAGCTGATGAAGACGGAGCGGCCCCGGCCCAACACCTTCATCATCCGCTGCCTGCAGTGGACCACTGTCATCGAACGCACCTTCCATGTGGAGACTCCTGAGGAGCGGTAC	14	105242991	105243111	-	AKT1 (207)	426	62.5
426_238999_207(AKT1)_8a_1	/5Biosg/GCTCCTGATCTGGTACAGGCCTGCAGCCTCACCTGACCTCCTGCAGGGAGGAGTGGACAACCGCCATCCAGACTGTGGCTGACGGCCTCAAGAAGCAGGAGGAGGAGGAGATGGACTTCC	14	105242062	105242182	-	AKT1 (207)	426	62.5
426_238999_207(AKT1)_8a_2	/5Biosg/GGTCGGGCTCACCCAGTGACAACTCAGGGGCTGAAGAGATGGAGGTGTCCCTGGCCAAGCCCAAGCACCGCGTGGTGAGGCCTGTCCCCACTTCTGCCTGTGCCTGGGGCTGCCTTGGAC	14	105241942	105242062	-	AKT1 (207)	426	66.67
426_239000_207(AKT1)_9a.1_1	/5Biosg/TCTGGGGCCCCTCATGCCACCCCACGCATGCCGACCAGCTGGGCACTGTTGGCAGCGCCGCTTGCTGACCCTGGTGCCTGCCCATAGACCATGAACGAGTTTGAGTACCTGAAGCTGCTG	14	105241511	105241631	-	AKT1 (207)	426	64.17
426_239000_207(AKT1)_9a.1_2	/5Biosg/GGCAAGGGCACTTTCGGCAAGGTGATCCTGGTGAAGGAGAAGGCCACAGGCCGCTACTACGCCATGAAGATCCTCAAGAAGGAAGTCATCGTGGCCAAGGTGGGGCCGGGGCGGTGGGG	14	105241392	105241511	-	AKT1 (207)	426	63.03
426_239001_207(AKT1)_10a.1_1	/5Biosg/GGCAGCTCACCCAGCCCTGCTTTACAGGACGAGGTGGCCCACACACTCACCGAGAACCGCGTCCTGCAGAACTCCAGGCACCCCTTCCTCACAGTGAGTGGGAGCCCAGATGGGGCTGAA	14	105241247	105241367	-	AKT1 (207)	426	64.17
426_239002_207(AKT1)_11a_1	/5Biosg/GCAGTTCCAGCTCCCCTTCCTTGCAGGCCCTGAAGTACTCTTTCCAGACCCACGACCGCCTCTGCTTTGTCATGGAGTACGCCAACGGGGGCGAGGTAGGGGCTGGGGCTGCGGGGGATG	14	105240223	105240343	-	AKT1 (207)	426	65
426_239003_207(AKT1)_12a_1	/5Biosg/AGGCCATGGGGGCAGAGGCCCGAGCCACGGCTGTGCCTCAGGTTGCGCCTCCCGCAGCTGTTCTTCCACCTGTCCCGGGAGCGTGTGTTCTCCGAGGACCGGGCCCGCTTCTATGGCGCT	14	105239854	105239974	-	AKT1 (207)	426	70
426_239003_207(AKT1)_12a_2	/5Biosg/GAGATTGTGTCAGCCCTGGACTACCTGCACTCGGAGAAGAACGTGGTGTACCGGGACCTCAAGGTGCGCTGGCGGGCAGGCAGGGGGGCAGGGCCCTGGGGGCCTGGCGGCACTGACCTG	14	105239734	105239854	-	AKT1 (207)	426	69.17
426_239004_207(AKT1)_13a_1	/5Biosg/GGGGGGCAGGGCCCTGGGGGCCTGGCGGCACTGACCTGAGGCCACCTTTCCCCTAGCTGGAGAACCTCATGCTGGACAAGGACGGGCACATTAAGATCACAGACTTCGGGCTGTGCAAGG	14	105239652	105239772	-	AKT1 (207)	426	65
426_239004_207(AKT1)_13a_2	/5Biosg/AGGGGATCAAGGACGGTGCCACCATGAAGACCTTTTGCGGCACACCTGAGTACCTGGCCCCCGAGGTGTGCGCCCCACCTGCGTGCATACGCGTTGCTGCGTCCCCACGTCCTGAGCACA	14	105239532	105239652	-	AKT1 (207)	426	65
426_239005_207(AKT1)_14a_1	/5Biosg/CCACCCGTGCAGGTGCTGGAGGACAATGACTACGGCCGTGCAGTGGACTGGTGGGGGCTGGGCGTGGTCATGTACGAGATGATGTGCGGTCGCCTGCCCTTCTACAACCAGGACCATGAG	14	105239321	105239441	-	AKT1 (207)	426	63.33
426_239005_207(AKT1)_14a_2	/5Biosg/AAGCTTTTTGAGCTCATCCTCATGGAGGAGATCCGCTTCCCGCGCACGCTTGGTCCCGAGGCCAAGTCCTTGCTTTCAGGGCTGCTCAAGAAGGACCCCAAGCAGAGGTGAGGGCCGCCC	14	105239201	105239321	-	AKT1 (207)	426	61.67
426_239006_207(AKT1)_15a_1	/5Biosg/TGTTTCCTGCCTGCAGGCTTGGCGGGGGCTCCGAGGACGCCAAGGAGATCATGCAGCATCGCTTCTTTGCCGGTATCGTGTGGCAGCACGTGTACGAGAAGAAGGTGCGGCTGCTCCCCG	14	105238685	105238805	-	AKT1 (207)	426	63.33
426_239007_207(AKT1)_16a_1	/5Biosg/CTCTGCAGCTCAGCCCACCCTTCAAGCCCCAGGTCACGTCGGAGACTGACACCAGGTATTTTGATGAGGAGTTCACGGCCCAGATGATCACCATCACACCACCTGACCAAGGTGAGGGGC	14	105237072	105237192	-	AKT1 (207)	426	59.17
426_239008_207(AKT1)_17a_1	/5Biosg/TGAGCTGTCTACACCCACAGATGACAGCATGGAGTGTGTGGACAGCGAGCGCAGGCCCCACTTCCCCCAGTTCTCCTACTCGGCCAGCGGCACGGCCTGAGGCGGCGGTGGACTGCGCTG	14	105236657	105236777	-	AKT1 (207)	426	66.67
426_239009_208(AKT2)_8a_1	/5Biosg/AGGGGCTGGTGTGGAATCCCCTCCCGCCCTGACCAGCTCCTCTCTTGTCTTGCAGACTGTGCCCTGTCCACGGTGCCTCCTGCATGTCCTGCTGCCCTGAGCTGTCCCGAGCTAGGTGAC	19	40771193	40771313	-	AKT2 (208)	426	65
426_239009_208(AKT2)_8a_2	/5Biosg/AGCGTACCACGCTGCCACCATGAATGAGGTGTCTGTCATCAAAGAAGGCTGGCTCCACAAGCGTGGTAAGAGGCCGCTTTTGCCCGCCAGATTCTTTCTCCCACGCTGGCTCCTCCTGGA	19	40771073	40771193	-	AKT2 (208)	426	58.33
426_239010_208(AKT2)_9a.1_1	/5Biosg/GGGACATCACTCAACCTTGTCCTAACCTCTCTCCCTCCCTTCCTGCCTCATTTCAGGTGAATACATCAAGACCTGGAGGCCACGGTACTTCCTGCTGAAGAGCGACGGCTCCTTCATTGG	19	40762897	40763017	-	AKT2 (208)	426	55
426_239010_208(AKT2)_9a.1_2	/5Biosg/GTACAAGGAGAGGCCCGAGGCCCCTGATCAGACTCTACCCCCCTTAAACAACTTCTCCGTAGCAGGTGTGTCTTGGGATGAGTGGGTCAGTGTTCTGGTGCTCACAGGATGGCTGGCACG	19	40762777	40762897	-	AKT2 (208)	426	58.33
426_239011_208(AKT2)_10a.1_1	/5Biosg/GCAGAATGCCAGCTGATGAAGACCGAGAGGCCGCGACCCAACACCTTTGTCATACGCTGCCTGCAGTGGACCACAGTCATCGAGAGGACCTTCCACGTGGATTCTCCAGACGAGAGGTCA	19	40761060	40761180	-	AKT2 (208)	426	58.33
426_239012_208(AKT2)_11a_1	/5Biosg/CCAGGACTCCTGGCTGCTGGGACTCACGTGTGTCCCTGCACAGGGAGGAGTGGATGCGGGCCATCCAGATGGTCGCCAACAGCCTCAAGCAGCGGGCCCCAGGCGAGGACCCCATGGACT	19	40748517	40748637	-	AKT2 (208)	426	67.5
426_239012_208(AKT2)_11a_2	/5Biosg/ACAAGTGTGGCTCCCCCAGTGACTCCTCCACGACTGAGGAGATGGAAGTGGCGGTCAGCAAGGCACGGGCTAAAGTGGTAAGTGCTGGGAGCAGGGGTGGGGCTGCCAGCCTGCGGTGCC	19	40748397	40748517	-	AKT2 (208)	426	65
426_239013_208(AKT2)_12a.1_1	/5Biosg/CCCACGGGCCATGAGCCAGGCGCTGACTGCCCCCACTCTCCCTGTCCCTGGCAGACCATGAATGACTTCGACTATCTCAAACTCCTTGGCAAGGGAACCTTTGGCAAAGTCATCCTGGTG	19	40747910	40748030	-	AKT2 (208)	426	59.17
426_239013_208(AKT2)_12a.1_2	/5Biosg/CGGGAGAAGGCCACTGGCCGCTACTACGCCATGAAGATCCTGCGGAAGGAAGTCATCATTGCCAAGGTGCGTGCCCCGGGAATTGCGCTCGCGAGCCTCTGTGGGGGCTGCGGTCTGGAG	19	40747790	40747910	-	AKT2 (208)	426	65
426_239014_208(AKT2)_13a_1	/5Biosg/AGCCCCTCACCCGCAGTCTGTCTGCAGGATGAAGTCGCTCACACAGTCACCGAGAGCCGGGTCCTCCAGAACACCAGGCACCCGTTCCTCACTGTGAGTTGCCCTCCCCTTCCCAGACAG	19	40745924	40746044	-	AKT2 (208)	426	63.33
426_239015_208(AKT2)_14a.1_1	/5Biosg/CCCACCCTGCTGCCTTCATCCCCCAGGCGCTGAAGTATGCCTTCCAGACCCACGACCGCCTGTGCTTTGTGATGGAGTATGCCAACGGGGGTGAGGTGAGCCGCGGCTGCCTTGACTTTG	19	40744786	40744906	-	AKT2 (208)	426	63.33
426_239016_208(AKT2)_15a_1	/5Biosg/TGAGGGCAGGTGGGTGGGCTGGGGCCTGACCTCCTCTCCCCACCCCTTCCTCCTGCAGCTGTTCTTCCACCTGTCCCGGGAGCGTGTCTTCACAGAGGAGCGGGCCCGGTTTTATGGTGC	19	40743936	40744056	-	AKT2 (208)	426	66.67
426_239016_208(AKT2)_15a_2	/5Biosg/AGAGATTGTCTCGGCTCTTGAGTACTTGCACTCGCGGGACGTGGTATACCGCGACATCAAGGTTAGTGGCAGGGTGTGCGCCAGGCTGACCTGTGGCATGCACACCACATGGGACTCACA	19	40743816	40743936	-	AKT2 (208)	426	58.33
426_239017_208(AKT2)_16a_1	/5Biosg/GGGGTGGCAGGAAGCCTTGGGAGCATGCACCTGAGATCCGTTGACTTTTCCAACAGCTGGAAAACCTCATGCTGGACAAAGATGGCCACATCAAGATCACTGACTTTGGCCTCTGCAAAG	19	40742228	40742348	-	AKT2 (208)	426	53.33
426_239017_208(AKT2)_16a_2	/5Biosg/AGGGCATCAGTGACGGGGCCACCATGAAAACCTTCTGTGGGACCCCGGAGTACCTGGCGCCTGAGGTGTCTGGGGTTGGTGGGGGTAGGAACGTGTGAGGCCAAGGGTAGGGGGATCCCC	19	40742108	40742228	-	AKT2 (208)	426	65
426_239018_208(AKT2)_17a_1	/5Biosg/CTCCATCCTCAGGTGCTGGAGGACAATGACTATGGCCGGGCCGTGGACTGGTGGGGGCTGGGTGTGGTCATGTACGAGATGATGTGCGGCCGCCTGCCCTTCTACAACCAGGACCACGAG	19	40741903	40742023	-	AKT2 (208)	426	63.33
426_239018_208(AKT2)_17a_2	/5Biosg/CGCCTCTTCGAGCTCATCCTCATGGAAGAGATCCGCTTCCCGCGCACGCTCAGCCCCGAGGCCAAGTCCCTGCTTGCTGGGCTGCTTAAGAAGGACCCCAAGCAGAGGTGAGGGCTGGCG	19	40741783	40741903	-	AKT2 (208)	426	65
426_239019_208(AKT2)_18a.1_1	/5Biosg/GGCCGTCTCTGCACAGGCTTGGTGGGGGGCCCAGCGATGCCAAGGAGGTCATGGAGCACAGGTTCTTCCTCAGCATCAACTGGCAGGACGTGGTCCAGAAGAAGGTGAGCCCCACTGCTT	19	40741153	40741273	-	AKT2 (208)	426	62.5
426_239020_208(AKT2)_19a_1	/5Biosg/CTCCGTAGCTCCTGCCACCCTTCAAACCTCAGGTCACGTCCGAGGTCGACACAAGGTACTTCGATGATGAATTTACCGCCCAGTCCATCACAATCACACCCCCTGACCGCTGTGAGTGCC	19	40740942	40741062	-	AKT2 (208)	426	57.5
426_239021_208(AKT2)_20a_1	/5Biosg/TCCACCTCTGCCGCCCACAGATGACAGCCTGGGCTTACTGGAGCTGGACCAGCGGACCCACTTCCCCCAGTTCTCCTACTCGGCCAGCATCCGCGAGTGAGCAGTCTGCCCACGCAGAGG	19	40739758	40739878	-	AKT2 (208)	426	65.83
426_241427_8289(ARID1A)_1a.1_1	/5Biosg/GGACTGGGCCCCGGGGCGGGGTGGGAGGGGGGGAGAAGACGAAGACAGGGCCGGGTCTCTCCGCGGACGAGACAGCGGGGATCATGGCCGCGCAGGTCGCCCCCGCCGCCGCCAGCAGC	1	27022811	27022930	+	ARID1A (8289)	426	78.15
426_241428_8289(ARID1A)_1a.2_1	/5Biosg/AACCCGCCGCCGCCGCCGCCCTCGGAGCTGAAGAAAGCCGAGCAGCAGCAGCGGGAGGAGGCGGGGGGCGAGGCGGCGGCGGCGGCAGCGGCCGAGCGCGGGGAAATGAAGGCAGCCGCC	1	27022936	27023056	+	ARID1A (8289)	426	79.17
426_241428_8289(ARID1A)_1a.2_2	/5Biosg/GAAATGAAGGCAGCCGCCGGGCAGGAAAGCGAGGGCCCCGCCGTGGGGCCGCCGCAGCCGCTGGGAAAGGAGCTGCAGGACGGGGCCGAGAGCAATGGGGGTGGCGGCGGCGGCGGAGCC	1	27023038	27023158	+	ARID1A (8289)	426	76.67
426_241428_8289(ARID1A)_1a.2_3	/5Biosg/GGCGGCGGCGGCGGAGCCGGCAGCGGCGGCGGGCCCGGCGCGGAGCCGGACCTGAAGAACTCGAACGGGAACGCGGGCCCTAGGCCCGCCCTGAACAATAACCTCACGGAGCCGCCCGGC	1	27023140	27023260	+	ARID1A (8289)	426	78.33
426_241428_8289(ARID1A)_1a.2_4	/5Biosg/CTCACGGAGCCGCCCGGCGGCGGCGGTGGCGGCAGCAGCGATGGGGTGGGGGCGCCTCCTCACTCAGCCGCGGCCGCCTTGCCGCCCCCAGCCTACGGCTTCGGGCAACCCTACGGCCGG	1	27023242	27023362	+	ARID1A (8289)	426	80
426_241428_8289(ARID1A)_1a.2_5	/5Biosg/GGGCAACCCTACGGCCGGAGCCCGTCTGCCGTCGCCGCCGCCGCGGCCGCCGTCTTCCACCAACAACATGGCGGACAACAAAGCCCTGGCCTGGCAGCGCTGCAGAGCGGCGGCGGCGGG	1	27023344	27023464	+	ARID1A (8289)	426	75.83
426_241428_8289(ARID1A)_1a.2_6	/5Biosg/CAGAGCGGCGGCGGCGGGGGCCTGGAGCCCTACGCGGGGCCCCAGCAGAACTCTCACGACCACGGCTTCCCCAACCACCAGTACAACTCCTACTACCCCAACCGCAGCGCCTACCCCCCG	1	27023446	27023566	+	ARID1A (8289)	426	71.67
426_241428_8289(ARID1A)_1a.2_7	/5Biosg/CGCAGCGCCTACCCCCCGCCCGCCCCGGCCTACGCGCTGAGCTCCCCGAGAGGTGGCACTCCGGGCTCCGGCGCGGCGGCGGCTGCCGGCTCCAAGCCGCCTCCCTCCTCCAGCGCCT	1	27023548	27023666	+	ARID1A (8289)	426	81.36
426_241429_8289(ARID1A)_1a.3_1	/5Biosg/CTCCTCGTCGTCTTCGTCCTTCGCTCAGCAGCGCTTCGGGGCCATGGGGGGAGGCGGCCCCTCCGCGGCCGGCGGGGGAACTCCCCAGCCCACCGCCACCCCCACCCTCAACCAACTGCT	1	27023670	27023790	+	ARID1A (8289)	426	74.17
426_241429_8289(ARID1A)_1a.3_2	/5Biosg/CCGCCACCCCCACCCTCAACCAACTGCTCACGTCGCCCAGCTCGGCCCGGGGCTACCAGGGCTACCCCGGGGGCGACTACAGTGGCGGGCCCCAGGACGGGGGCGCCGGCAAGGGCCCGG	1	27023762	27023882	+	ARID1A (8289)	426	78.33
426_241429_8289(ARID1A)_1a.3_3	/5Biosg/CAGGACGGGGGCGCCGGCAAGGGCCCGGCGGACATGGCCTCGCAGTGTTGGGGGGCTGCGGCGGCGGCAGCTGCGGCGGCGGCCGCCTCGGGAGGGGCCCAACAAAGGAGCCACCACGCG	1	27023854	27023974	+	ARID1A (8289)	426	80
426_241429_8289(ARID1A)_1a.3_4	/5Biosg/AGGGGCCCAACAAAGGAGCCACCACGCGCCCATGAGCCCCGGGAGCAGCGGCGGCGGGGGGCAGCCGCTCGCCCGGACCCCTCAGGTACACAGCTGAGTGGGGAGGGGGCTGGGGCGAGC	1	27023946	27024066	+	ARID1A (8289)	426	76.67
426_241430_8289(ARID1A)_2a.1_1	/5Biosg/TCTTTATTTTGTAGCCATCCAGTCCAATGGATCAGATGGGCAAGATGAGACCTCAGCCATATGGCGGGACTAACCCATACTCGCAGCAACAGGGACCTCCGTCAGGACCGCAGCAAGGAC	1	27056127	27056247	+	ARID1A (8289)	426	54.17
426_241430_8289(ARID1A)_2a.1_2	/5Biosg/ATGGGTACCCAGGGCAGCCATACGGGTCCCAGACCCCGCAGCGGTACCCGATGACCATGCAGGGCCGGGCGCAGAGTGCCATGGGCGGCCTCTCTTATACACAGCAGGTAGATGGTGATT	1	27056247	27056367	+	ARID1A (8289)	426	64.17
426_241431_8289(ARID1A)_3a_1	/5Biosg/TTCCTTTCCTACAGATTCCTCCTTATGGACAACAAGGCCCCAGCGGGTATGGTCAACAGGGCCAGACTCCATATTACAACCAGCAAAGTCCTCACCCTCAGCAGCAGCAGCCACCCTACT	1	27057628	27057748	+	ARID1A (8289)	426	54.17
426_241431_8289(ARID1A)_3a_2	/5Biosg/CCCAGCAACCACCGTCCCAGACCCCTCATGCCCAACCTTCGTATCAGCAGCAGCCACAGTCTCAACCACCACAGCTCCAGTCCTCTCAGCCTCCATACTCCCAGCAGCCATCCCAGCCTC	1	27057748	27057868	+	ARID1A (8289)	426	62.5
426_241431_8289(ARID1A)_3a_3	/5Biosg/CACATCAGCAGTCCCCGGCTCCATACCCCTCCCAGCAGTCGACGACACAGCAGCACCCCCAGAGCCAGCCCCCCTACTCACAGCCACAGGCTCAGTCTCCTTACCAGCAGCAGCAACCTC	1	27057868	27057988	+	ARID1A (8289)	426	65
426_241431_8289(ARID1A)_3a_4	/5Biosg/AGCAGCCAGCACCCTCGACGCTCTCCCAGCAGGCTGCGTATCCTCAGCCCCAGTCTCAGCAGTCCCAGCAAACTGCCTATTCCCAGCAGCGCTTCCCTCCACCGCAGGTAAGATATCCCT	1	27057988	27058108	+	ARID1A (8289)	426	62.5
426_241432_8289(ARID1A)_4a_1	/5Biosg/AGGAGCTATCTCAAGATTCATTTGGGTCTCAGGCATCCTCAGCCCCCTCAATGACCTCCAGTAAGGGAGGGCAAGAAGATATGAACCTGAGCCTTCAGTCAAGACCCTCCAGCTTGCCTG	1	27059164	27059284	+	ARID1A (8289)	426	53.33
426_241433_8289(ARID1A)_5a_1	/5Biosg/TTGAAAGTAGAATCTTTCTGCCTAATATTACTAATCCATGTTCTTATATATATGTTCTAGGATCTATCTGGTTCAATAGATGACCTCCCCATGGGGACAGAAGGAGCTCTGAGTCCTGGA	1	27087286	27087406	+	ARID1A (8289)	426	40
426_241433_8289(ARID1A)_5a_2	/5Biosg/GTGAGCACATCAGGGATTTCCAGCAGCCAAGGAGAGCAGAGTAATCCAGCTCAGTCTCCTTTCTCTCCTCATACCTCCCCTCACCTGCCTGGCATCCGAGGCCCTTCCCCGTCCCCTGTT	1	27087406	27087526	+	ARID1A (8289)	426	59.17
426_241433_8289(ARID1A)_5a_3	/5Biosg/GGCTCTCCCGCCAGTGTTGCTCAGTCTCGCTCAGGACCACTCTCGCCTGCTGCAGTGCCAGGTACCCTCAAGTGCTGGGCTTTAGGGAGAGGGAAAGGTGACTGCCCCCAGTAATATTAA	1	27087526	27087646	+	ARID1A (8289)	426	59.17
426_241434_8289(ARID1A)_6a_1	/5Biosg/CTTTGTCTGGAGCAGGCAACCAGATGCCACCTCGGCCACCCAGTGGCCAGTCGGACAGCATCATGCATCCTTCCATGAACCAATCAAGCATTGCCCAAGATCGAGGTGAGAGCCTGGGTG	1	27087859	27087979	+	ARID1A (8289)	426	58.33
426_241435_8289(ARID1A)_7a_1	/5Biosg/AAAGCTAATAACTATATGGATGCTACCCACAAATAGGTTATATGCAGAGGAACCCCCAGATGCCCCAGTACAGTTCCCCCCAGCCCGGCTCAGCCTTATCTCCGCGTCAGCCTTCCGGAG	1	27088606	27088726	+	ARID1A (8289)	426	54.17
426_241435_8289(ARID1A)_7a_2	/5Biosg/GACAGATACACACAGGCATGGGCTCCTACCAGCAGAACTCCATGGGGAGCTATGGTCCCCAGGGGGGTCAGTATGGCCCACAAGGTCAGTATACTACCCAGTTAGGAGTAGATACGGGTG	1	27088726	27088846	+	ARID1A (8289)	426	56.67
426_241436_8289(ARID1A)_8a_1	/5Biosg/AGTCTTGTCTTCCTCCCCTCCCAGGTGGCTACCCCAGGCAGCCAAACTATAATGCCTTGCCCAATGCCAACTACCCCAGTGCAGGCATGGCTGGAGGCATAAACCCCATGGGTGCCGGAG	1	27089439	27089559	+	ARID1A (8289)	426	60
426_241436_8289(ARID1A)_8a_2	/5Biosg/GTCAAATGCATGGACAGCCTGGCATCCCACCTTATGGCACACTCCCTCCAGGGAGGATGAGTCACGCCTCCATGGGCAACCGGCCTTATGGCCCTAACATGGCCAATATGCCACCTCAGG	1	27089559	27089679	+	ARID1A (8289)	426	59.17
426_241436_8289(ARID1A)_8a_3	/5Biosg/TTGGGTCAGGGATGTGTCCCCCACCAGGGGGCATGAACCGGAAAACCCAAGAAACTGCTGTCGCCATGCATGTTGCTGCCAACTCTATCCAAAACAGGTAAGGCCTGGGAAGCAGAGAGG	1	27089679	27089799	+	ARID1A (8289)	426	56.67
426_241437_8289(ARID1A)_9a_1	/5Biosg/CTCAGAGTCTAACCTTTGTCTCTCTCACTTTCCATCTTCTTCCTTAGGCCGCCAGGCTACCCCAATATGAATCAAGGGGGCATGATGGGAACTGGACCTCCTTATGGACAAGGGATTAAT	1	27092664	27092784	+	ARID1A (8289)	426	49.17
426_241437_8289(ARID1A)_9a_2	/5Biosg/AGTATGGCTGGCATGATCAACCCTCAGGGACCCCCATATTCCATGGGTGGAACCATGGCCAACAATTCTGCAGGTAAGTGCTAGTCATTCTCACTAGGGATTTCTTCAAGAGTCACATCA	1	27092784	27092904	+	ARID1A (8289)	426	49.17
426_241438_8289(ARID1A)_10a_1	/5Biosg/TACAGGGATGGCAGCCAGCCCAGAGATGATGGGCCTTGGGGATGTAAAGTTAACTCCAGCCACCAAAATGAACAACAAGGCAGATGGGACACCCAAGACAGAATCCAAATCCAAGGTAGT	1	27092942	27093062	+	ARID1A (8289)	426	50.83
426_241439_8289(ARID1A)_11a_1	/5Biosg/ACCTGAACCTTCCAGAAATCCAGTTCTTCTACTACAACCAATGAGAAGATCACCAAGTTGTATGAGCTGGGTGGTGAGCCTGAGAGGAAGATGTGGGTGGACCGTTATCTGGCCTTCACT	1	27094265	27094385	+	ARID1A (8289)	426	49.17
426_241439_8289(ARID1A)_11a_2	/5Biosg/GAGGAGAAGGCCATGGGCATGACAAATCTGCCTGCTGTGGGTAGGAAACCTCTGGACCTCTATCGCCTCTATGTGTCTGTGAAGGAGATTGGTGGATTGACTCAGGTGAGTGGGCGCCTG	1	27094385	27094505	+	ARID1A (8289)	426	55.83
426_241440_8289(ARID1A)_12a_1	/5Biosg/TGGTTTGGTTATACAGGTCAACAAGAACAAAAAATGGCGGGAACTTGCAACCAACCTCAATGTGGGCACATCAAGCAGTGCTGCCAGCTCCTTGAAAAAGCAGTATATCCAGTGTCTCTA	1	27097593	27097713	+	ARID1A (8289)	426	45.83
426_241440_8289(ARID1A)_12a_2	/5Biosg/TGCCTTTGAATGCAAGATTGAACGGGGAGAAGACCCTCCCCCAGACATCTTTGCAGCTGCTGATTCCAAGAAGTCCCAGCCCAAGATCCAGCCTCCCTCTCCTGGTAAGGATGGGGTCAG	1	27097713	27097833	+	ARID1A (8289)	426	55.83
426_241441_8289(ARID1A)_13a_1	/5Biosg/GAGTTAAACACTGTCATGCCAAGCAAACTACTCAACTTGTATCTCTGTCCACAGCGGGATCAGGATCTATGCAGGGGCCCCAGACTCCCCAGTCAACCAGCAGTTCCATGGCAGAAGGAG	1	27098936	27099056	+	ARID1A (8289)	426	53.33
426_241441_8289(ARID1A)_13a_2	/5Biosg/GAGACTTAAAGCCACCAACTCCAGCATCCACACCACACAGTCAGATCCCCCCATTGCCAGGCATGAGGTAAGGCCAAGAGCAGGGGCAGATGGTTGGGAGGATGGCTGAAGATAAGTGCA	1	27099056	27099176	+	ARID1A (8289)	426	55.83
426_241442_8289(ARID1A)_14a_1	/5Biosg/TTGTGGTTTACTTGGTTTTCCTCACTCTGGAGCAGGAGCAATTCAGTTGGGATCCAGGATGCCTTTAATGATGGAAGTGACTCCACATTCCAGAAGCGGAATTCCATGACTCCAAACCCT	1	27099270	27099390	+	ARID1A (8289)	426	47.5
426_241442_8289(ARID1A)_14a_2	/5Biosg/GGGTATCAGCCCAGTATGAATACCTCTGACATGATGGGGCGCATGTCCTATGAGCCAAATAAGGATCCTTATGGCAGCATGAGGAAAGGTGACTGATCTGATTGCTATTTGAACTTGTGC	1	27099390	27099510	+	ARID1A (8289)	426	47.5
426_241443_8289(ARID1A)_15a_1	/5Biosg/TGTCAACTTACCAGTTTGTTCACCGCTTGCCTTTCTACGCTCAGCTCCAGGGAGTGATCCCTTCATGTCCTCAGGGCAGGGCCCCAACGGCGGGATGGGTGACCCCTACAGTCGTGCTGC	1	27099792	27099912	+	ARID1A (8289)	426	60
426_241443_8289(ARID1A)_15a_2	/5Biosg/CGGCCCTGGGCTAGGAAATGTGGCGATGGGACCACGACAGCACTATCCCTATGGAGGTCCTTATGACAGAGTGAGGTAAGCATGACCCCAGCTCCTGTCCACTCCCCCAGCACCCTGAAG	1	27099912	27100032	+	ARID1A (8289)	426	60
426_241444_8289(ARID1A)_16a.1_1	/5Biosg/CAGCACCCTGAAGCTATAGTGGGCTCAATCTGCCTCTCCAATTTTGTTTAGGACGGAGCCTGGAATAGGGCCTGAGGGAAACATGAGCACTGGGGCCCCACAGCCGAATCTCATGCCTTC	1	27100019	27100139	+	ARID1A (8289)	426	55.83
426_241444_8289(ARID1A)_16a.1_2	/5Biosg/CAACCCAGACTCGGGGATGTATTCTCCTAGCCGCTACCCCCCGCAGCAGCAGCAGCAGCAGCAGCAACGGTGAGTAAAGCCTGGTCTCGGTGCTGCTATGGATCAGGCTTCGCCACTGCC	1	27100139	27100259	+	ARID1A (8289)	426	62.5
426_241445_8289(ARID1A)_17a.1_1	/5Biosg/TGCCTCCTATAGACATGATTCCTATGGCAATCAGTTCTCCACCCAAGGCACCCCTTCTGGCAGCCCCTTCCCCAGCCAGCAGACTACAATGTATCAACAGCAACAGCAGGTGAGGAGGGT	1	27100280	27100400	+	ARID1A (8289)	426	55
426_241446_8289(ARID1A)_18a.1_1	/5Biosg/TGTGTCCACCAAGCATCTGGTTGTAGCCATCTTGGCATCTGTGGGCTTTATGTCCCTGAGTGCAGAGTATTAACTTCCCCTCTGCTTGTCTCTGCCTTAGAATTACAAGCGGCCAATGGA	1	27100719	27100839	+	ARID1A (8289)	426	50
426_241446_8289(ARID1A)_18a.1_2	/5Biosg/TGGCACATATGGCCCTCCTGCCAAGCGGCACGAAGGGGAGATGTACAGCGTGCCATACAGCACTGGGCAGGGGCAGCCTCAGCAGCAGCAGTTGCCCCCAGCCCAGCCCCAGCCTGCCA	1	27100839	27100958	+	ARID1A (8289)	426	67.23
426_241447_8289(ARID1A)_18a.2_1	/5Biosg/CAGCAACAAGCTGCCCAGCCTTCCCCTCAGCAAGATGTATACAACCAGTATGGCAATGCCTATCCTGCCACTGCCACAGCTGCTACTGAGCGCCGACCAGCAGGCGGCCCCCAGAACCAA	1	27100960	27101080	+	ARID1A (8289)	426	60
426_241447_8289(ARID1A)_18a.2_2	/5Biosg/TTTCCATTCCAGTTTGGCCGAGACCGTGTCTCTGCACCCCCTGGCACCAATGCCCAGCAAAACATGCCACCACAAATGATGGGCGGCCCCATACAGGCATCAGCTGAGGTTGCTCAGCAA	1	27101080	27101200	+	ARID1A (8289)	426	57.5
426_241447_8289(ARID1A)_18a.2_3	/5Biosg/GGCACCATGTGGCAGGGGCGTAATGACATGACCTATAATTATGCCAACAGGCAGAGCACGGGCTCTGCCCCCCAGGGCCCCGCCTATCATGGCGTGAACCGAACAGATGAAATGCTGCAC	1	27101200	27101320	+	ARID1A (8289)	426	59.17
426_241447_8289(ARID1A)_18a.2_4	/5Biosg/ACAGATCAGAGGGCCAACCACGAAGGCTCGTGGCCTTCCCATGGCACACGCCAGCCCCCATATGGTCCCTCTGCCCCTGTGCCCCCCATGACAAGGCCCCCTCCATCTAACTACCAGCCC	1	27101320	27101440	+	ARID1A (8289)	426	65
426_241447_8289(ARID1A)_18a.2_5	/5Biosg/CCACCAAGCATGCAGAATCACATTCCTCAGGTATCCAGCCCTGCTCCCCTGCCCCGGCCAATGGAGAACCGCACCTCTCCTAGCAAGTCTCCATTCCTGCACTCTGGGATGAAAATGCAG	1	27101440	27101560	+	ARID1A (8289)	426	57.5
426_241447_8289(ARID1A)_18a.2_6	/5Biosg/AAGGCAGGTCCCCCAGTACCTGCCTCGCACATAGCACCTGCCCCTGTGCAGCCCCCCATGATTCGGCGGGATATCACCTTCCCACCTGGCTCTGTTGAAGCCACACAGCCTGTGTTGAAG	1	27101560	27101680	+	ARID1A (8289)	426	61.67
426_241447_8289(ARID1A)_18a.2_7	/5Biosg/CAGAGGAGGCGGCTCACAATGAAAGACATTGGTAAGGAGATCTTCCTCATTCGGTTGCCTAATCTGCCCCTTTCCATCTTGTCCATTGTTCCCTCCACCTTACTATTCTGGATGAGGTTG	1	27101680	27101800	+	ARID1A (8289)	426	49.17
426_241448_8289(ARID1A)_19a_1	/5Biosg/GTGCCTCCAGCCAACCTGGGCTTGGTGGATAGACGACATGGAGGTTTATTTCAGGAACCCCGGAGGCATGGCGGGTAATGATGTCCCTCAAGTCTGGTCTCCTGGCAGAGAGCACATGGG	1	27102013	27102133	+	ARID1A (8289)	426	58.33
426_241448_8289(ARID1A)_19a_2	/5Biosg/CATTAGATACCATCAACATCCTGCTGTATGATGACAACAGCATCATGACCTTCAACCTCAGTCAGGTGAGTATCAGTGCCTGGGGAAGATTGAGAGGGTTTGGGATCTTCTTAGTGTAGA	1	27102133	27102253	+	ARID1A (8289)	426	45.83
426_241449_8289(ARID1A)_20a.1_1	/5Biosg/TTTCCTGTTCTTTCTCTTTTTAGCTCCCAGGGTTGCTAGAGCTCCTTGTAGAATATTTCCGACGATGCCTGATTGAGATCTTTGGCATTTTAAAGGAGTATGAGGTGGGTGACCCAGGAC	1	27105490	27105610	+	ARID1A (8289)	426	45.83
426_241449_8289(ARID1A)_20a.1_2	/5Biosg/AGAGAACGCTACTGGATCCTGGGAGGTTCAGCAAGGTGTCTAGTCCAGCTCCCATGGAGGGTGGGGAAGAAGAAGAAGAACTTCTAGGTCCTAAACTAGAAGAGGAAGAAGAAGAGGAA	1	27105610	27105729	+	ARID1A (8289)	426	50.42
426_241450_8289(ARID1A)_20a.2_1	/5Biosg/GTAGTTGAAAATGATGAGGAGATAGCCTTTTCAGGCAAGGACAAGCCAGCTTCAGAGAATAGTGAGGAGAAGCTGATCAGTAAGTTTGACAAGCTTCCAGTAAAGATCGTACAGAAGAAT	1	27105729	27105849	+	ARID1A (8289)	426	42.5
426_241450_8289(ARID1A)_20a.2_10	/5Biosg/TTCAGCCGCCTGGAGAAGTTGTATAGCACTATGGTGCGCTTCCTCAGTGACCGAAAGAACCCGGTGTGCCGGGAGATGGCTGTGGTACTGCTGGCCAACCTGGCTCAGGGGGACAGCCTG	1	27106809	27106929	+	ARID1A (8289)	426	60.83
426_241450_8289(ARID1A)_20a.2_11	/5Biosg/GCAGCTCGTGCCATTGCAGTGCAGAAGGGCAGTATCGGCAACCTCCTGGGCTTCCTAGAGGACAGCCTTGCCGCCACACAGTTCCAGCAGAGCCAGGCCAGCCTCCTCCACATGCAGAAC	1	27106929	27107049	+	ARID1A (8289)	426	62.5
426_241450_8289(ARID1A)_20a.2_12	/5Biosg/CCACCCTTTGAGCCAACTAGTGTGGACATGATGCGGCGGGCTGCCCGCGCGCTGCTTGCCTTGGCCAAGGTGGACGAGAACCACTCAGAGTTTACTCTGTACGAATCACGGCTGTTGGAC	1	27107049	27107169	+	ARID1A (8289)	426	60
426_241450_8289(ARID1A)_20a.2_13	/5Biosg/ATCTCGGTATCACCGTTGATGAACTCATTGGTTTCACAAGTCATTTGTGATGTACTGTTTTTGATTGGCCAGTCATGACAGCCGTGGGACACCTCCCCCCCCCGTGTGTGTGTGCGTGTG	1	27107169	27107289	+	ARID1A (8289)	426	51.67
426_241450_8289(ARID1A)_20a.2_2	/5Biosg/GATCCATTTGTGGTGGACTGCTCAGATAAGCTTGGGCGTGTGCAGGAGTTTGACAGTGGCCTGCTGCACTGGCGGATTGGTGGGGGGGACACCACTGAGCATATCCAGACCCACTTCGAG	1	27105849	27105969	+	ARID1A (8289)	426	58.33
426_241450_8289(ARID1A)_20a.2_3	/5Biosg/AGCAAGACAGAGCTGCTGCCTTCCCGGCCTCACGCACCCTGCCCACCAGCCCCTCGGAAGCATGTGACAACAGCAGAGGGTACACCAGGGACAACAGACCAGGAGGGGCCCCCACCTGAT	1	27105969	27106089	+	ARID1A (8289)	426	65
426_241450_8289(ARID1A)_20a.2_4	/5Biosg/GGACCTCCAGAAAAACGGATCACAGCCACTATGGATGACATGTTGTCTACTCGGTCTAGCACCTTGACCGAGGATGGAGCTAAGAGTTCAGAGGCCATCAAGGAGAGCAGCAAGTTTCCA	1	27106089	27106209	+	ARID1A (8289)	426	51.67
426_241450_8289(ARID1A)_20a.2_5	/5Biosg/TTTGGCATTAGCCCAGCACAGAGCCACCGGAACATCAAGATCCTAGAGGACGAACCCCACAGTAAGGATGAGACCCCACTGTGTACCCTTCTGGACTGGCAGGATTCTCTTGCCAAGCGC	1	27106209	27106329	+	ARID1A (8289)	426	55.83
426_241450_8289(ARID1A)_20a.2_6	/5Biosg/TGCGTCTGTGTGTCCAATACCATTCGAAGCCTGTCATTTGTGCCAGGCAATGACTTTGAGATGTCCAAACACCCAGGGCTGCTGCTCATCCTGGGCAAGCTGATCCTGCTGCACCACAAG	1	27106329	27106449	+	ARID1A (8289)	426	54.17
426_241450_8289(ARID1A)_20a.2_7	/5Biosg/CACCCAGAACGGAAGCAGGCACCACTAACTTATGAAAAGGAGGAGGAACAGGACCAAGGGGTGAGCTGCAACAAAGTGGAGTGGTGGTGGGACTGCTTGGAGATGCTCCGGGAAAACACC	1	27106449	27106569	+	ARID1A (8289)	426	55.83
426_241450_8289(ARID1A)_20a.2_8	/5Biosg/TTGGTTACACTCGCCAACATCTCGGGGCAGTTGGACCTATCTCCATACCCCGAGAGCATTTGCCTGCCTGTCCTGGACGGACTCCTACACTGGGCAGTTTGCCCTTCAGCTGAAGCCCAG	1	27106569	27106689	+	ARID1A (8289)	426	58.33
426_241450_8289(ARID1A)_20a.2_9	/5Biosg/GACCCCTTTTCCACCCTGGGCCCCAATGCCGTCCTTTCCCCGCAGAGACTGGTCTTGGAAACCCTCAGCAAACTCAGCATCCAGGACAACAATGTGGACCTGATTCTGGCCACACCCCCC	1	27106689	27106809	+	ARID1A (8289)	426	60
426_242554_10000(AKT3)_2a.1_1	/5Biosg/CCGCCACCGCCGCCGCCGCCGTTGCAGGTAACAGCCACCGCCCCCAACTCTAGCCCCCTCCCCGCCTGGCCTCCACTCCCTCCGGGCCCCGGGCCCCGGTCCGCCCTCCCTGCCTCCCTC	1	244013248	244013368	-	AKT3 (10000)	426	80
426_242555_10000(AKT3)_3a.1_1	/5Biosg/GATTTAGGGCAATTAACTTTCATTCTCTTCCCTCTTCACCTCAAATACACATCACCAAACAAATTTTCTCTATTATTTGGGTAGGCGTGACTGGTTTTCTTAAGACTTTTTTGTTGCAAC	1	244006805	244006925	-	AKT3 (10000)	426	36.67
426_242556_10000(AKT3)_4a_1	/5Biosg/AAGAATGGAAAAAAAATTCTTTCTTCAATACTTCCTTCCAGGCTGAGTCATCACTAGAGAGTGGGAAGGGCAGCAGCAGCAGAGAATCCAAACCCTAAAGCTGATATCACAAAGTACCAT	1	244006505	244006625	-	AKT3 (10000)	426	42.5
426_242556_10000(AKT3)_4a_2	/5Biosg/TTCTCCAAGTTGGGGGCTCAGAGGGGAGTCATCATGAGCGATGTTACCATTGTGAAAGAAGGTTGGGTTCAGAAGAGGGGTAAGTGCTCCGCAAACCAAAAATAATACGGTTGGTAAGAG	1	244006385	244006505	-	AKT3 (10000)	426	48.33
426_242557_10000(AKT3)_5a_1	/5Biosg/GCATAAAAGCTGCTGTTCATTTTTTTCAGCATTAACATGCGTGCTTTCCTCATGTAGGAGAATATATAAAAAACTGGAGGCCAAGATACTTCCTTTTGAAGACAGATGGCTCATTCATAG	1	243858955	243859075	-	AKT3 (10000)	426	38.33
426_242557_10000(AKT3)_5a_2	/5Biosg/GATATAAAGAGAAACCTCAAGATGTGGATTTACCTTATCCCCTCAACAACTTTTCAGTGGCAAGTAAGTTAATTATAATTGTTGATTCATCTTGTATTTATTTATTTTTATGATTTTATG	1	243858835	243858955	-	AKT3 (10000)	426	28.33
426_242558_10000(AKT3)_7a_1	/5Biosg/TTAGAATGCCAGTTAATGAAAACAGAACGACCAAAGCCAAACACATTTATAATCAGATGTCTCCAGTGGACTACTGTTATAGAGAGAACATTTCATGTAGATACTCCAGAGGAAAGGTAA	1	243828069	243828189	-	AKT3 (10000)	426	37.5
426_242559_10000(AKT3)_8a_1	/5Biosg/AATCATTTACCATCTTCTATTAATGGGAAATTTTACTCATTTTTATAGGGAAGAATGGACAGAAGCTATCCAGGCTGTAGCAGACAGACTGCAGAGGCAAGAAGAGGAGAGAATGAATTG	1	243809267	243809387	-	AKT3 (10000)	426	39.17
426_242559_10000(AKT3)_8a_2	/5Biosg/TAGTCCAACTTCACAAATTGATAATATAGGAGAGGAAGAGATGGATGCCTCTACAACCCATCATAAAAGAAAGGTAGAAAATAATAACTTATTCCCAGCACAGCATTCATTTGTCTGGAA	1	243809147	243809267	-	AKT3 (10000)	426	36.67
426_242560_10000(AKT3)_9a_1	/5Biosg/CAAATAAATTGCATCAAATACTTCATATTATATTTTTTAATTTGTATTTTTCAGACAATGAATGATTTTGACTATTTGAAACTACTAGGTAAAGGCACTTTTGGGAAAGTTATTTTGGTT	1	243800978	243801098	-	AKT3 (10000)	426	25
426_242560_10000(AKT3)_9a_2	/5Biosg/CGAGAGAAGGCAAGTGGAAAATACTATGCTATGAAGATTCTGAAGAAAGAAGTCATTATTGCAAAGGTAACTGATTTATTAAAGTTGATTACTAAATTTTTGTTTGCAGTGTGCATGTGT	1	243800858	243800978	-	AKT3 (10000)	426	33.33
426_242561_10000(AKT3)_10a_1	/5Biosg/TGAAGGTTTGCTTTTTTTCTTTTGTAGGATGAAGTGGCACACACTCTAACTGAAAGCAGAGTATTAAAGAACACTAGACATCCCTTTTTAACAGTAAGTGACTAGAGGACAGATGTTATA	1	243778370	243778490	-	AKT3 (10000)	426	36.67
426_242562_10000(AKT3)_11a_1	/5Biosg/ACATTTTTTCTTTTTTTTATTTCAAGTCCTTGAAATATTCCTTCCAGACAAAAGACCGTTTGTGTTTTGTGATGGAATATGTTAATGGGGGCGAGGTGAGTCAAGAAGTAAATCCAGTAT	1	243776947	243777067	-	AKT3 (10000)	426	35
426_242563_10000(AKT3)_12a_1	/5Biosg/AATTTCCCCCACTAAATCAGTAATTATTACAATCCTGTCCCTGCTGTTTACCCTGCAGCTGTTTTTCCATTTGTCGAGAGAGCGGGTGTTCTCTGAGGACCGCACACGTTTCTATGGTGC	1	243736288	243736408	-	AKT3 (10000)	426	47.5
426_242563_10000(AKT3)_12a_2	/5Biosg/AGAAATTGTCTCTGCCTTGGACTATCTACATTCCGGAAAGATTGTGTACCGTGATCTCAAGGTAAAAAAAAAAAAAAAGTAATCAAAATTTGTTTTTGCAGAGACTATAGGGACAAACAT	1	243736168	243736288	-	AKT3 (10000)	426	34.17
426_242564_10000(AKT3)_13a_1	/5Biosg/ATTTTCATGTTGTTGAAGACTATAGAACAAATTATGTCATTTTTCTTAATACACAGTTGGAGAATCTAATGCTGGACAAAGATGGCCACATAAAAATTACAGATTTTGGACTTTGCAAAG	1	243727086	243727206	-	AKT3 (10000)	426	31.67
426_242564_10000(AKT3)_13a_2	/5Biosg/AAGGGATCACAGATGCAGCCACCATGAAGACATTCTGTGGCACTCCAGAATATCTGGCACCAGAGGTAGGCTTCGGTTCCATTAATAGGAAAGTAACATTGACATAATGATTTGCAAAGT	1	243726966	243727086	-	AKT3 (10000)	426	44.17
426_242565_10000(AKT3)_14a_1	/5Biosg/TTTCACTTTTAGGTGTTAGAAGATAATGACTATGGCCGAGCAGTAGACTGGTGGGGCCTAGGGGTTGTCATGTATGAAATGATGTGTGGGAGGTTACCTTTCTACAACCAGGACCATGAG	1	243716137	243716257	-	AKT3 (10000)	426	46.67
426_242565_10000(AKT3)_14a_2	/5Biosg/AAACTTTTTGAATTAATATTAATGGAAGACATTAAATTTCCTCGAACACTCTCTTCAGATGCAAAATCATTGCTTTCAGGGCTCTTGATAAAGGATCCAAATAAACGGTAAGCCTCAAAT	1	243716017	243716137	-	AKT3 (10000)	426	33.33
426_242566_10000(AKT3)_15a_1	/5Biosg/ATTTCTGTTCTCATAGCCTTGGTGGAGGACCAGATGATGCAAAAGAAATTATGAGACACAGTTTCTTCTCTGGAGTAAACTGGCAAGATGTATATGATAAAAAGGTAAGATTTCTTTATG	1	243708795	243708915	-	AKT3 (10000)	426	36.67
426_242567_10000(AKT3)_16a_1	/5Biosg/TTTTACAGCTTGTACCTCCTTTTAAACCTCAAGTAACATCTGAGACAGATACTAGATATTTTGATGAAGAATTTACAGCTCAGACTATTACAATAACACCACCTGAAAAATGTAAGTAAA	1	243675616	243675736	-	AKT3 (10000)	426	32.5
426_242568_10000(AKT3)_17a_1	/5Biosg/ATGTTTCCTGCCCACAGATGATGAGGATGGTATGGACTGCATGGACAATGAGAGGCGGCCGCATTTCCCTCAATTTTCCTACTCTGCAAGTGGACGAGAATAAGTCTCTTTCATTCTGCT	1	243668533	243668653	-	AKT3 (10000)	426	48.33
426_246398_57492(ARID1B)_1.1_1	/5Biosg/GCGGCGACGGCGGCGGCGGCCTGAACAGTGTGCACCACCACCCCCTGCTCCCCCGTCACGAACTCAACATGGCCCATAACGCGGGCGCCGCGGCCGCCGCCGGCACCCACAGCGCCAAGA	6	157098995	157099115	+	ARID1B (57492)	426	75
426_246398_57492(ARID1B)_1.1_2	/5Biosg/ACCCACAGCGCCAAGAGCGGCGGCTCCGAGGCGGCTCTCAAGGAGGGTGGAAGCGCCGCCGCGCTGTCCTCCTCCTCCTCCTCCTCCGCGGCGGCAGCGGCGGCATCCTCTTCCTCCTCG	6	157099099	157099219	+	ARID1B (57492)	426	74.17
426_246398_57492(ARID1B)_1.1_3	/5Biosg/ATCCTCTTCCTCCTCGTCGGGCCCGGGCTCGGCCATGGAGACGGGGCTGCTCCCCAACCACAAACTGAAAACCGTTGGCGAAGCCCCCGCCGCGCCGCCCCACCAGCAGCACCACCACCA	6	157099203	157099323	+	ARID1B (57492)	426	70
426_246399_57492(ARID1B)_1.2_1	/5Biosg/CAGCAGCAGCAGCAACAGCAACATCCCATTTCCAACAACAACAGCTTGGGCGGCGCGGGCGGCGGCGCGCCTCAGCCCGGCCCCGACATGGAGCAGCCGCAACATGGAGGCGCCAAGGAC	6	157099435	157099555	+	ARID1B (57492)	426	68.33
426_246399_57492(ARID1B)_1.2_2	/5Biosg/CCAAGGACAGTGCTGCGGGCGGCCAGGCCGACCCCCCGGGCCCGCCGCTGCTGAGCAAGCCGGGCGACGAGGACGACGCGCCGCCCAAGATGGGGGAGCCGGCGGGCGGCCGCTACGAGC	6	157099547	157099667	+	ARID1B (57492)	426	80
426_246399_57492(ARID1B)_1.2_3	/5Biosg/CTACGAGCACCCGGGCTTGGGCGCCCTGGGCACGCAGCAGCCGCCGGTCGCCGTGCCCGGGGGCGGCGGCGGCCCGGCGGCCGTCCCGGAGTTTAATAATTACTATGGCAGCGCTGCCCC	6	157099659	157099779	+	ARID1B (57492)	426	75.83
426_246399_57492(ARID1B)_1.2_4	/5Biosg/GCTGCCCCTGCGAGCGGCGGCCCCGGCGGCCGCGCTGGGCCTTGCTTTGATCAACATGGCGGACAACAAAGCCCCGGGATGGGGATGATGCACTCCGCCTCCGCCGCCGCCGCCGGGGCC	6	157099771	157099891	+	ARID1B (57492)	426	75.83
426_246399_57492(ARID1B)_1.2_5	/5Biosg/CCGGGGCCCCCGGCAGCATGGACCCCCTGCAGAACTCCCACGAAGGGTACCCCAACAGCCAGTGCAACCATTATCCGGGCTACAGCCGGCCCGGCGCGGGCGGCGGCGGCGGCGGCGGCG	6	157099883	157100003	+	ARID1B (57492)	426	76.67
426_246400_57492(ARID1B)_1.3_1	/5Biosg/GAGGCGGCGGCGGCGGCGGCTATGGGGGCTCGTCCGCGGGGTACGGGGTGCTGAGCTCCCCCCGGCAGCAGGGCGGCGGCATGATGATGGGCCCCGGGGGCGGCGGGGCCGCGAGCCTCA	6	157100114	157100234	+	ARID1B (57492)	426	81.67
426_246400_57492(ARID1B)_1.3_2	/5Biosg/ATGGGCCCCGGGGGCGGCGGGGCCGCGAGCCTCAGCAAGGCGGCCGCCGGCTCGGCGGCGGGGGGCTTCCAGCGCTTCGCCGGCCAGAACCAGCACCCGTCGGGGGCCACCCCGACCCTC	6	157100200	157100320	+	ARID1B (57492)	426	82.5
426_246400_57492(ARID1B)_1.3_3	/5Biosg/GAACCAGCACCCGTCGGGGGCCACCCCGACCCTCAATCAGCTGCTCACCTCGCCCAGCCCCATGATGCGGAGCTACGGCGGCAGCTACCCCGAGTACAGCAGCCCCAGCGCGCCGCCGCC	6	157100286	157100406	+	ARID1B (57492)	426	73.33
426_246401_57492(ARID1B)_1.4_1	/5Biosg/CGGCCAGCAGGCGGCCGCGGGCATGGGCTTGGGCAAGGACATGGGCGCCCAGTACGCCGCTGCCAGCCCGGCCTGGGCGGCCGCGCAACAAAGGAGTCACCCGGCGATGAGCCCCGGCAC	6	157100457	157100577	+	ARID1B (57492)	426	76.67
426_246401_57492(ARID1B)_1.4_2	/5Biosg/GCTGCCAGCCCGGCCTGGGCGGCCGCGCAACAAAGGAGTCACCCGGCGATGAGCCCCGGCACCCCCGGACCGACCATGGGCAGATCCCAGGTAACCCTCGCGCCAGCCGGGCCTGCTTCC	6	157100515	157100635	+	ARID1B (57492)	426	75
426_246402_57492(ARID1B)_2_1	/5Biosg/GACTTCTTTTATGTCTTCACAGGGCAGCCCAATGGATCCAATGGTGATGAAGAGACCTCAGTTGTATGGCATGGGCAGTAACCCTCATTCTCAGCCTCAGCAGAGCAGTCCGTACCCAGG	6	157150338	157150458	+	ARID1B (57492)	426	52.5
426_246402_57492(ARID1B)_2_2	/5Biosg/AGGTTCCTATGGCCCTCCAGGCCCACAGCGGTATCCAATTGGCATCCAGGGTCGGACTCCCGGGGCCATGGCCGGAATGCAGTACCCTCAGCAGCAGGTTTGTGCTGGTCCCCCGACCCG	6	157150458	157150578	+	ARID1B (57492)	426	65.83
426_246403_57492(ARID1B)_3.1_1	/5Biosg/CCTAATTACTGTTTTATCCTACTTTTAGGACTCTGGAGATGCCACATGGAAAGAAACATTCTGGTTGGCAAGTATCTTCTTACATGCTCTTACTTGCTCCAAGTCTTTGGGACAGCATAT	6	157192719	157192839	+	ARID1B (57492)	426	40.83
426_246404_57492(ARID1B)_4_1	/5Biosg/TGCACATTTTGACTTTCTCATTTGCTTTGCTTGACTTTTTGACAGATGCCACCTCAGTATGGACAGCAAGGTGTGAGTGGTTACTGCCAGCAGGGCCAACAGCCATATTACAGCCAGCAG	6	157222464	157222584	+	ARID1B (57492)	426	48.33
426_246404_57492(ARID1B)_4_2	/5Biosg/CCGCAGCCCCCGCACCTCCCACCCCAGGCGCAGTATCTGCCGTCCCAGTCCCAGCAGAGGTACCAGCCGCAGCAGGTGAGCACAGTGCACTGCCCCGCAGGGCCCTGTTTTCTCCACCAA	6	157222584	157222704	+	ARID1B (57492)	426	69.17
426_246405_57492(ARID1B)_5.1_1	/5Biosg/TTAGGACATGTCTCAGGAAGGCTATGGAACTAGATCTCAACCTCCTCTGGCCCCCGGAAAACCTAACCATGAAGACTTGAACTTAATACAGCAAGAAAGACCATCAAGTTTACCAGTAAG	6	157256595	157256715	+	ARID1B (57492)	426	45
426_246406_57492(ARID1B)_6_1	/5Biosg/TTTGATGAGATATTCATCCAAACGTGTCACTCTATAAATACATCTTTTCCTTTCTTAGGATCTGTCTGGCTCCATTGATGACCTCCCCACGGGAACGGAAGCAACTTTGAGCTCAGCAGT	6	157405737	157405857	+	ARID1B (57492)	426	44.17
426_246406_57492(ARID1B)_6_2	/5Biosg/CAGTGCATCCGGGTCCACGAGCAGCCAAGGGGATCAGAGCAACCCGGCGCAGTCGCCTTTCTCCCCACATGCGTCCCCTCATCTCTCCAGCATCCCGGGGGGCCCATCTCCCTCTCCTGT	6	157405857	157405977	+	ARID1B (57492)	426	66.67
426_246406_57492(ARID1B)_6_3	/5Biosg/TGGCTCTCCTGTAGGAAGCAACCAGTCTCGATCTGGCCCAATCTCTCCTGCAAGTATCCCAGGTATTTACTTTCCTGACAATTATTATTTTACTTTGTGATAAAGAGAGATTTCATGTTC	6	157405977	157406097	+	ARID1B (57492)	426	41.67
426_246407_57492(ARID1B)_7_1	/5Biosg/TCCTGTGTTTTACAGGTAGTCAGATGCCTCCGCAGCCACCCGGGAGCCAGTCAGAATCCAGTTCCCATCCCGCCTTGAGCCAGTCACCAATGCCACAGGAAAGAGGTTCGTCTCCAGTTC	6	157431590	157431710	+	ARID1B (57492)	426	57.5
426_246408_57492(ARID1B)_8_1	/5Biosg/TTTATATGTTTCCATTTATTTCCCACTTAGGTTTTATGGCAGGCACACAAAGAAACCCTCAGATGGCTCAGTATGGACCTCAACAGACAGGACCATCCATGTCGCCTCATCCTTCTCCTG	6	157454131	157454251	+	ARID1B (57492)	426	45.83
426_246408_57492(ARID1B)_8_2	/5Biosg/GGGGCCAGATGCATGCTGGAATCAGTAGCTTTCAGCAGAGTAACTCAAGTGGGACTTACGGTCCACAGATGAGCCAGTATGGACCACAAGGTAAAACCAAAGCTTCTCCAAAATGCATGG	6	157454251	157454371	+	ARID1B (57492)	426	50
426_246409_57492(ARID1B)_9_1	/5Biosg/TTTGCTTTTTGTTTAGGTAACTACTCCAGACCCCCAGCGTATAGTGGGGTGCCCAGTGCAAGCTACAGCGGCCCAGGGCCCGGTATGGGTATCAGTGCCAACAACCAGATGCATGGACAA	6	157469741	157469861	+	ARID1B (57492)	426	55
426_246409_57492(ARID1B)_9_2	/5Biosg/GGGCCAAGCCAGCCATGTGGTGCTGTGCCCCTGGGACGAATGCCATCAGCTGGGATGCAGAACAGACCATTTCCTGGAAATATGAGCAGCATGACCCCCAGTTCTCCTGGCATGTCTCAG	6	157469861	157469981	+	ARID1B (57492)	426	58.33
426_246409_57492(ARID1B)_9_3	/5Biosg/CAGGGAGGGCCAGGAATGGGGCCGCCAATGCCAACTGTGAACCGTAAGGCACAGGAGGCAGCCGCAGCAGTGATGCAGGCTGCTGCGAACTCAGCACAAAGCAGGTACGCCACCCAGGAG	6	157469981	157470101	+	ARID1B (57492)	426	64.17
426_246410_57492(ARID1B)_10_1	/5Biosg/TAATGTGCATGGTCGGTATATGTGTGCTGTGCTTTCTCTTCCTGTAGGCAAGGCAGTTTCCCCGGCATGAACCAGAGTGGACTTATGGCTTCCAGCTCTCCCTACAGCCAGCCCATGAAC	6	157488126	157488246	+	ARID1B (57492)	426	53.33
426_246410_57492(ARID1B)_10_2	/5Biosg/AACAGCTCTAGCCTGATGAACACGCAGGCGCCGCCCTACAGCATGGCGCCCGCCATGGTGAACAGCTCGGCAGGTAACCTTGGCAGCTCTGCGCTCCTGAGCCCCTCTCTCTCCCCTCTC	6	157488246	157488366	+	ARID1B (57492)	426	65
426_246411_57492(ARID1B)_11_1	/5Biosg/ATTAGCATCTGTGGGTCTTGCAGATATGATGTCTCCTGGTGAATCCAAACTGCCCCTGCCTCTCAAAGCAGACGGCAAAGAAGAAGGCACTCCACAGCCCGAGAGCAAGTCAAAGGTACT	6	157495136	157495256	+	ARID1B (57492)	426	51.67
426_246412_57492(ARID1B)_12.1_1	/5Biosg/GCCCTACCTTTGTCATTTTTTTTTTTTTTATTCCTCTACCACAGGATAGCTACAGCTCTCAGGGTATTTCTCAGCCCCCAACCCCAGGCAACCTGCCAGTCCCTTCCCCAATGTCCCCCA	6	157495936	157496056	+	ARID1B (57492)	426	50.83
426_246412_57492(ARID1B)_12.1_2	/5Biosg/GCTCTGCTAGCATCTCCTCATTTCATGGAGATGAAAGTGATAGCATTAGCAGCCCAGGCTGGCCAAAGACTCCATCAAGCCCTGTAAGTGGCTCTGGTTTTTTTTTGTTTTTTTTGTTT	6	157496056	157496175	+	ARID1B (57492)	426	44.54
426_246413_57492(ARID1B)_13_1	/5Biosg/GCTTCTGGGTACTAGAAGTCCAGCTCCTCCACCACTACTGGGGAGAAGATCACGAAGGTGTACGAGCTGGGGAATGAGCCAGAGAGAAAGCTCTGGGTCGACCGATACCTCACCTTCATG	6	157502087	157502207	+	ARID1B (57492)	426	55.83
426_246413_57492(ARID1B)_13_2	/5Biosg/GAAGAGAGAGGCTCTCCTGTCTCAAGTCTGCCTGCCGTGGGCAAGAAGCCCCTGGACCTGTTCCGACTCTACGTCTGCGTCAAAGAGATCGGGGGTTTGGCCCAGGTAAGAATGAGTGAG	6	157502207	157502327	+	ARID1B (57492)	426	58.33
426_246414_57492(ARID1B)_14_1	/5Biosg/TGCCGTGTTTTTCACTAGGTTAATAAAAACAAGAAGTGGCGTGAGCTGGCAACCAACCTAAACGTTGGCACCTCAAGCAGTGCAGCGAGCTCCCTGAAAAAGCAGTATATTCAGTACCTG	6	157505346	157505466	+	ARID1B (57492)	426	47.5
426_246414_57492(ARID1B)_14_2	/5Biosg/TTTGCCTTTGAGTGCAAGATCGAACGTGGGGAGGAGCCCCCGCCGGAAGTCTTCAGCACCGGGGACACCAAAAAGCAGCCCAAGCTCCAGCCGCCATCTCCTGGTAAGTGGCGGCGCTGC	6	157505466	157505586	+	ARID1B (57492)	426	63.33
426_246415_57492(ARID1B)_15_1	/5Biosg/TTGATAATCTCTGGATTTCTTCCTGTTTCTCTTGGTGCTGCTACTATCAGCTAACTCGGGATCCTTGCAAGGCCCACAGACCCCCCAGTCAACTGGCAGCAATTCCATGGCAGAGGTTCC	6	157510725	157510845	+	ARID1B (57492)	426	51.67
426_246415_57492(ARID1B)_15_2	/5Biosg/AGGTGACCTGAAGCCACCTACCCCAGCCTCCACCCCTCACGGCCAGATGACTCCAATGCAAGGTGGAAGGTATGTTCAAATAACTCTGTGAGGCATACAAAGTCACATTTGTTCATCTTT	6	157510845	157510965	+	ARID1B (57492)	426	50
426_246416_57492(ARID1B)_16_1	/5Biosg/TATCATTAAGCTTTCATTCTTTGCCTCTCTTCAGAAGCAGTACAATCAGTGTGCACGACCCATTCTCAGATGTGAGTGATTCATCCTTCCCGAAACGGAACTCCATGACTCCAAACGCCC	6	157511137	157511257	+	ARID1B (57492)	426	46.67
426_246416_57492(ARID1B)_16_2	/5Biosg/CCTACCAGCAGGGCATGAGCATGCCCGATGTGATGGGCAGGATGCCCTATGAGCCCAACAAGGACCCCTTTGGGGGAATGAGAAAAGGTACGTGTAGAGGGGCCTCCACCCGGCCATGGA	6	157511257	157511377	+	ARID1B (57492)	426	60.83
426_246417_57492(ARID1B)_17.1_1	/5Biosg/TTCAGAAATGCCTAAATGTATGCATTTTATTTAAAATATTGCAGTGCCTGGAAGCAGCGAGCCCTTTATGACGCAAGGACAGATGCCCAACAGCAGCATGCAGGACATGTACAACCAAAG	6	157517254	157517374	+	ARID1B (57492)	426	44.17
426_246417_57492(ARID1B)_17.1_2	/5Biosg/TCCCTCCGGAGCAATGTCTAACCTGGGCATGGGGCAGCGCCAGCAGTTTCCCTATGGAGCCAGTTACGACCGAAGGTGAGTATTTTTTAAGATGACAATATGATGATTTACTAGAAACCG	6	157517374	157517494	+	ARID1B (57492)	426	49.17
426_246418_57492(ARID1B)_18_1	/5Biosg/GCCTCATTCCAGGCATGAACCTTATGGGCAGCAGTATCCAGGCCAAGGCCCTCCCTCGGGACAGCCGCCGTATGGAGGGCACCAGCCCGGCCTGTACCCACAGCAGCCGGTGAGTTGGCA	6	157519932	157520052	+	ARID1B (57492)	426	65.83
426_246419_57492(ARID1B)_19_1	/5Biosg/GGATGATTTGTCTTTCTGTGAATTCCAGAATTACAAACGCCATATGGACGGCATGTACGGGCCCCCAGCCAAGCGCCACGAGGGCGACATGTACAACATGCAGTACAGCAGCCAGCAGCA	6	157521810	157521930	+	ARID1B (57492)	426	54.17
426_246419_57492(ARID1B)_19_2	/5Biosg/GGAGATGTACAACCAGTATGGAGGCTCCTACTCGGGCCCGGACCGCAGGCCCATCCAGGGCCAGTACCCGTATCCCTACAGCAGGGAGAGGATGCAGGGCCCGGGGCAGATCCAGACACA	6	157521930	157522050	+	ARID1B (57492)	426	65
426_246419_57492(ARID1B)_19_3	/5Biosg/CGGAATCCCGCCTCAGATGATGGGCGGCCCGCTGCAGTCGTCCTCCAGTGAGGGGCCTCAGCAGAATATGTGGGCAGCACGCAATGATATGCCTTATCCCTACCAGAACAGGCAGGGCCC	6	157522050	157522170	+	ARID1B (57492)	426	62.5
426_246419_57492(ARID1B)_19_4	/5Biosg/TGGCGGCCCTACACAGGCGCCCCCTTACCCAGGCATGAACCGCACAGACGATATGATGGTACCCGATCAGAGGATAAATCATGAGAGCCAGTGGCCTTCTCACGTCAGCCAGCGTCAGCC	6	157522170	157522290	+	ARID1B (57492)	426	60
426_246419_57492(ARID1B)_19_5	/5Biosg/TTATATGTCGTCCTCAGCCTCCATGCAGCCCATCACACGCCCACCACAGCCGTCCTACCAGACGCCACCGTCACTGCCAAATCACATCTCCAGGGCGCCCAGCCCAGCGTCCTTCCAGCG	6	157522290	157522410	+	ARID1B (57492)	426	63.33
426_246419_57492(ARID1B)_19_6	/5Biosg/CTCCCTGGAGAACCGCATGTCTCCAAGCAAGTCTCCTTTTCTGCCGTCTATGAAGATGCAGAAGGTCATGCCCACGGTCCCCACATCCCAGGTCACCGGGCCACCACCCCAACCACCCCC	6	157522410	157522530	+	ARID1B (57492)	426	61.67
426_246419_57492(ARID1B)_19_7	/5Biosg/AATCAGAAGGGAGATCACCTTTCCTCCTGGCTCAGTAGAAGCATCACAACCAGTCTTGAAACAAAGGCGAAAGATTACCTCCAAAGATATCGGTAAGAATTCCAAAGCTTTCATTCTGAA	6	157522530	157522650	+	ARID1B (57492)	426	42.5
426_246420_57492(ARID1B)_20_1	/5Biosg/TCTTTCATGCATAGAGTCAACATTCATGATATCCTTGTTCTTCCCCATCTTCAGTTACTCCTGAGGCGTGGCGTGTGATGATGTCCCTTAAATCAGGTCTTTTGGCTGAGAGTACGTGGG	6	157524945	157525065	+	ARID1B (57492)	426	46.67
426_246420_57492(ARID1B)_20_2	/5Biosg/CTTTGGACACTATTAATATTCTTCTGTATGATGACAGCACTGTTGCTACTTTCAATCTCTCCCAGGTAAGCCAGCATAGTCCAACTAACAACCAAATTAGGATAGGAGAGCATCAGGCCA	6	157525065	157525185	+	ARID1B (57492)	426	42.5
426_246421_57492(ARID1B)_21.1_1	/5Biosg/TCTTTCTTCTCCTCCTCCTCCTCTCCAGTTGTCTGGATTTCTCGAACTTTTAGTCGAGTACTTTAGAAAATGCCTGATTGACATTTTTGGAATTCTTATGGAATATGAAGTGGGAGACCC	6	157527272	157527392	+	ARID1B (57492)	426	41.67
426_246421_57492(ARID1B)_21.1_2	/5Biosg/CAGCCAAAAAGCACTTGATCACAACGCAGCAAGGAAGGATGACAGCCAGTCCTTGGCAGACGATTCTGGGAAAGAGGAGGAAGATGCTGAATGTATTGATGACGACGAGGAAGACGAGG	6	157527392	157527511	+	ARID1B (57492)	426	51.26
426_246422_57492(ARID1B)_21.2_1	/5Biosg/GAGGAAGACAGCGAGAAGACAGAAAGCGATGAAAAGAGCAGCATCGCTCTGACTGCCCCGGACGCCGCTGCAGACCCAAAGGAGAAGCCCAAGCAAGCCAGTAAGTTCGACAAGCTGCCA	6	157527519	157527639	+	ARID1B (57492)	426	57.5
426_246422_57492(ARID1B)_21.2_10	/5Biosg/GAGAAATTCTATGCTACATTAGTTAGGTACGTTGGGGATCGCAAAAACCCAGTCTGTCGAGAAATGTCCATGGCGCTTTTATCGAACCTTGCCCAAGGGGACGCACTAGCAGCAAGGGCC	6	157528599	157528719	+	ARID1B (57492)	426	50.83
426_246422_57492(ARID1B)_21.2_11	/5Biosg/ATAGCTGTGCAGAAAGGAAGCATTGGAAACTTGATAAGCTTCCTAGAGGATGGGGTCACGATGGCCCAGTACCAGCAGAGCCAGCACAACCTCATGCACATGCAGCCCCCGCCCCTGGAA	6	157528719	157528839	+	ARID1B (57492)	426	55.83
426_246422_57492(ARID1B)_21.2_12	/5Biosg/CCACCTAGCGTAGACATGATGTGCAGGGCGGCCAAGGCTTTGCTAGCCATGGCCAGAGTGGACGAAAACCGCTCGGAATTCCTTTTGCACGAGGGCCGGTTGCTGGATATCTCGATATCA	6	157528839	157528959	+	ARID1B (57492)	426	56.67
426_246422_57492(ARID1B)_21.2_13	/5Biosg/GCTGTCCTGAACTCTCTGGTTGCATCTGTCATCTGTGATGTACTGTTTCAGATTGGGCAGTTATGACATAAGTGAGAAGGCAAGCATGTGTGAGTGAAGATTAGAGGGTCACATATAACT	6	157528959	157529079	+	ARID1B (57492)	426	44.17
426_246422_57492(ARID1B)_21.2_2	/5Biosg/ATAAAGATAGTCAAAAAGAACAACCTGTTTGTTGTTGACCGATCTGACAAGTTGGGGCGTGTGCAGGAGTTCAATAGTGGCCTTCTGCACTGGCAGCTCGGCGGGGGTGACACCACCGAG	6	157527639	157527759	+	ARID1B (57492)	426	52.5
426_246422_57492(ARID1B)_21.2_3	/5Biosg/CACATTCAGACTCACTTTGAGAGCAAGATGGAAATTCCTCCTCGCAGGCGCCCACCTCCCCCCTTAAGCTCCGCAGGTAGAAAGAAAGAGCAAGAAGGCAAAGGCGACTCTGAAGAGCAG	6	157527759	157527879	+	ARID1B (57492)	426	54.17
426_246422_57492(ARID1B)_21.2_4	/5Biosg/CAAGAGAAAAGCATCATAGCAACCATCGATGACGTCCTCTCTGCTCGGCCAGGGGCATTGCCTGAAGACGCAAACCCTGGGCCCCAGACCGAAAGCAGTAAGTTTCCCTTTGGTATCCAG	6	157527879	157527999	+	ARID1B (57492)	426	55
426_246422_57492(ARID1B)_21.2_5	/5Biosg/CAAGCCAAAAGTCACCGGAACATCAAGCTGCTGGAGGACGAGCCCAGGAGCCGAGACGAGACTCCTCTGTGTACCATCGCGCACTGGCAGGACTCGCTGGCTAAGCGATGCATCTGTGTG	6	157527999	157528119	+	ARID1B (57492)	426	60
426_246422_57492(ARID1B)_21.2_6	/5Biosg/TCCAATATTGTCCGTAGCTTGTCATTCGTGCCTGGCAATGATGCCGAAATGTCCAAACATCCAGGCCTGGTGCTGATCCTGGGGAAGCTGATTCTTCTTCACCACGAGCATCCAGAGAGA	6	157528119	157528239	+	ARID1B (57492)	426	51.67
426_246422_57492(ARID1B)_21.2_7	/5Biosg/AAGCGAGCACCGCAGACCTATGAGAAAGAGGAGGATGAGGACAAGGGGGTGGCCTGCAGCAAAGATGAGTGGTGGTGGGACTGCCTCGAGGTCTTGAGGGATAACACGTTGGTCACGTTG	6	157528239	157528359	+	ARID1B (57492)	426	57.5
426_246422_57492(ARID1B)_21.2_8	/5Biosg/GCCAACATTTCCGGGCAGCTAGACTTGTCTGCTTACACGGAAAGCATCTGCTTGCCAATTTTGGATGGCTTGCTGCACTGGATGGTGTGCCCGTCTGCAGAGGCACAAGATCCCTTTCCA	6	157528359	157528479	+	ARID1B (57492)	426	54.17
426_246422_57492(ARID1B)_21.2_9	/5Biosg/ACTGTGGGACCCAACTCGGTCCTGTCGCCTCAGAGACTTGTGCTGGAGACCCTCTGTAAACTCAGTATCCAGGACAATAATGTGGACCTGATCTTGGCCACTCCTCCATTTAGTCGTCAG	6	157528479	157528599	+	ARID1B (57492)	426	53.33
426_247781_84159(ARID5B)_1_1	/5Biosg/GCCAACAAGTTTGGAGAGAATGTTGAGTTCAATCAATTCAGAACGTCGAGATGGAGCCCAACTCACTCCAGGTATTTCGCTCTCCTCCGCTCCTCCGATCCCGGCACCCCCCGGCACCCC	10	63661418	63661538	+	ARID5B (84159)	426	57.5
426_247782_84159(ARID5B)_2_1	/5Biosg/TTGTGCTCTGATGGCTACATTATTTATTTGGTGTTTTTTTCCCCCCCTGCAGTGGGTCGGCTCACCGTGTGGCTTGCACGGACCTTACATTTTCTACAAGGCTTTTCAATTCCACCTTGA	10	63661865	63661985	+	ARID5B (84159)	426	47.5
426_247782_84159(ARID5B)_2_2	/5Biosg/AGGCAAACCAAGAATTTTGTCCCTTGGCGACTTTTTCTTTGTAAGATGTACGCCAAAGGATCCGATTTGCATAGCGGAGCTCCAGCTGTTGTGGGAAGAGAGGACCAGCCGGCAACTTTT	10	63661985	63662105	+	ARID5B (84159)	426	49.17
426_247782_84159(ARID5B)_2_3	/5Biosg/ATCCAGCTCTAAACTTTATTTCCTCCCAGAAGACACTCCCCAGGGCAGAAATAGCGACCATGGCGAGGTGGTAAACCTGTCTGTCCCCCTCTTCTTTCTTTATTATTTTTCCCCCTAGTA	10	63662105	63662225	+	ARID5B (84159)	426	47.5
426_247783_84159(ARID5B)_3_1	/5Biosg/CTTGTAGGATGAAGTCATTGCTGTTTCCGAAAAGGTGATTGTGAAGCTTGAAGACCTGGTCAAGTGGGTACATTCTGATTTCTCCAAGTGGAGATGTGGCTTCCACGCTGGACCAGTGAA	10	63699934	63700054	+	ARID5B (84159)	426	47.5
426_247783_84159(ARID5B)_3_2	/5Biosg/AACTGAGGCCTTGGGAAGGAATGGACAGAAGGAAGCTCTGCTGAAGTACAGGCAGTCAACCCTAAACAGTGGACTCAACTTCAAAGACGTTCTCAAGGAGAAGGCAGACCTGGGTAAATA	10	63700054	63700174	+	ARID5B (84159)	426	49.17
426_247784_84159(ARID5B)_4_1	/5Biosg/CTAGGGGAGGACGAGGAAGAAACGAACGTGATAGTTCTCAGCTACCCCCAGTACTGCCGGTACCGCTCGATGCTGAAACGCATCCAGGATAAGCCATCTTCCATTCTAACGGACCAGTTT	10	63759845	63759965	+	ARID5B (84159)	426	53.33
426_247784_84159(ARID5B)_4_2	/5Biosg/GCATTGGCCCTGGGGGGCATTGCAGTGGTCAGCAGGAACCCTCAGATCCTGTACTGTCGGGACACCTTTGACCACCCGACTCTCATAGAAAACGAGAGTATATGCGATGAGTTTGGTGAG	10	63759965	63760085	+	ARID5B (84159)	426	55
426_247785_84159(ARID5B)_5_1	/5Biosg/GGCCGGATGAAATCACCATCTCCGTGCGGGGAGGTGGAGAGAGCAGAGCCCTCCCTGCCAGTCTGGCAACTCCAGCAAAGTCCTCAGGCTCATCCCACACACTCGGTGCTAGTCACTGCT	10	63808925	63809045	+	ARID5B (84159)	426	61.67
426_247785_84159(ARID5B)_5_2	/5Biosg/GTGTGTTTACATGAGTAATGGAGCTGCCGGGGGAGGGGAGTTGTAAGCAGAGCGCTGAGCCTCGCAGCTCGCATTCGGAGGGAAGCTGACATCCACACCAAGTCGAGACTTCCAGGGATG	10	63809045	63809165	+	ARID5B (84159)	426	58.33
426_247785_84159(ARID5B)_5_3	/5Biosg/TGGCCGGGGAGCAGTCACATGCTGTAGCTTTCATGAGCACAGGCATCAGTCAGGCAGATGTTTGTCGACTGGAATGGGTAATCGCTACTTTCTCTTTGCTTGATTTTTGTTTGTGAGCTT	10	63809165	63809285	+	ARID5B (84159)	426	48.33
426_247786_84159(ARID5B)_6.1_1	/5Biosg/TCAGCGCCAAATCTTAAAGGCAGACCACGCAAAAAGAAACCATGCCCACAAAGAAGAGATTCATTCAGTGGTGTTAAGGATTCCAACAACAATTCCGATGGCAAAGCCGTTGCCAAGGTA	10	63810642	63810762	+	ARID5B (84159)	426	45.83
426_247787_84159(ARID5B)_7_1	/5Biosg/TATATTTTCCCTTTTCCAGGTGAAATGTGAGGCCAGGTCAGCCTTGACCAAGCCGAAGAATAACCATAACTGTAAAAAAGTCTCAAATGAAGAAAAACCAAAGGTTGCCATTGGTGAAGA	10	63816856	63816976	+	ARID5B (84159)	426	40.83
426_247787_84159(ARID5B)_7_2	/5Biosg/GTGCAGGGCAGATGAACAAGCCTTCTTGGTGGCACTTTATAAATACATGAAAGAAAGGAAAACGCCGATAGAACGAATACCCTATTTAGGTTTTAAACAGAGTGAGTATACTTGTTTTCG	10	63816976	63817096	+	ARID5B (84159)	426	40
426_247788_84159(ARID5B)_8_1	/5Biosg/ATGCTTATCTAAATACTTATTGTCCCTCTAACAGTTAACCTTTGGACTATGTTTCAAGCTGCTCAAAAACTGGGAGGATATGAAACAGTAAGTGTTTAAGCAACTTAAATGAAATAATTT	10	63818967	63819087	+	ARID5B (84159)	426	32.5
426_247789_84159(ARID5B)_9_1	/5Biosg/CATTTTTTCAGATAACAGCCCGCCGTCAGTGGAAACATATTTATGATGAATTAGGCGGTAATCCTGGGAGCACCAGCGCTGCCACTTGTACCCGCAGACATTATGAAAGGTAAGAAACCA	10	63829447	63829567	+	ARID5B (84159)	426	46.67
426_247790_84159(ARID5B)_10_1	/5Biosg/CTCTTCTGTTAACCTTTTAGATTAATCCTACCATATGAAAGATTTATTAAAGGAGAAGAAGATAAGCCCCTGCCTCCAATCAAACCTCGGAAACAGGAGAACAGTTCACAGGAAAATGAG	10	63845440	63845560	+	ARID5B (84159)	426	39.17
426_247790_84159(ARID5B)_10_2	/5Biosg/AACAAAACAAAAGTATCTGGAACCAAACGCATCAAACATGAAATACCTAAAAGCAAGAAAGAAAAAGAAAATGCCCCAAAGCCCCAGGATGCAGCAGAGGTGAGTTGCTTTGCTCCATAG	10	63845560	63845680	+	ARID5B (84159)	426	41.67
426_247791_84159(ARID5B)_11_1	/5Biosg/AAAACATGTCTGTGTATTTGGTTTTCTTCTGACTGTCTTTTGAAATATGTTACCAGGTTTCATCAGAGCAAGAAAAAGAACAAGAGACTTTAATAAGCCAGAAAAGCATCCCTGAGCCTC	10	63850564	63850684	+	ARID5B (84159)	426	37.5
426_247791_84159(ARID5B)_11_10	/5Biosg/AGGGCAAGGATAAACTCTTAGAGAAAAGGGCCCTCCCCCATTCCCACATGCCTAGCTTCCTGGCTGACTTCTACTCGTCCCCTCATCTCCATAGCCTCTACAGACACACCGAGCACCATC	10	63851644	63851764	+	ARID5B (84159)	426	55
426_247791_84159(ARID5B)_11_11	/5Biosg/TTCATAATGAACAGACATCCAAATACCCTTCCAGGGACATGTACAGGGAATCGGAAAACAGTTCTTTTCCTTCCCACAGACACCAAGAAAAGCTCCATGTAAATTATCTCACGTCCCTGC	10	63851764	63851884	+	ARID5B (84159)	426	44.17
426_247791_84159(ARID5B)_11_12	/5Biosg/ACCTGCAAGACAAAAAGTCGGCGGCAGCAGAAGCCCCTACGGATGATCAGCCTACAGATCTGAGCCTTCCCAAGAACCCGCACAAACCTACCGGCAAGGTCCTGGGCCTGGCTCATTCCA	10	63851884	63852004	+	ARID5B (84159)	426	58.33
426_247791_84159(ARID5B)_11_13	/5Biosg/CCACAGGGCCCCAGGAGAGCAAAGGCATCTCCCAGTTCCAGGTCTTAGGCAGCCAGAGTCGAGACTGTCACCCCAAAGCCTGTCGGGTATCACCCATGACCATGTCAGGCCCTAAAAAAT	10	63852004	63852124	+	ARID5B (84159)	426	57.5
426_247791_84159(ARID5B)_11_14	/5Biosg/ACCCTGAATCGCTTTCAAGATCAGGAAAACCTCACCATGTGAGACTGGAGAATTTCAGGAAGATGGAAGGCATGGTCCACCCAATCCTGCACCGGAAAATGAGCCCGCAGAACATTGGGG	10	63852124	63852244	+	ARID5B (84159)	426	51.67
426_247791_84159(ARID5B)_11_15	/5Biosg/CGGCGCGGCCGATCAAGCGCAGCCTGGAGGATTTGGACCTTGTGATTGCAGGGAAAAAGGCCCGGGCAGTGTCTCCCTTAGACCCATCCAAGGAGGTCTCTGGGAAGGAGAAGGCCTCTG	10	63852244	63852364	+	ARID5B (84159)	426	61.67
426_247791_84159(ARID5B)_11_16	/5Biosg/AGCAGGAGAGTGAAGGCAGCAAAGCAGCGCACGGTGGGCATTCCGGGGGCGGATCAGAAGGCCACAAGCTTCCCCTCTCCTCCCCTATCTTCCCAGGTCTGTATTCCGGGAGCCTGTGTA	10	63852364	63852484	+	ARID5B (84159)	426	61.67
426_247791_84159(ARID5B)_11_17	/5Biosg/ACTCGGGCCTCAACTCCAGGCTCCCGGCTGGGTATTCTCATTCTCTGCAGTACTTGAAAAACCAGACTGTGCTTTCTCCACTCATGCAGCCCCTGGCTTTCCACTCGCTTGTGATGCAAA	10	63852484	63852604	+	ARID5B (84159)	426	54.17
426_247791_84159(ARID5B)_11_18	/5Biosg/GAGGAATTTTTACATCACCGACAAATTCTCAGCAGCTGTACAGACACTTGGCTGCGGCTACACCTGTAGGAAGTTCATATGGGGACCTTTTGCATAACAGCATTTACCCTTTAGCTGCTA	10	63852604	63852724	+	ARID5B (84159)	426	45.83
426_247791_84159(ARID5B)_11_19	/5Biosg/TAAATCCTCAAGCTGCCTTTCCATCTTCCCAGCTGTCATCCGTGCACCCCAGTACAAAACTGTAGGCTCAGCTCTGCCCAGCAGTCCAAAGCGGCATGGCCAACAGAGCTTCACTCCTTA	10	63852724	63852844	+	ARID5B (84159)	426	54.17
426_247791_84159(ARID5B)_11_2	/5Biosg/TCCCAGCAGCAGACATGAAGAAAAAAATAGAAGGGTATCAGGAATTTTCAGCGAAGCCCCTGGCATCCAGAGTAGACCCAGAGAAGGACAACGAAACAGACCAAGGTTCCAACAGTGAGA	10	63850684	63850804	+	ARID5B (84159)	426	48.33
426_247791_84159(ARID5B)_11_3	/5Biosg/AGGTGGCAGAGGAGGCGGGAGAGAAGGGGCCCACACCTCCACTCCCAAGTGCTCCTCTGGCCCCAGAAAAAGATTCAGCCTTGGTCCCTGGGGCCAGCAAACAGCCACTCACCTCTCCTA	10	63850804	63850924	+	ARID5B (84159)	426	62.5
426_247791_84159(ARID5B)_11_4	/5Biosg/GTGCCCTGGTGGACTCAAAACAAGAATCCAAACTGTGCTGTTTTACAGAGAGCCCTGAAAGTGAACCCCAAGAAGCATCCTTCCCCAGCTTCCCCACCACACAGCCACCGCTGGCAAACC	10	63850924	63851044	+	ARID5B (84159)	426	55
426_247791_84159(ARID5B)_11_5	/5Biosg/AGAATGAGACGGAGGATGACAAACTGCCCGCCATGGCAGATTACATTGCCAACTGCACCGTGAAGGTGGACCAGCTGGGCAGTGACGACATCCACAATGCGCTCAAGCAGACCCCAAAGG	10	63851044	63851164	+	ARID5B (84159)	426	56.67
426_247791_84159(ARID5B)_11_6	/5Biosg/TCCTTGTGGTCCAGTCGTTTGACATGTTCAAAGACAAAGACCTGACTGGGCCCATGAACGAGAACCATGGACTTAATTACACGCCCCTGCTCTACTCTAGGGGCAACCCAGGCATCATGT	10	63851164	63851284	+	ARID5B (84159)	426	51.67
426_247791_84159(ARID5B)_11_7	/5Biosg/CCCCACTGGCCAAGAAAAAGCTTTTGTCCCAAGTGAGTGGGGCCAGCCTCTCCAGCAGCTACCCTTATGGCTCCCCACCCCCTTTGATCAGCAAAAAGAAACTGATTGCTAGGGATGACT	10	63851284	63851404	+	ARID5B (84159)	426	54.17
426_247791_84159(ARID5B)_11_8	/5Biosg/TGTGTTCCAGTTTGTCCCAGACCCACCATGGCCAAAGCACTGACCATATGGCGGTCAGCCGGCCATCAGTGATTCAGCACGTCCAGAGTTTCAGAAGCAAGCCCTCGGAAGAGAGAAAGA	10	63851404	63851524	+	ARID5B (84159)	426	55
426_247791_84159(ARID5B)_11_9	/5Biosg/CCATCAATGACATCTTTAAGCATGAGAAACTGAGTCGATCAGATCCCCACCGCTGCAGCTTCTCCAAGCATCACCTTAACCCCCTTGCTGACTCCTACGTCCTGAAGCAAGAAATTCAGG	10	63851524	63851644	+	ARID5B (84159)	426	50
426_249816_196528(ARID2)_1a.1_1	/5Biosg/CCTTTGAAAAAATAATGGCAAACTCGACGGGGAAGGCGCCTCCGGACGAGCGGAGAAAGGGACTCGCTTTCCTGGACGAGCTGCGGCAGTTCCACCACAGCAGAGGGTGAGAGCAGAACC	12	46123605	46123725	+	ARID2 (196528)	426	59.17
426_249817_196528(ARID2)_2a.1_1	/5Biosg/TTCTCTCCCGCAGGTCGCCTTTTAAAAAAATCCCTGCGGTGGGTGGGAAGGAGCTGGATCTTCACGGTCTCTACACCAGAGTCACTACTTTAGGCGGATTCGCGAAGGTGAGTGGAAGTT	12	46123813	46123933	+	ARID2 (196528)	426	53.33
426_249818_196528(ARID2)_3a_1	/5Biosg/TGTTTTACCAGGTTTCTGAGAAGAATCAGTGGGGAGAAATTGTTGAAGAGTTCAACTTTCCCAGAAGTTGTTCTAACGCTGCCTTTGCTTTAAAACAGTATTACTTGCGGTGAGTAGTAG	12	46124988	46125108	+	ARID2 (196528)	426	40.83
426_249819_196528(ARID2)_4a_1	/5Biosg/AATAAGATATAAATCTATTTTTAAATGTTTGCTGTGCTGTTTTTCTGTTTCAGTTACCTAGAAAAGTACGAGAAAGTTCATCATTTTGGGGAGGATGATGATGAGGTACCACCAGGCAAT	12	46205147	46205267	+	ARID2 (196528)	426	35
426_249819_196528(ARID2)_4a_2	/5Biosg/CCAAAGCCACAGCTTCCTATTGGTGCAATTCCATCTTCCTACAATTACCAGCAACACAGTGTGTCGGGTAAATATCACTGCAAATTAACAGGATATATGTCCGCAGTTTTGAATTAGGAA	12	46205267	46205387	+	ARID2 (196528)	426	41.67
426_249820_196528(ARID2)_5a.1_1	/5Biosg/TCTTTGTTAGATTATCTGCGTCAAAGTTATGGGCTGTCCATGGACTTTAATTCGCCAAATGATTATAATAAATTGGTGCTTTCACTGTTATCTGGACTCCCAAATGAAGTGGACTTTGCT	12	46211442	46211562	+	ARID2 (196528)	426	38.33
426_249820_196528(ARID2)_5a.1_2	/5Biosg/ATTAACGTATGCACTCTCCTATCAAATGAAAGCAAGCACGTCATGCAACTTGAAAAAGATCCTAAAATCATCACTTTACTACTTGCTAATGCCGGGGTGTTTGACGACAGTAAGTTTTAA	12	46211562	46211682	+	ARID2 (196528)	426	38.33
426_249821_196528(ARID2)_6a.1_1	/5Biosg/ATTTATTTATTTGTTTTTTAGCTTTAGGATCCTTTTCCACTGTATTTGGAGAAGAATGGAAAGAGAAGACTGATAGAGACTTCGTTAAGGTAAATCATTTTAATTAAAATGTTGATTCAT	12	46215181	46215301	+	ARID2 (196528)	426	28.33
426_249822_196528(ARID2)_7a.1_1	/5Biosg/GAGAATTAAATAATTTATCATTACAGTTTTGGAAAGACATCGTTGATGATAATGAAGTTCGTGACCTCATTTCTGACAGAAACAAGTCTCATGGTAAGTTAGTGAAAGCAAAATTTTTCA	12	46230345	46230465	+	ARID2 (196528)	426	31.67
426_249823_196528(ARID2)_8a_1	/5Biosg/CTTTGAAGTATTAATAAATGAAATATTAAGTGAAATATGTATTTTCTATTGTAGAAGGTACATCAGGAGAATGGATTTGGGAGTCTTTATTTCATCCACCTCGAAAGCTGGGCATTAACG	12	46230469	46230589	+	ARID2 (196528)	426	33.33
426_249823_196528(ARID2)_8a_2	/5Biosg/ATATTGAAGGACAGCGGGTACTTCAGATTGCAGTGATTTTGAGAAATCTTTCCTTTGAGGAGGGCAATGTTAAGCTCTTGGCAGCTAATCGTACCTGTCTTCGTTTCCTATTACTTTCTG	12	46230589	46230709	+	ARID2 (196528)	426	42.5
426_249823_196528(ARID2)_8a_3	/5Biosg/CACATAGTCATTTTATTTCTTTAAGGCAATTAGGCCTTGACACATTAGGAAATATTGCAGCTGAGGTAAGCATGTGACTGTACCTTAAACTAGTTTTTATAGTTAGCAACATTTATGTTA	12	46230709	46230829	+	ARID2 (196528)	426	33.33
426_249824_196528(ARID2)_9a_1	/5Biosg/TTCTTTTTCCAGCTTTTACTGGACCCTGTTGATTTCAAAACTACTCATCTGATGTTTCATACTGTTACAAAATGTCTAATGTCAAGGGATAGATTTTTAAAGATGAGAGGTGAGTTTTCA	12	46231091	46231211	+	ARID2 (196528)	426	34.17
426_249825_196528(ARID2)_10a_1	/5Biosg/TTGTATGTTTTTCAGGCATGGAAATTTTGGGAAATCTTTGCAAAGCAGAAGATAATGGTGTTTTAATTTGTGAATATGTGGATCAGGATTCCTACAGAGAGATCATTTGTCATCTCACTT	12	46231265	46231385	+	ARID2 (196528)	426	35
426_249825_196528(ARID2)_10a_2	/5Biosg/TACCTGATGTGCTGCTTGTAATCTCAACACTCGAGGTGCTATACATGCTCACGGAAATGGGAGATGTTGCTTGCACAAAAATTGCAAAAGTAGAAAAGAGCATAGGTAAGACTGGACCAA	12	46231385	46231505	+	ARID2 (196528)	426	43.33
426_249826_196528(ARID2)_11a_1	/5Biosg/TATTGACTAATAACTATTGCTTTTTATTTATTTTAGACATGTTAGTGTGTCTGGTTTCTATGGATATTCAGATGTTTGGCCCTGATGCACTAGCTGCGGTAAAACTCATTGAACACCCAA	12	46233075	46233195	+	ARID2 (196528)	426	35.83
426_249826_196528(ARID2)_11a_2	/5Biosg/GTTCCAGTCATCAAATGTTATCTGAAATTAGGCCACAAGCTATAGAGCAAGTCCAAACCCAGACTCATGTAGCATCTGCCCCAGGTTAGTGTTTTCACATATTCTTTTTCAGTGTGGTTA	12	46233195	46233315	+	ARID2 (196528)	426	41.67
426_249827_196528(ARID2)_12a_1	/5Biosg/AATGTATTTTTTTCTTTAGCTTCCAGAGCAGTTGTAGCGCAGCATGTTGCTCCACCTCCAGGAATAGTGGAAATAGATAGTGAGAAGTTTGCTTGTCAGTGGTAAGTGGTTTATTTCTAT	12	46240619	46240739	+	ARID2 (196528)	426	40
426_249828_196528(ARID2)_13a_1	/5Biosg/ATGGAGTTTCCTAGAGTATATTGTATAATGCTTAATTTTTCTCCTCTTTTAGGCTAAATGCTCATTTTGAAGTAAATCCAGATTGTTCTGTTTCTCGAGCAGAAATGTATTCTGAATACC	12	46242566	46242686	+	ARID2 (196528)	426	33.33
426_249828_196528(ARID2)_13a_2	/5Biosg/TCTCGACTTGCAGTAAATTAGCTCGTGGTGGAATCCTAACATCAACTGGATTTTATAAATGTCTTAGGTAGGATCCATAGTTCTTTAAATAAAGTCCATTTACGTCACTTACAACATCTC	12	46242686	46242806	+	ARID2 (196528)	426	36.67
426_249829_196528(ARID2)_14a_1	/5Biosg/TGATTATGTATGTACTTTACAGAACGGTCTTTCCAAATCATACAGTGAAGAGAGTGGAGGATTCCAGTAGCAATGGGCAGGCACATATTCATGTGGTAGGAGTAAAACGGAGGGCTATAC	12	46243340	46243460	+	ARID2 (196528)	426	43.33
426_249829_196528(ARID2)_14a_2	/5Biosg/CACTTCCCATTCAGATGTACTATCAGCAGCAACCAGTTTCTACTTCTGTTGTTCGTGTTGATTCTGTTCCTGATGTATCTCCTGCTCCTTCACCTGCAGGTGTTAATTTTTATTGTATTT	12	46243460	46243580	+	ARID2 (196528)	426	40.83
426_249830_196528(ARID2)_15a.1_1	/5Biosg/TACTTGGGATTTTCAGTCATTTCATTTGGAATTTTGACGTTTTCTTCATATTTTCAGGAATCCCTCATGGATCACAAACCATAGGAAACCATTTTCAGAGGACTCCTGTTGCCAACCAAT	12	46243761	46243881	+	ARID2 (196528)	426	38.33
426_249830_196528(ARID2)_15a.1_10	/5Biosg/CTACTAATAACCAAGTCCCTACTGCCATGTCGTCGTCCTCTACCCCTCAATCACAGGGACCACCTCCTACTGTCAGTCAAATGTTATCTGTGAAAAGGCAGCAACAGCAGCAACATTCA	12	46244841	46244960	+	ARID2 (196528)	426	48.74
426_249830_196528(ARID2)_15a.1_2	/5Biosg/CTTCAAATCTGACTGCAACACAAATGTCTTTTCCTGTACAAGGTGTTCATACTGTGGCACAAACTGTTTCAAGAATTCCACAAAATCCTTCACCTCATACCCACCAGCAACAAAATGCTC	12	46243881	46244001	+	ARID2 (196528)	426	41.67
426_249830_196528(ARID2)_15a.1_3	/5Biosg/CAGTGACTGTCATTCAAAGTAAAGCTCCAATTCCTTGTGAAGTTGTTAAGGCTACAGTTATCCAGAATTCCATACCCCAGACAGGAGTTCCTGTTAGTATTGCTGTTGGAGGAGGACCTC	12	46244001	46244121	+	ARID2 (196528)	426	45
426_249830_196528(ARID2)_15a.1_4	/5Biosg/CACAGAGTTCTGTTGTTCAGAATCATAGTACAGGGCCACAACCTGTTACAGTTGTGAATTCTCAGACATTGCTTCACCATCCATCTGTAATTCCACAGCAGTCTCCATTACACACAGTGG	12	46244121	46244241	+	ARID2 (196528)	426	45
426_249830_196528(ARID2)_15a.1_5	/5Biosg/TACCAGGACAGATCCCTTCAGGCACTCCTGTTACAGTAATTCAACAAGCTGTCCCACAGAGTCATATGTTTGGCAGAGTACAGAACATACCAGCATGTACTTCTACAGTTTCACAGGGTC	12	46244241	46244361	+	ARID2 (196528)	426	46.67
426_249830_196528(ARID2)_15a.1_6	/5Biosg/AACAGTTAATCACCACATCACCCCAACCTGTGCAAACTTCATCTCAACAGACATCAGCTGGTAGCCAGTCACAAGATACTGTTATCATAGCACCCCCACAGTATGTAACAACTTCTGCAT	12	46244361	46244481	+	ARID2 (196528)	426	45
426_249830_196528(ARID2)_15a.1_7	/5Biosg/CCAATATTGTCTCAGCAACTTCAGTACAGAATTTTCAGGTAGCTACAGGACAAATGGTTACTATTGCTGGTGTCCCAAGTCCACAAGCCTCAAGGGTAGGGTTTCAGAACATTGCACCAA	12	46244481	46244601	+	ARID2 (196528)	426	45
426_249830_196528(ARID2)_15a.1_8	/5Biosg/AACCTCTCCCTTCTCAGCAAGTTTCATCTACAGTGGTACAGCAGCCTATTCAACAACCACAGCAGCCAACCCAACAAAGCGTAGTGATTGTAAGCCAGCCAGCTCAACAAGGTCAAACTT	12	46244601	46244721	+	ARID2 (196528)	426	48.33
426_249830_196528(ARID2)_15a.1_9	/5Biosg/ATGCACCAGCCATTCACCAAATTGTTCTTGCTAATCCAGCAGCTCTTCCAGCTGGTCAGACAGTTCAGCTAACTGGACAACCTAACATAACTCCATCTTCTTCACCATCACCTGTCCCAG	12	46244721	46244841	+	ARID2 (196528)	426	48.33
426_249831_196528(ARID2)_15a.2_1	/5Biosg/CAAGTTCAGCAGCCCCAACAAGTACAGATGCAAGTTCAACCTCAACAGTCGAATGCAGGAGTTGGTCAGCCTGCCTCTGGTGAGTCGAGTCTGATTAAACAGCTTCTGCTTCCGAAACGT	12	46244990	46245110	+	ARID2 (196528)	426	50.83
426_249831_196528(ARID2)_15a.2_10	/5Biosg/GAGATATCTCCAATGGAACCACAAGGGACTTTAGATATCACTCAGCAAGATACTGCCAAAGGTGATCAACTAGAAAGAATTTCTAATGGACCTGTATTAACTTTGGGTGGTTCATCTGTG	12	46246070	46246190	+	ARID2 (196528)	426	40.83
426_249831_196528(ARID2)_15a.2_11	/5Biosg/AGCAGTATACAGGAGGCTTCAAATGCGGCAACACAGCAATTTAGTGGTACTGATTTGCTTAATGGACCTCTAGCTTCAAGTTTGAATTCAGATGTGCCTCAGCAACGCCCAAGTGTAGTT	12	46246190	46246310	+	ARID2 (196528)	426	45
426_249831_196528(ARID2)_15a.2_12	/5Biosg/GTCTCACCACATTCTACAACCTCTGTTATACAGGGACATCAAATCATAGCAGTTCCCGACTCAGGATCAAAAGTATCCCATTCTCCTGCCCTATCATCTGACGTTCGGTCTACAAATGGC	12	46246310	46246430	+	ARID2 (196528)	426	46.67
426_249831_196528(ARID2)_15a.2_13	/5Biosg/ACAGCAGAATGCAAAACTGTAAAGAGGCCAGCAGAGGATACTGATAGGGAAACAGTCGCAGGAATTCCAAATAAAGTAGGAGTTAGAATTGTTACAATCAGTGACCCCAACAATGCTGGC	12	46246430	46246550	+	ARID2 (196528)	426	44.17
426_249831_196528(ARID2)_15a.2_14	/5Biosg/TGCAGCGCAACAATGGTTGCTGTGCCAGCAGGAGCAGATCCAAGCACTGTAGCTAAAGTAGCAATAGAAAGTGCTGTTCAGCAAAAGCAACAGCATCCACCAACATATGTACAGAATGTG	12	46246550	46246670	+	ARID2 (196528)	426	47.5
426_249831_196528(ARID2)_15a.2_15	/5Biosg/GTCCCGCAGGTAAGTTATTCCATGATCACATTTCTCTTATGAAATTTCTGATCTGTAAATACAATTTTAGAGGGAAATGCACTGTTTTCCATGTCTCATCTTGAAAAGTTACTGTATCAG	12	46246670	46246790	+	ARID2 (196528)	426	35.83
426_249831_196528(ARID2)_15a.2_2	/5Biosg/GGTCCTTCAACACCAGGTGGTAAGCTTATTCTCCCAGCTCCACAGATTCCTCCCCCTAATAATGCAAGAGCTCCTAGCCCTCAGGTGGTCTATCAGGTGGCCAGTAACCAAGCCGCAGGT	12	46245110	46245230	+	ARID2 (196528)	426	55
426_249831_196528(ARID2)_15a.2_3	/5Biosg/TTTGGAGTGCAGGGGCAAACTCCAGCTCAGCAGCTATTGGTTGGGCAGCAAAATGTTCAGTTGGTCCCAAGTGCAATGCCACCCTCAGGGGGAGTACAAACTGTGCCCATTTCGAACTTA	12	46245230	46245350	+	ARID2 (196528)	426	52.5
426_249831_196528(ARID2)_15a.2_4	/5Biosg/CAAATATTGCCAGGTCCACTGATCTCAAATAGCCCAGCAACCATTTTCCAAGGGACTTCTGGCAACCAGGTAACCATAACAGTTGTGCCAAATACGAGTTTTGCACCTGCAACTGTGAGT	12	46245350	46245470	+	ARID2 (196528)	426	46.67
426_249831_196528(ARID2)_15a.2_5	/5Biosg/CAGGGAAATGCAACTCAGCTCATTGCTCCAGCAGGAATTACCATGAGCGGAACGCAGACAGGAGTTGGACTTCCAGTACAAACGCTTCCAGCCACTCAAGCATCTCCTGCTGGACAATCA	12	46245470	46245590	+	ARID2 (196528)	426	52.5
426_249831_196528(ARID2)_15a.2_6	/5Biosg/TCATGTACTACTGCTACTCCCCCATTCAAAGGTGATAAAATAATTTGCCAAAAGGAGGAGGAAGCAAAGGAAGCAACAGGTTTACATGTTCATGAACGTAAAATTGAAGTCATGGAGAAC	12	46245590	46245710	+	ARID2 (196528)	426	40
426_249831_196528(ARID2)_15a.2_7	/5Biosg/CCGTCCTGCCGACGAGGAGCCACAAACACCAGCAATGGGGATACAAAGGAAAATGAAATGCATGTGGGAAGTCTTTTAAATGGGAGAAAGTACAGTGACTCAAGTCTACCTCCTTCAAAC	12	46245710	46245830	+	ARID2 (196528)	426	47.5
426_249831_196528(ARID2)_15a.2_8	/5Biosg/TCAGGGAAAATTCAAAGTGAGACTAATCAGTGCTCACTAATCAGTAATGGGCCATCATTGGAATTAGGTGAGAATGGAGCATCTGGGAAACAGAACTCAGAACAAATAGACATGCAAGAT	12	46245830	46245950	+	ARID2 (196528)	426	40.83
426_249831_196528(ARID2)_15a.2_9	/5Biosg/ATCAAAAGTGATTTGAGAAAACCGCTAGTTAATGGAATCTGTGATTTTGATAAAGGAGATGGTTCTCATTTAAGCAAAAACATTCCAAATCATAAAACTTCCAATCATGTAGGAAATGGT	12	46245950	46246070	+	ARID2 (196528)	426	32.5
426_249832_196528(ARID2)_16a_1	/5Biosg/TTTTTCAGTGTCATGTCACAAACTCTGCATTTGTTCTTTTTCACAGAACACTCCTATGCCACCTTCACCAGCTGTACAAGTGCAGGGCCAGCCTAACAGTTCTCAGCCTTCTCCATTCAG	12	46254537	46254657	+	ARID2 (196528)	426	46.67
426_249832_196528(ARID2)_16a_2	/5Biosg/TGGATCCAGTCAGCCTGGAGATCCAATGAGAAAACCTGGACAGAACTTCATGTGTCTGTGGCAGTCTTGTAAAAAGTAAATGGCAATTTTATTTGATATATAAAAGTATTCTTTGTTTTG	12	46254657	46254777	+	ARID2 (196528)	426	36.67
426_249833_196528(ARID2)_17a_1	/5Biosg/CAAAATATACTTGAATACATCCAAGTGTCTACTACTTTTATTTTTTATAGGTGGTTTCAGACACCCTCACAGGTTTTCTACCATGCAGCAACTGAACATGGAGGAAAAGATGTATATCCA	12	46285512	46285632	+	ARID2 (196528)	426	36.67
426_249833_196528(ARID2)_17a_2	/5Biosg/GGGCAGTGTCTTTGGGAAGGTTGTGAGCCTTTTCAGCGACAGCGGTTTTCTTTTATTACCCACTTGCAGGTACACTTTTTAAATACTATTTGATCAGTAACTCATTTGACTGCATTAAAG	12	46285632	46285752	+	ARID2 (196528)	426	40.83
426_249834_196528(ARID2)_18a.1_1	/5Biosg/TCCTCTTCCTCAAAAAGGATAAGCACTGTTCAAAGGATGCCCTACTTGCAGGATTAAAACAAGATGAACCAGGACAAGCAGGAAGTCAGAAGTCTTCTACCAAGTAAGGAAAATGAGTTT	12	46285776	46285896	+	ARID2 (196528)	426	41.67
426_249835_196528(ARID2)_19a.1_1	/5Biosg/CAGTCTGTCTGCAGTATCACGTTAATTCTCTCTCTCTCTCTCTCTCTGATCAATTTAGGCAGCCAACTGTAGGGGGCACAAGCTCAACTCCTAGAGCACAAAAGGCCATTGTGAATCATC	12	46287144	46287264	+	ARID2 (196528)	426	47.5
426_249835_196528(ARID2)_19a.1_2	/5Biosg/CCAGTGCTGCACTTATGGCTCTGAGGAGAGGATCAAGAAACCTTGTCTTTCGAGATTTTACAGTAAGCATGCCTTGAAACCCTTATCTGTAAAAGTCTGAGTCCTGTATGATTTAGATCT	12	46287264	46287384	+	ARID2 (196528)	426	42.5
426_249836_196528(ARID2)_20a_1	/5Biosg/CCTTTCTTTTTAAGGATGAAAAAGAGGGACCAATAACTAAACACATCCGACTAACAGCTGCCTTAATATTAAAAAATATTGGTAAATATTCAGAATGTGGTCGCAGGTGAGTAATATGTT	12	46287398	46287518	+	ARID2 (196528)	426	34.17
426_249837_196528(ARID2)_21a_1	/5Biosg/ATCGCTGTGACCTTGGAGACTGACAATCTTCTATATGTTTTTTTGCAGATTGTTAAAGAGACATGAAAATAACTTATCAGTGCTAGCCATTAGTAACATGGAAGCTTCCTCCACCCTTGC	12	46298668	46298788	+	ARID2 (196528)	426	40
426_249837_196528(ARID2)_21a_2	/5Biosg/CAAATGCCTTTATGAACTTAATTTTACAGTTCAGAGTAAGGAACAAGAAAAAGACTCAGAAATGCTGCAGTGAAAAATAATTCCACTTACACAGTGGGGGACTCAAAGTCAGCCACATTT	12	46298788	46298908	+	ARID2 (196528)	426	37.5
427_252998_672(BRCA1)_2_1	/5Biosg/GTTCATTGGAACAGAAAGAAATGGATTTATCTGCTCTTCGCGTTGAAGAAGTACAAAATGTCATTAATGCTATGCAGAAAATCTTAGAGTGTCCCATCTGGTAAGTCAGCACAAGAGTGT	17	41276013	41276133	-	BRCA1 (672)	427	39.17
427_252999_672(BRCA1)_3_1	/5Biosg/TTATTTTCTTTTTCTCCCCCCCTACCCTGCTAGTCTGGAGTTGATCAAGGAACCTGTCTCCACAAAGTGTGACCACATATTTTGCAAGTAAGTTTGAATGTGTTATGTGGCTCCATTATT	17	41267709	41267829	-	BRCA1 (672)	427	41.67
427_253000_672(BRCA1)_4_1	/5Biosg/TTCTTTCTTTATAATTTATAGATTTTGCATGCTGAAACTTCTCAACCAGAAGAAAGGGCCTTCACAGTGTCCTTTATGTAAGAATGATATAACCAAAAGGTATATAATTTGGTAATGATG	17	41258451	41258571	-	BRCA1 (672)	427	31.67
427_253001_672(BRCA1)_5_1	/5Biosg/AACAATTTAATTTCAGGAGCCTACAAGAAAGTACGAGATTTAGTCAACTTGTTGAAGAGCTATTGAAAATCATTTGTGCTTTTCAGCTTGACACAGGTTTGGAGTGTAAGTGTTGAATAT	17	41256869	41256989	-	BRCA1 (672)	427	35
427_253002_672(BRCA1)_6.1_1	/5Biosg/TTGATTATAATTCATACATTTTTCTCTAACTGCAAACATAATGTTTTCCCTTGTATTTTACAGATGCAAACAGCTATAATTTTGCAAAAAAGGAAAATAACTCTCCTGAACATCTAAAAG	17	41256221	41256341	-	BRCA1 (672)	427	28.33
427_253002_672(BRCA1)_6.1_2	/5Biosg/ATGAAGTTTCTATCATCCAAAGTATGGGCTACAGAAACCGTGCCAAAAGACTTCTACAGAGTGAACCCGAAAATCCTTCCTTGGTAAAACCATTTGTTTTCTTCTTCTTCTTCTTCTTC	17	41256102	41256221	-	BRCA1 (672)	427	39.5
427_253003_672(BRCA1)_7_1	/5Biosg/TGTTTAGCAGGAAACCAGTCTCAGTGTCCAACTCTCTAACCTTGGAACTGTGAGAACTCTGAGGACAAAGCAGCGGATACAACCTCAAAAGACGTCTGTCTACATTGAATTGGGTAAGGG	17	41251784	41251904	-	BRCA1 (672)	427	46.67
427_253004_672(BRCA1)_8.1_1	/5Biosg/CTTTTATTGATTTATTTTTTGGGGGGAAATTTTTTAGGATCTGATTCTTCTGAAGATACCGTTAATAAGGCAACTTATTGCAGGTGAGTCAAAGAGAACCTTTGTCTATGAAGCTGGTAT	17	41249223	41249343	-	BRCA1 (672)	427	35
427_253005_672(BRCA1)_9_1	/5Biosg/GGACTCTGTCTTTTCCCTATAGTGTGGGAGATCAAGAATTGTTACAAATCACCCCTCAAGGAACCAGGGATGAAATCAGTTTGGATTCTGCAAAAAAGGGTAATGGCAAAGTTTGCCAAC	17	41247841	41247961	-	BRCA1 (672)	427	43.33
427_253006_672(BRCA1)_10_1	/5Biosg/TACCTTGTTATTTTTGTATATTTTCAGCTGCTTGTGAATTTTCTGAGACGGATGTAACAAATACTGAACATCATCAACCCAGTAATAATGATTTGAACACCACTGAGAAGCGTGCAGCTG	17	41246784	41246904	-	BRCA1 (672)	427	37.5
427_253006_672(BRCA1)_10_10	/5Biosg/AAAAAGAATCTGCTTTCAAAACGAAAGCTGAACCTATAAGCAGCAGTATAAGCAATATGGAACTCGAATTAAATATCCACAATTCAAAAGCACCTAAAAAGAATAGGCTGAGGAGGAAGT	17	41245704	41245824	-	BRCA1 (672)	427	35.83
427_253006_672(BRCA1)_10_11	/5Biosg/CTTCTACCAGGCATATTCATGCGCTTGAACTAGTAGTCAGTAGAAATCTAAGCCCACCTAATTGTACTGAATTGCAAATTGATAGTTGTTCTAGCAGTGAAGAGATAAAGAAAAAAAAGT	17	41245584	41245704	-	BRCA1 (672)	427	36.67
427_253006_672(BRCA1)_10_12	/5Biosg/ACAACCAAATGCCAGTCAGGCACAGCAGAAACCTACAACTCATGGAAGGTAAAGAACCTGCAACTGGAGCCAAGAAGAGTAACAAGCCAAATGAACAGACAAGTAAAAGACATGACAGCG	17	41245464	41245584	-	BRCA1 (672)	427	45.83
427_253006_672(BRCA1)_10_13	/5Biosg/ATACTTTCCCAGAGCTGAAGTTAACAAATGCACCTGGTTCTTTTACTAAGTGTTCAAATACCAGTGAACTTAAAGAATTTGTCAATCCTAGCCTTCCAAGAGAAGAAAAAGAAGAGAAAC	17	41245344	41245464	-	BRCA1 (672)	427	36.67
427_253006_672(BRCA1)_10_14	/5Biosg/TAGAAACAGTTAAAGTGTCTAATAATGCTGAAGACCCCAAAGATCTCATGTTAAGTGGAGAAAGGGTTTTGCAAACTGAAAGATCTGTAGAGAGTAGCAGTATTTCATTGGTACCTGGTA	17	41245224	41245344	-	BRCA1 (672)	427	38.33
427_253006_672(BRCA1)_10_15	/5Biosg/CTGATTATGGCACTCAGGAAAGTATCTCGTTACTGGAAGTTAGCACTCTAGGGAAGGCAAAAACAGAACCAAATAAATGTGTGAGTCAGTGTGCAGCATTTGAAAACCCCAAGGGACTAA	17	41245104	41245224	-	BRCA1 (672)	427	43.33
427_253006_672(BRCA1)_10_16	/5Biosg/TTCATGGTTGTTCCAAAGATAATAGAAATGACACAGAAGGCTTTAAGTATCCATTGGGACATGAAGTTAACCACAGTCGGGAAACAAGCATAGAAATGGAAGAAAGTGAACTTGATGCTC	17	41244984	41245104	-	BRCA1 (672)	427	39.17
427_253006_672(BRCA1)_10_17	/5Biosg/AGTATTTGCAGAATACATTCAAGGTTTCAAAGCGCCAGTCATTTGCTCCGTTTTCAAATCCAGGAAATGCAGAAGAGGAATGTGCAACATTCTCTGCCCACTCTGGGTCCTTAAAGAAAC	17	41244864	41244984	-	BRCA1 (672)	427	43.33
427_253006_672(BRCA1)_10_18	/5Biosg/AAAGTCCAAAAGTCACTTTTGAATGTGAACAAAAGGAAGAAAATCAAGGAAAGAATGAGTCTAATATCAAGCCTGTACAGACAGTTAATATCACTGCAGGCTTTCCTGTGGTTGGTCAGA	17	41244744	41244864	-	BRCA1 (672)	427	38.33
427_253006_672(BRCA1)_10_19	/5Biosg/AAGATAAGCCAGTTGATAATGCCAAATGTAGTATCAAAGGAGGCTCTAGGTTTTGTCTATCATCTCAGTTCAGAGGCAACGAAACTGGACTCATTACTCCAAATAAACATGGACTTTTAC	17	41244624	41244744	-	BRCA1 (672)	427	39.17
427_253006_672(BRCA1)_10_2	/5Biosg/AGAGGCATCCAGAAAAGTATCAGGGTAGTTCTGTTTCAAACTTGCATGTGGAGCCATGTGGCACAAATACTCATGCCAGCTCATTACAGCATGAGAACAGCAGTTTATTACTCACTAAAG	17	41246664	41246784	-	BRCA1 (672)	427	43.33
427_253006_672(BRCA1)_10_20	/5Biosg/AAAACCCATATCGTATACCACCACTTTTTCCCATCAAGTCATTTGTTAAAACTAAATGTAAGAAAAATCTGCTAGAGGAAAACTTTGAGGAACATTCAATGTCACCTGAAAGAGAAATGG	17	41244504	41244624	-	BRCA1 (672)	427	35
427_253006_672(BRCA1)_10_21	/5Biosg/GAAATGAGAACATTCCAAGTACAGTGAGCACAATTAGCCGTAATAACATTAGAGAAAATGTTTTTAAAGAAGCCAGCTCAAGCAATATTAATGAAGTAGGTTCCAGTACTAATGAAGTGG	17	41244384	41244504	-	BRCA1 (672)	427	35.83
427_253006_672(BRCA1)_10_22	/5Biosg/GCTCCAGTATTAATGAAATAGGTTCCAGTGATGAAAACATTCAAGCAGAACTAGGTAGAAACAGAGGGCCAAAATTGAATGCTATGCTTAGATTAGGGGTTTTGCAACCTGAGGTCTATA	17	41244264	41244384	-	BRCA1 (672)	427	40
427_253006_672(BRCA1)_10_23	/5Biosg/AACAAAGTCTTCCTGGAAGTAATTGTAAGCATCCTGAAATAAAAAAGCAAGAATATGAAGAAGTAGTTCAGACTGTTAATACAGATTTCTCTCCATATCTGATTTCAGATAACTTAGAAC	17	41244144	41244264	-	BRCA1 (672)	427	32.5
427_253006_672(BRCA1)_10_24	/5Biosg/AGCCTATGGGAAGTAGTCATGCATCTCAGGTTTGTTCTGAGACACCTGATGACCTGTTAGATGATGGTGAAATAAAGGAAGATACTAGTTTTGCTGAAAATGACATTAAGGAAAGTTCTG	17	41244024	41244144	-	BRCA1 (672)	427	40
427_253006_672(BRCA1)_10_25	/5Biosg/CTGTTTTTAGCAAAAGCGTCCAGAAAGGAGAGCTTAGCAGGAGTCCTAGCCCTTTCACCCATACACATTTGGCTCAGGGTTACCGAAGAGGGGCCAAGAAATTAGAGTCCTCAGAAGAGA	17	41243904	41244024	-	BRCA1 (672)	427	49.17
427_253006_672(BRCA1)_10_26	/5Biosg/ACTTATCTAGTGAGGATGAAGAGCTTCCCTGCTTCCAACACTTGTTATTTGGTAAAGTAAACAATATACCTTCTCAGTCTACTAGGCATAGCACCGTTGCTACCGAGTGTCTGTCTAAGA	17	41243784	41243904	-	BRCA1 (672)	427	42.5
427_253006_672(BRCA1)_10_27	/5Biosg/ACACAGAGGAGAATTTATTATCATTGAAGAATAGCTTAAATGACTGCAGTAACCAGGTAATATTGGCAAAGGCATCTCAGGAACATCACCTTAGTGAGGAAACAAAATGTTCTGCTAGCT	17	41243664	41243784	-	BRCA1 (672)	427	38.33
427_253006_672(BRCA1)_10_28	/5Biosg/TGTTTTCTTCACAGTGCAGTGAATTGGAAGACTTGACTGCAAATACAAACACCCAGGATCCTTTCTTGATTGGTTCTTCCAAACAAATGAGGCATCAGTCTGAAAGCCAGGGAGTTGGTC	17	41243544	41243664	-	BRCA1 (672)	427	44.17
427_253006_672(BRCA1)_10_29	/5Biosg/TGAGTGACAAGGAATTGGTTTCAGATGATGAAGAAAGAGGAACGGGCTTGGAAGAAAATAATCAAGAAGAGCAAAGCATGGATTCAAACTTAGGTATTGGAACCAGGTTTTTGTGTTTGC	17	41243424	41243544	-	BRCA1 (672)	427	40
427_253006_672(BRCA1)_10_3	/5Biosg/ACAGAATGAATGTAGAAAAGGCTGAATTCTGTAATAAAAGCAAACAGCCTGGCTTAGCAAGGAGCCAACATAACAGATGGGCTGGAAGTAAGGAAACATGTAATGATAGGCGGACTCCCA	17	41246544	41246664	-	BRCA1 (672)	427	43.33
427_253006_672(BRCA1)_10_4	/5Biosg/GCACAGAAAAAAAGGTAGATCTGAATGCTGATCCCCTGTGTGAGAGAAAAGAATGGAATAAGCAGAAACTGCCATGCTCAGAGAATCCTAGAGATACTGAAGATGTTCCTTGGATAACAC	17	41246424	41246544	-	BRCA1 (672)	427	42.5
427_253006_672(BRCA1)_10_5	/5Biosg/TAAATAGCAGCATTCAGAAAGTTAATGAGTGGTTTTCCAGAAGTGATGAACTGTTAGGTTCTGATGACTCACATGATGGGGAGTCTGAATCAAATGCCAAAGTAGCTGATGTATTGGACG	17	41246304	41246424	-	BRCA1 (672)	427	40.83
427_253006_672(BRCA1)_10_6	/5Biosg/TTCTAAATGAGGTAGATGAATATTCTGGTTCTTCAGAGAAAATAGACTTACTGGCCAGTGATCCTCATGAGGCTTTAATATGTAAAAGTGAAAGAGTTCACTCCAAATCAGTAGAGAGTA	17	41246184	41246304	-	BRCA1 (672)	427	36.67
427_253006_672(BRCA1)_10_7	/5Biosg/ATATTGAAGACAAAATATTTGGGAAAACCTATCGGAAGAAGGCAAGCCTCCCCAACTTAAGCCATGTAACTGAAAATCTAATTATAGGAGCATTTGTTACTGAGCCACAGATAATACAAG	17	41246064	41246184	-	BRCA1 (672)	427	37.5
427_253006_672(BRCA1)_10_8	/5Biosg/AGCGTCCCCTCACAAATAAATTAAAGCGTAAAAGGAGACCTACATCAGGCCTTCATCCTGAGGATTTTATCAAGAAAGCAGATTTGGCAGTTCAAAAGACTCCTGAAATGATAAATCAGG	17	41245944	41246064	-	BRCA1 (672)	427	40.83
427_253006_672(BRCA1)_10_9	/5Biosg/GAACTAACCAAACGGAGCAGAATGGTCAAGTGATGAATATTACTAATAGTGGTCATGAGAATAAAACAAAAGGTGATTCTATTCAGAATGAGAAAAATCCTAACCCAATAGAATCACTCG	17	41245824	41245944	-	BRCA1 (672)	427	35.83
427_253007_672(BRCA1)_11.1_1	/5Biosg/GTTTTTGTTATTTAAGGTGAAGCAGCATCTGGGTGTGAGAGTGAAACAAGCGTCTCTGAAGACTGCTCAGGGCTATCCTCTCAGAGTGACATTTTAACCACTCAGGTAAAAAGCGTGTGT	17	41242945	41243065	-	BRCA1 (672)	427	45
427_253008_672(BRCA1)_12_1	/5Biosg/TTCATTTTCTTGGTGCCATTTATCGTTTTTGAAGCAGAGGGATACCATGCAACATAACCTGATAAAGCTCCAGCAGGAAATGGCTGAACTAGAAGCTGTGTTAGAACAGCATGGGAGCCA	17	41234506	41234626	-	BRCA1 (672)	427	44.17
427_253008_672(BRCA1)_12_2	/5Biosg/GCCTTCTAACAGCTACCCTTCCATCATAAGTGACTCTTCTGCCCTTGAGGACCTGCGAAATCCAGAACAAAGCACATCAGAAAAAGGTGTGTATTGTTGGCCAAACACTGATATCTTAAG	17	41234386	41234506	-	BRCA1 (672)	427	45
427_253009_672(BRCA1)_13_1	/5Biosg/ATGTCTACAATTTCACCTTTCTTACAGATTCGCATATACATGGCCAAAGGAACAACTCCATGTTTTCTAAAAGGCCTAGAGAACATATATCAGGTGCCTCTCCTCTTTCCCTTTGTGTTC	17	41231323	41231443	-	BRCA1 (672)	427	40.83
427_253010_672(BRCA1)_14_1	/5Biosg/TTATCACTATCAGAACAAAGCAGTAAAGTAGATTTGTTTTCTCATTCCATTTAAAGCAGTATTAACTTCACAGAAAAGTAGTGAATACCCTATAAGCCAGAATCCAGAAGGCCTTTCTGC	17	41228567	41228687	-	BRCA1 (672)	427	35.83
427_253010_672(BRCA1)_14_2	/5Biosg/TGACAAGTTTGAGGTGTCTGCAGATAGTTCTACCAGTAAAAATAAAGAACCAGGAGTGGAAAGGTAAGAAACATCAATGTAAAGATGCTGTGGTATCTGACATCTTTATTTATATTGAAC	17	41228447	41228567	-	BRCA1 (672)	427	35.83
427_253011_672(BRCA1)_15_1	/5Biosg/TTCTCCTTCCATTTATCTTTCTAGGTCATCCCCTTCTAAATGCCCATCATTAGATGATAGGTGGTACATGCACAGTTGCTCTGGGAGTCTTCAGAATAGAAACTACCCATCTCAAGAGGA	17	41226442	41226562	-	BRCA1 (672)	427	43.33
427_253011_672(BRCA1)_15_2	/5Biosg/GCTCATTAAGGTTGTTGATGTGGAGGAGCAACAGCTGGAAGAGTCTGGGCCACACGATTTGACGGAAACATCTTACTTGCCAAGGCAAGATCTAGGTAATATTTCATCTGCTGTATTGGA	17	41226322	41226442	-	BRCA1 (672)	427	45.83
427_253012_672(BRCA1)_16.1_1	/5Biosg/TTAAACTTCTCCCATTCCTTTCAGAGGGAACCCCTTACCTGGAATCTGGAATCAGCCTCTTCTCTGATGACCCTGAATCTGATCCTTCTGAAGACAGAGCCCCAGAGTCAGCTCGTGTTG	17	41223159	41223279	-	BRCA1 (672)	427	50
427_253012_672(BRCA1)_16.1_2	/5Biosg/GCAACATACCATCTTCAACCTCTGCATTGAAAGTTCCCCAATTGAAAGTTGCAGAATCTGCCCAGAGTCCAGCTGCTGCTCATACTACTGATACTGCTGGGTATAATGCAATGGAAGAAA	17	41223039	41223159	-	BRCA1 (672)	427	45
427_253012_672(BRCA1)_16.1_3	/5Biosg/GTGTGAGCAGGGAGAAGCCAGAATTGACAGCTTCAACAGAAAGGGTCAACAAAAGAATGTCCATGGTGGTGTCTGGCCTGACCCCAGAAGAATTTGTGAGTGTATCCATATGTATCTCCC	17	41222919	41223039	-	BRCA1 (672)	427	48.33
427_253013_672(BRCA1)_17.1_1	/5Biosg/TTTGATTTAATTTCAGATGCTCGTGTACAAGTTTGCCAGAAAACACCACATCACTTTAACTAATCTAATTACTGAAGAGACTACTCATGTTGTTATGAAAACAGGTATACCAAGAACCTT	17	41219608	41219728	-	BRCA1 (672)	427	34.17
427_253014_672(BRCA1)_18_1	/5Biosg/TGAGTGTTTTTCATTCTGCAGATGCTGAGTTTGTGTGTGAACGGACACTGAAATATTTTCTAGGAATTGCGGGAGGAAAATGGGTAGTTAGCTATTTCTGTAAGTATAATACTATTTCTC	17	41215869	41215989	-	BRCA1 (672)	427	37.5
427_253015_672(BRCA1)_19_1	/5Biosg/TTCTGCTGTATGTAACCTGTCTTTTCTATGATCTCTTTAGGGGTGACCCAGTCTATTAAAGAAAGAAAAATGCTGAATGAGGTAAGTACTTGATGTTACAAACTAACCAGAGATATTCAT	17	41215310	41215430	-	BRCA1 (672)	427	35.83
427_253016_672(BRCA1)_20.1_1	/5Biosg/GTGTTTGGTTTCTTTCAGCATGATTTTGAAGTCAGAGGAGATGTGGTCAATGGAAGAAACCACCAAGGTCCAAAGCGAGCAAGAGAATCCCAGGACAGAAAGGTAAAGCTCCCTCCCTCA	17	41209050	41209170	-	BRCA1 (672)	427	47.5
427_253017_672(BRCA1)_21_1	/5Biosg/CCCTGTCCCTCTCTCTTCCTCTCTTCTTCCAGATCTTCAGGGGGCTAGAAATCTGTTGCTATGGGCCCTTCACCAACATGCCCACAGGTAAGAGCCTGGGAGAACCCCAGAGTTCCAGCA	17	41203046	41203166	-	BRCA1 (672)	427	55.83
427_253018_672(BRCA1)_22_1	/5Biosg/TTACATCTAAATGTCCATTTTAGATCAACTGGAATGGATGGTACAGCTGTGTGGTGCTTCTGTGGTGAAGGAGCTTTCATCATTCACCCTTGGCACAGTAAGTATTGGGTGCCCTGTCAG	17	41201114	41201234	-	BRCA1 (672)	427	45.83
427_253019_672(BRCA1)_23.1_1	/5Biosg/TTGAATGCTCTTTCCTTCCTGGGGATCCAGGGTGTCCACCCAATTGTGGTTGTGCAGCCAGATGCCTGGACAGAGGACAATGGCTTCCATGGTAAGGTGCCTGCATGTACCTGTGCTATA	17	41199630	41199750	-	BRCA1 (672)	427	53.33
427_253020_672(BRCA1)_24_1	/5Biosg/GAGCCTAGTCCAGGAGAATGAATTGACACTAATCTCTGCTTGTGTTCTCTGTCTCCAGCAATTGGGCAGATGTGTGAGGCACCTGTGGTGACCCGAGAGTGGGTGTTGGACAGTGTAGCA	17	41197757	41197877	-	BRCA1 (672)	427	52.5
427_253020_672(BRCA1)_24_2	/5Biosg/CTCTACCAGTGCCAGGAGCTGGACACCTACCTGATACCCCAGATCCCCCACAGCCACTACTGACTGCAGCCAGCCACAGGTACAGAGCCACAGGACCCCAAGAATGAGCTTACAAAGTGG	17	41197637	41197757	-	BRCA1 (672)	427	58.33
427_253021_673(BRAF)_1.1_1	/5Biosg/CCGGCGCCGGCGCCGGCGCCGCGGCCTCTTCGGCTGCGGACCCTGCCATTCCGGAGGAGGTGAGTGCTGGCGCCACCCTGCCGCCCTCCCGACTCCGGGCTCGGCGGCTGGCTGGTGTTT	7	140624304	140624424	-	BRAF (673)	427	78.33
427_253022_673(BRAF)_2_1	/5Biosg/ATTTTTTAGGTGTGGAATATCAAACAAATGATTAAGTTGACACAGGAACATATAGAGGCCCTATTGGACAAATTTGGTGGGGAGCATAATCCACCATCAATATATCTGGAGGTAAGCTTT	7	140549901	140550021	-	BRAF (673)	427	37.5
427_253023_673(BRAF)_3_1	/5Biosg/ATGTCAGGACAAAGTCCGGATTGAATATAAGTCTGCTTTATTTTATAGGCCTATGAAGAATACACCAGCAAGCTAGATGCACTCCAACAAAGAGAACAACAGTTATTGGAATCTCTGGGG	7	140534600	140534720	-	BRAF (673)	427	40.83
427_253023_673(BRAF)_3_2	/5Biosg/AACGGAACTGATTTTTCTGTTTCTAGCTCTGCATCAATGGATACCGTTACATCTTCTTCCTCTTCTAGCCTTTCAGTGCTACCTTCATCTCTTTCAGTTTTTCAAAATCCCACAGATGTG	7	140534480	140534600	-	BRAF (673)	427	40.83
427_253023_673(BRAF)_3_3	/5Biosg/GCACGGAGCAACCCCAAGTCACCACAAAAACCTATCGTTAGAGTCTTCCTGCCCAACAAACAGAGGACAGTGGTGAGTCAGTTTTAATATCACCATTTTGCTGTTTCTTTGTATTTTTCA	7	140534360	140534480	-	BRAF (673)	427	43.33
427_253024_673(BRAF)_4_1	/5Biosg/TACCATAGGTACCTGCAAGGTGTGGAGTTACAGTCCGAGACAGTCTAAAGAAAGCACTGATGATGAGAGGTCTAATCCCAGAGTGCTGTGCTGTTTACAGAATTCAGGATGGGTATGGTT	7	140508683	140508803	-	BRAF (673)	427	46.67
427_253025_673(BRAF)_5_1	/5Biosg/TTTTTCAGAGAGAAGAAACCAATTGGTTGGGACACTGATATTTCCTGGCTTACTGGAGAAGAATTGCATGTGGAAGTGTTGGAGAATGTTCCACTTACAACACACAACTTTGTATGTATC	7	140507750	140507870	-	BRAF (673)	427	40
427_253026_673(BRAF)_6_1	/5Biosg/GTTTTCTTGTGAGTTTTTGAAATCTCTGTGATTTTTTACTTTGCAGGTACGAAAAACGTTTTTCACCTTAGCATTTTGTGACTTTTGTCGAAAGCTGCTTTTCCAGGGTTTCCGCTGTCA	7	140501286	140501406	-	BRAF (673)	427	38.33
427_253026_673(BRAF)_6_2	/5Biosg/AACATGTGGTTATAAATTTCACCAGCGTTGTAGTACAGAAGTTCCACTGATGTGTGTTAATTATGACCAACTTGAGTAAGTAATCCAAAAATATCTCTTTTCTACCTACCATTTTACACT	7	140501166	140501286	-	BRAF (673)	427	34.17
427_253027_673(BRAF)_7_1	/5Biosg/TTTGGTATATGAAGCTTCTGGGTTTTGCACAAGTTAGGTTTGTTTTGTTTTGCCTCACAGTTTGCTGTTTGTCTCCAAGTTCTTTGAACACCACCCAATACCACAGGAAGAGGCGTCCTT	7	140500221	140500341	-	BRAF (673)	427	43.33
427_253027_673(BRAF)_7_2	/5Biosg/AGCAGAGACTGCCCTAACATCTGGATCATCCCCTTCCGCACCCGCCTCGGACTCTATTGGGTATGGTTTGACTTCTGCTCTTGGGCGACATGCTACTTGAACCGCTTTCTTTTGGATCTC	7	140500101	140500221	-	BRAF (673)	427	53.33
427_253028_673(BRAF)_8_1	/5Biosg/TTACTCTGAATCTTATCTTCCAATGACTTCATTTTTCCAGGCCCCAAATTCTCACCAGTCCGTCTCCTTCAAAATCCATTCCAATTCCACAGCCCTTCCGACCAGCAGATGAAGATCATC	7	140494187	140494307	-	BRAF (673)	427	45
427_253028_673(BRAF)_8_2	/5Biosg/GAAATCAATTTGGGCAACGAGACCGATCCTCATCAGCTCCCAATGTGCATATAAACACAATAGAACCTGTCAATATTGATGTAAGTATCCAGCATTGCTAGAACTAAAAAAAAACCAAGT	7	140494067	140494187	-	BRAF (673)	427	38.33
427_253029_673(BRAF)_9_1	/5Biosg/TATGCTTGCTTGGAATAAATATACATTACTATTTATTTGTAGGACTTGATTAGAGACCAAGGATTTCGTGGTGATGGAGGTAAGTAGTGATTTCAGGTTTTTTTAAAAACTCAAGGAAAC	7	140487306	140487426	-	BRAF (673)	427	33.33
427_253030_673(BRAF)_10_1	/5Biosg/TTAACATACTTGCTCCTCCTTAATGTATACATTTTTCTTTTCACTAATTTAGGATCAACCACAGGTTTGTCTGCTACCCCCCCTGCCTCATTACCTGGCTCACTAACTAACGTGAAAGCC	7	140482889	140483009	-	BRAF (673)	427	42.5
427_253030_673(BRAF)_10_2	/5Biosg/TTACAGAAATCTCCAGGACCTCAGCGAGAAAGGAAGTCATCTTCATCCTCAGAAGACAGGAATCGAATGGTAAGAGTATATGATATCTTTTTTTCTCTGAATTCTTTCTTCTTAGAAGTC	7	140482769	140482889	-	BRAF (673)	427	38.33
427_253031_673(BRAF)_11_1	/5Biosg/GAAAACACTTGGTAGACGGGACTCGAGTGATGATTGGGAGATTCCTGATGGGCAGATTACAGTGGGACAAAGAATTGGATCTGGATCATTTGGAACAGTCTACAAGGGAAAGTGGCATGG	7	140481374	140481494	-	BRAF (673)	427	47.5
427_253032_673(BRAF)_12_1	/5Biosg/GTAACAATTGCCTTTTAGGTGATGTGGCAGTGAAAATGTTGAATGTGACAGCACCTACACCTCAGCAGTTACAAGCCTTCAAAAATGAAGTAGGAGTACTCAGGTGAGCTTGTGTGAATT	7	140477773	140477893	-	BRAF (673)	427	42.5
427_253033_673(BRAF)_13_1	/5Biosg/TTTAATGTTTACTGTCACATTTCTTTGTACAGGAAAACACGACATGTGAATATCCTACTCTTCATGGGCTATTCCACAAAGCCACAACTGGCTATTGTTACCCAGTGGTGTGAGGGCTCC	7	140476800	140476920	-	BRAF (673)	427	43.33
427_253033_673(BRAF)_13_2	/5Biosg/AGCTTGTATCACCATCTCCATATCATTGAGACCAAATTTGAGATGATCAAACTTATAGATATTGCACGACAGACTGCACAGGGCATGGAGTAAGTTCCATTCGTTAAATGTCTTGTAAAT	7	140476680	140476800	-	BRAF (673)	427	38.33
427_253034_673(BRAF)_14_1	/5Biosg/GCCCTACTCAGGTTAAAATGATGTTTTGTTTTTCAGTTACTTACACGCCAAGTCAATCATCCACAGAGACCTCAAGAGTAATAGTATCCTTCCTGAAATTTGTCTGCGAAGTTTGAAAAC	7	140453949	140454069	-	BRAF (673)	427	39.17
427_253035_673(BRAF)_15_1	/5Biosg/ATATATTTCTTCATGAAGACCTCACAGTAAAAATAGGTGATTTTGGTCTAGCTACAGTGAAATCTCGATGGAGTGGGTCCCATCAGTTTGAACAGTTGTCTGGATCCATTTTGTGGATGG	7	140453073	140453193	-	BRAF (673)	427	40.83
427_253036_673(BRAF)_16_1	/5Biosg/TTCAGTCTTTATTCAATTGAAGTGAAGAATATTTTTCTTTGTATGTTCTAACAGGCACCAGAAGTCATCAGAATGCAAGATAAAAATCCATACAGCTTTCAGTCAGATGTATATGCATTT	7	140449152	140449272	-	BRAF (673)	427	32.5
427_253036_673(BRAF)_16_2	/5Biosg/GGAATTGTTCTGTATGAATTGATGACTGGACAGTTACCTTATTCAAACATCAACAACAGGGACCAGGTAAATATTTACCACGTCTTGGTGTTTATTTTACCGTCTATATACAAGGCTCCA	7	140449032	140449152	-	BRAF (673)	427	38.33
427_253037_673(BRAF)_17_1	/5Biosg/CCACTTCTTGGCATTTTAGGTGCTTTGTCCTCCATGGGAGTATAATAAATGATGTGGCAAGGGCTTACTCTCCATGAGAGGAATGTGTGACCAACAGAAGGGTAAGGCCTTTACTAGTTA	7	140447146	140447266	-	BRAF (673)	427	45
427_253038_673(BRAF)_18_1	/5Biosg/TTTTCAACTTATCTACAAGGTTGAATTATTTCCCTTTTTTTTCTCTCTCCAGATAATTTTTATGGTGGGACGAGGATACCTGTCTCCAGATCTCAGTAAGGTACGGAGTAACTGTCCAAA	7	140439678	140439798	-	BRAF (673)	427	38.33
427_253038_673(BRAF)_18_2	/5Biosg/AGCCATGAAGAGATTAATGGCAGAGTGCCTCAAAAAGAAAAGAGATGAGAGACCACTCTTTCCCCAAGTAAGTAAAAGCTTCATGCTATCCAAAAGAACAGACTAACATTCATAGACAGA	7	140439558	140439678	-	BRAF (673)	427	40
427_253039_673(BRAF)_19.1_1	/5Biosg/TTTTTTTTTCTTTTTTTTTTTGTAGATTCTCGCCTCTATTGAGCTGCTGGCCCGCTCATTGCCAAAAATTCACCGCAGTGCATCAGAACCCTCCTTGAATCGGGCTGGTTTCCAAACAGA	7	140434475	140434595	-	BRAF (673)	427	44.17
427_253039_673(BRAF)_19.1_2	/5Biosg/GGATTTTAGTCTATATGCTTGTGCTTCTCCAAAAACACCCATCCAGGCAGGGGGATATGGTGCGTTTCCTGTCCACTGAAACAAATGAGTGAGAGAGTTCAGGAGAGTAGCAACAAAAGG	7	140434355	140434475	-	BRAF (673)	427	46.67
427_253039_673(BRAF)_19.1_3	/5Biosg/AAAATAAATGAACATATGTTTGCTTATATGTTAAATTGAATAAAATACTCTCTTTTTTTTTAAGGTGAACCAAAGAACACTTGTGTGGTTAAAGACTAGATATAATTTTTCCCCAAACTA	7	140434235	140434355	-	BRAF (673)	427	25.83
427_253039_673(BRAF)_19.1_4	/5Biosg/AAATTTATACTTAACATTGGATTTTTAACATCCAAGGGTTAAAATACATAGACATTGCTAAAAATTGGCAGAGCCTCTTCTAGAGGCTTTACTTTCTGTTCCGGGTTTGTATCATTCACT	7	140434115	140434235	-	BRAF (673)	427	34.17
427_253039_673(BRAF)_19.1_5	/5Biosg/TGGTTATTTTAAGTAGTAAACTTCAGTTTCTCATGCAACTTTTGTTGCCAGCTATCACATGTCCACTAGGGACTCCAGAAGAAGACCCTACCTATGCCTGTGTTTGCAGGTGAGAAGTTG	7	140433995	140434115	-	BRAF (673)	427	43.33
427_253039_673(BRAF)_19.1_6	/5Biosg/GCAGTCGGTTAGCCTGGGTTAGATAAGGCAAACTGAACAGATCTAATTTAGGAAGTCAGTAGAATTTAATAATTCTATTATTATTCTTAATAATTTTTCTATAACTATTTCTTTTTATAA	7	140433875	140433995	-	BRAF (673)	427	27.5
427_253039_673(BRAF)_19.1_7	/5Biosg/CAATTTGGAAAATGTGGATGTCTTTTATTTCCTTGAAGCAATAAACTAAGTTTCTTTTTATAAATTTTGAGTGCAGGTGACCAAAAATATTGCTGAGGAGTGGCACGTTTGACATGAGTA	7	140433755	140433875	-	BRAF (673)	427	34.17
427_253040_673(BRAF)_20_1	/5Biosg/CTCTACAGGAGAATTTGCAGCCTTCAAGTAGCCACCATCATGGCAGCATCTGCTCTTATTTCTTAAGTCTTGTGTTCGTACAATTTGTTAACATCAAAACACAGTTCTGTTCCTCAAATC	7	140426204	140426324	-	BRAF (673)	427	40.83
427_253040_673(BRAF)_20_10	/5Biosg/AATTGAATTGGAAAAAAACAATACTTCCCACCAGAATTATATATCCTGAAAATTGTATTTTTGTTATATAAACAACTTTTAAGAAAGATCATTATCCTTTTCTCTACCTAAATATGAGGA	7	140425124	140425244	-	BRAF (673)	427	25.83
427_253040_673(BRAF)_20_11	/5Biosg/GTCTTAGCATAATGACAAATATTTATAATTTTTCAATTAATGGTACTTGCTGGATCCACACTAACATCTTTGCTAATAATCTCATTGTTTCTTCCAACTGATTCCTAACACTATATCCCA	7	140425004	140425124	-	BRAF (673)	427	31.67
427_253040_673(BRAF)_20_12	/5Biosg/CATCTTCTTTCTAGTCTTTTATCTAGAATATGCAACCTAAAATAAAAATGGTGGCGTCTCCATTCATTCTCCTTCTTCCTTTTTTCCCAAGCCTGGTCTTCAAAAGGTTGGGCAATTTGG	7	140424884	140425004	-	BRAF (673)	427	39.17
427_253040_673(BRAF)_20_13	/5Biosg/CAGCTGAATTCCCAGACAGAGAATAGAGCAATTTTAGGGATATTAGGACTGAGGGAGGGTGTGGGAAAGCTGTCATCAGTTGTTTTTATAGAAAGAACTGGCATTCATTAAGAACCTAAA	7	140424764	140424884	-	BRAF (673)	427	40.83
427_253040_673(BRAF)_20_14	/5Biosg/TCTTATCTTTGCACAAATGGAAAATATAACCTAGTTATAGCTTCCTTTGGCCTTTATTAAAGGGTAATATCAATCACAGTCATAGCAAAGAAAGCGGATGTATTAATGGCAAATTAATGG	7	140424644	140424764	-	BRAF (673)	427	33.33
427_253040_673(BRAF)_20_15	/5Biosg/AAAACCTCCCTTATCAGGAATCTAGACTCAGAATTTAGGAACACAAATCAAATCAGACCAACCAAGCTATAGCCAAGGACTTGAAAGAAATTAAACAAGACCCAGAATAAATCAAGGAAT	7	140424524	140424644	-	BRAF (673)	427	36.67
427_253040_673(BRAF)_20_16	/5Biosg/TAGAAATTGTTATTTAAAAATTTCAGATTGTAACTCCAGGCCCTGCTGTCTATATTGCAGCCACTAAAAGCTCACTACCATTAGATTTTTGCTAACATACATGTATTCAGAAGAAAGCCT	7	140424404	140424524	-	BRAF (673)	427	35
427_253040_673(BRAF)_20_17	/5Biosg/ATTGAAATTTTCATTGTCTTGTAAAAGGTTGTCCTAGTAAAATGGAAAAGATCCTTAAGTTATTAATCAGTTTGAAAAGCAAATTTGTTTTTAAGTTTTACATCAGCAGGGCAGTGTCTT	7	140424284	140424404	-	BRAF (673)	427	30
427_253040_673(BRAF)_20_18	/5Biosg/ACAAAATTCAGAAATTGCAAAGGTGGAAATAATTCACGCTGATTTGAAGAACATCTTCTGTGCAATAATACTGCCTCTCTTGAAAAGCATTGGCTGTTTTTTCTTTTTAAATATATCTCT	7	140424164	140424284	-	BRAF (673)	427	32.5
427_253040_673(BRAF)_20_19	/5Biosg/AGATGCTTTTAAATGTGGCTGTGTTCCCTTTACCAAGATTGGCTTCAAGTTTCCGCAGGTAGAGAGACCTGGGCTTGAACAAGAGGATGTGTTTCATGTCCTGCTGAGGAGGTAGAACAT	7	140424044	140424164	-	BRAF (673)	427	46.67
427_253040_673(BRAF)_20_2	/5Biosg/TTTTTTTAAAGATACAAAATTTCCAATGCATAAGCTGATGTGGAACAGAATGGAATTTCCCATCCAACAAAAGAGGAAAGAATGTTTTAGGAACCAGAATTCTCTGCTGCCAGTGTTTCT	7	140426084	140426204	-	BRAF (673)	427	35.83
427_253040_673(BRAF)_20_20	/5Biosg/GTGCAGCCTGGGTCCGGGACTGCCTCCGTGGGGCAGGGGCAGGGGCGGTACCATTAGGGAGGAAGCTTAGCATTTCAGTTTCTTAAACAATATTCAGGGTGATACACTTTTTCTTCCCTT	7	140423924	140424044	-	BRAF (673)	427	54.17
427_253040_673(BRAF)_20_21	/5Biosg/GCATTTTAGAATAGGCTGGTATCTCATTTGAACGGGGGAGCAGACTTGATCTCAAATGAAGCTGTGCCCAGGAGCCAGGCTTAGCATATTGAGATTTTTATAGATACCTTAAAAAATAAA	7	140423804	140423924	-	BRAF (673)	427	40
427_253040_673(BRAF)_20_22	/5Biosg/ATATTTAAACCTCTCTTTTCTTCCTTTTTCTATGAAATAGGTTTTTTCTCTAGTTTACAAATGACATGAAAATAGGTTTTATTTGTGTTTTATCTGCTTTATTTTTTGATGCTTAGACAA	7	140423684	140423804	-	BRAF (673)	427	25.83
427_253040_673(BRAF)_20_23	/5Biosg/CAGTTAGACTTACTGAGCTCCTAAAAAAACGAGGAAGAAGTCCTTATTTGTGAAAAGCACTTTATGAGTAATTGTATAGACAGTATGTGGCTGCGTCACTGATCATCTTGTAAGGGTGTA	7	140423564	140423684	-	BRAF (673)	427	39.17
427_253040_673(BRAF)_20_24	/5Biosg/ACAGTCTTGTCTGTAAAGTGGCTGCAGTGCCTTCTGTAGTGTGTTTTATTTTTGGTAGGGAGAGGTGAAGCCTTCTGAAAAATTTGAGAGCAACTACAGAGGATTGTTTGTAACTGTGTA	7	140423444	140423564	-	BRAF (673)	427	41.67
427_253040_673(BRAF)_20_25	/5Biosg/GTATTCCTGATGGACTTTTTTCATCGTTAGAGTCAAGGACCTAGACTTTTGCCACTGAAATAATATTGACCAAAAAAATAGTTTATAAAAGGGATTTGTGAATAGAAAATTCAGTGTGAT	7	140423324	140423444	-	BRAF (673)	427	32.5
427_253040_673(BRAF)_20_26	/5Biosg/CATTTGTTGTTAATGTGCACCTTAAAAGAAGATTCTGTCTAGCTGTCAAATTCTGGTTCCCGAATATCTCACCCCTGATTGTATTTGAGATCTAGTAGGGCATACTGGGGCATTTTAGAA	7	140423204	140423324	-	BRAF (673)	427	40
427_253040_673(BRAF)_20_27	/5Biosg/GATAAAATCCCATACAAATGATATATGCTATATTTATGTTGGTGTTGGAGAAGAAAGAGCAGTATATAAAGAAATAATTCAAGACTGCAGCACTGTCAACCTGAAACTTTGTAAATATTT	7	140423084	140423204	-	BRAF (673)	427	30.83
427_253040_673(BRAF)_20_28	/5Biosg/CCTAGCTTCTGGTTTGGTGCGGTGACAGCACTTTCATCACAGGATGTTACCTTGTATTCACCAGGCGGAGTGCGAGCTGCTGCACATCCTCCTCAGATCTCACCTGTCCCCACTGTACAT	7	140422964	140423084	-	BRAF (673)	427	54.17
427_253040_673(BRAF)_20_29	/5Biosg/CCACCCGCCAGCTGCTTGCAAACCTCATCTCTAGCTTTAGTTCGAAACCACATTGCAGGGTTCAGGTGACCTCTACAAAAAACTACCTCTTCAGAATGAGGTAATGAATAGTTATTTATT	7	140422844	140422964	-	BRAF (673)	427	43.33
427_253040_673(BRAF)_20_3	/5Biosg/TCAACAAAAATACCACGAGCATACAAGTCTGCCCAGTCCCAGGAAGAAAGAGGAGAGACCCTGAATTCTGACCTTTTGATGGTCAGGCATGATGGAAAGAAACTGCTGCTACAGCTTGGG	7	140425964	140426084	-	BRAF (673)	427	48.33
427_253040_673(BRAF)_20_30	/5Biosg/TTAAAATATGAAAAGTCAGGAGCTCTAGAACATGACGATGATTTAAGATTTTAACTTTTTTGTGTACTTGTATTTGAGCACTCTCATTTTGTCCTAAAGGGCATTATACATTTAAGCAGT	7	140422724	140422844	-	BRAF (673)	427	31.67
427_253040_673(BRAF)_20_31	/5Biosg/AATACTGTAAAAAAATGTGTTGCTCGGAATATCTGAATGTTGTTGAAAGTGGTGCCAGAACCGGTTTAGGGGTACGTTTCAGAATCTTAACCTTGAGTCAATTGCATGAAATTAAATAGC	7	140422604	140422724	-	BRAF (673)	427	37.5
427_253040_673(BRAF)_20_32	/5Biosg/TGTGGTATCACTTCACTAACAGTGATGTAATTTTAATTTTCAGTAGGCTTGGCATGACAGTACATCCTCATAATGAGTTTGCTGCAGCTTTGTCACATGCACAGGCATTCATAGAAAGAC	7	140422484	140422604	-	BRAF (673)	427	40
427_253040_673(BRAF)_20_33	/5Biosg/CACCCAGCTAAGAGGGTAGAATGATTACTCTTTTTGCAAGATTCTCTTCTTTGTCCAAGTTGGCATTGTTAGTGCTAGGAATACCAGCACCTTGAGACGAGCAGATTCCAACCATTAGGC	7	140422364	140422484	-	BRAF (673)	427	45
427_253040_673(BRAF)_20_34	/5Biosg/TATAAACACCATAGCCAGAGATGGAAGGTTTACTGTGAGTATGAACAGCAAATAGCTTACAGGTCATGAGTTGAAATGGTGTAGGTGAGGCTCTAGAAAAATACCTTGACAATTTGCCAA	7	140422244	140422364	-	BRAF (673)	427	40
427_253040_673(BRAF)_20_35	/5Biosg/ATGATCTTACTGTGCCTTCATGATGCAATAAAAAAGCTAACATTTTAGCAGAAATCAGTGATTTGTGAAGAGAGCAGCCACTCTGGTTTAACTCAGCTGTGTTAATAATTTTTAGAGTGC	7	140422124	140422244	-	BRAF (673)	427	36.67
427_253040_673(BRAF)_20_36	/5Biosg/AATTTAGACTGCATAGGTAAATGCACTAAAGAGTTTATAGCCAAAATCACATTTAACAATGAGAAAACACACAGGTAAATTTTCAGTGAACAAAATTATTTTTTTAAAGCACATAATCCC	7	140422004	140422124	-	BRAF (673)	427	29.17
427_253040_673(BRAF)_20_37	/5Biosg/TAGTATAGTCAGATATATTTATCACATAGAGCAACTAGGTTGCAAATATAGTTCAGTGACATTTCTAGAGAAACTTTTTCTACTCCCATAGGCTCTTCAAAGCATGGAACTTTTATACAA	7	140421884	140422004	-	BRAF (673)	427	33.33
427_253040_673(BRAF)_20_38	/5Biosg/CAGAAATGTTGACAGAAATTGCTGTAGTTTAGGGTTGAAGTACTGTATGATGGGCAGCAATCATGTATTAACTTAGAAGGGGAAATTGAAATATAGGACCGAATTTGGTTTTATCAGTTT	7	140421764	140421884	-	BRAF (673)	427	35.83
427_253040_673(BRAF)_20_39	/5Biosg/CCAGAGTACTGCTGCCAACCTAGACACTGATTTTTCAGAGTTTGAAATGTAAATTTCTTCCCGGGACTTGATTGCACATGAAGCTGGACTGCGTTAGTCATCCTGTCCCAAAGCGCTGTG	7	140421644	140421764	-	BRAF (673)	427	47.5
427_253040_673(BRAF)_20_4	/5Biosg/AGATTTGCTATGGAAAGTCTGCCAGTCAACTTTGCCCTTCTAACCACCAGATCAATTTGTGGCTGATCATCTGATGGGGCAGTTTCAATCACCAAGCATCGTTCTCTTTCCTGTTCTGGA	7	140425844	140425964	-	BRAF (673)	427	45.83
427_253040_673(BRAF)_20_40	/5Biosg/GGGGCCAGGGTGGAGGTCTCAAGGCATCCTTTATGACCTGGCCATTGGATGTAAAAGAAAACATATTCCATGCTGTGGTTCTTGTATCTTGTTTCATTCCTCACCATTGAAAGAGAAAGT	7	140421524	140421644	-	BRAF (673)	427	45
427_253040_673(BRAF)_20_41	/5Biosg/CCATGTATTGTCTCCAGCACATCCTTGAAATGTTATACTGGGATGGATTACTGATGCCCATCGGTAGTTGAGCCCCAGAAGAGGGTAGTAGCATCTCTGCCTCAGGTGATGATTTGTAGC	7	140421404	140421524	-	BRAF (673)	427	48.33
427_253040_673(BRAF)_20_42	/5Biosg/TTGGCCAGAGGAGAGCGGAGTCACCAGTATATCTGTGGTCCATGTTGCTAGCTCTGGTAAAATTAAAAATACTGGTAAGATGTTTGTTTTATTAGTACACTAGACAGTAAGCTCTGTTTT	7	140421284	140421404	-	BRAF (673)	427	40
427_253040_673(BRAF)_20_43	/5Biosg/GTTGTTTTCAAATAACCTATTTTCACTTTTGTTTGGGCAAAGACATTTAAATTGAAATTCAATTCTAATTTTTGTTAATTGTGGAAAGGGTAATTAACAGTTCCTATCAGGTATTTTTAA	7	140421164	140421284	-	BRAF (673)	427	26.67
427_253040_673(BRAF)_20_44	/5Biosg/TGTGGAAAAGGACAGAAACCCAACTCCTAAAATCTTAAATTAAGGTAACAGTGCTTTAAAAAAAAAAAATGCATGGGGCAATTAGTCGGCAACTCAATGAGTGACTAAAGTACTTTTATT	7	140421044	140421164	-	BRAF (673)	427	34.17
427_253040_673(BRAF)_20_45	/5Biosg/TAACATCCACAACTTCAACTGTTAAGTTTTATTAATTACTAAATCAGCTTTATTAAAATGTTGACATTTATTTAGCTATTTTGAATAATTATAGTGACTTGACGAGTGTGTATGAGGACA	7	140420924	140421044	-	BRAF (673)	427	27.5
427_253040_673(BRAF)_20_46	/5Biosg/CAGCCAATGTAAGCCAGTGTATCCATTTTTTAGAGGTGCATTTTTTTTTAAAGAATTCTGTAGATAGAAGTGCTCTGAAAACAACTAAAATATGTTTATTCATGGTAGTATCAAAAAATG	7	140420804	140420924	-	BRAF (673)	427	30.83
427_253040_673(BRAF)_20_47	/5Biosg/TTTGTACAAACCATCTGCTTCTCCCGGCCAGCCGAGTTCATTCTCCAGCACCGTGACCGCTGGTTCTCATGTACAGCACATATGCGGGAGAGTTGGCAGAAAATTTGTGAAGAGATGCCG	7	140420684	140420804	-	BRAF (673)	427	52.5
427_253040_673(BRAF)_20_48	/5Biosg/CAAAGGAAGGGTCTGTTGACGGGTGGGATTGGGGGTTTTGATGAAGTTGCTTAGTCCTGGTTTTGTTTTGAAAATTACTGCGTTGCATTTTTGTGTTAAGTTTTTGAACCCACGTGTGTT	7	140420564	140420684	-	BRAF (673)	427	42.5
427_253040_673(BRAF)_20_49	/5Biosg/TTGGTGGAGTATGAGTTGGAAGTCACTGCAAACTAGCATAAACAACAAAGCTCACAGAGTAGGCACAGATGTAGAGAACAGAGACCAAAATGGGGTGAGGTGGCAGTAAATCTAGGATAG	7	140420444	140420564	-	BRAF (673)	427	45
427_253040_673(BRAF)_20_5	/5Biosg/ATTTTGTTTTGGAGCTCTTTCCCCTAGTGACCACCAGTTAGTTTCTGAGGGATGGAACAAAAATGCAGCTTGCCCTTTCTATGTGGTGCGTGTTCAGGCCTTGACAGATTTTATCAAAAG	7	140425724	140425844	-	BRAF (673)	427	44.17
427_253040_673(BRAF)_20_50	/5Biosg/GGAAAAATTAATGTGAGGGTGGGAAATAAACTGTAATTACCTGAAATCAAATGTAAGAGTGCAATAAGTATGCTTTTTATTCTAAGCTGTGAACGGTTTTTTTAAGAATCATTCCTTCCT	7	140420324	140420444	-	BRAF (673)	427	32.5
427_253040_673(BRAF)_20_51	/5Biosg/AATACATTTGTGTATGTTCCATAGCTGATTAAAACCAGCTATATCAACATATAATGCCTTTTTATTCATGTTAATGACCAACGTAAGTGGCTAGCCTTTATGTCTTATTTATCTTCATGT	7	140420204	140420324	-	BRAF (673)	427	31.67
427_253040_673(BRAF)_20_52	/5Biosg/TATGTTAGTTTACATACAGGGGTGTATGTCTCTGTGCTGTCCCCTTCTCCTGCCTTCATTTTAAAATGCATCCATGGGTCCTCCGTGTTTCCTTTGGCCATGCCACATATATAGACTCAG	7	140420084	140420204	-	BRAF (673)	427	45.83
427_253040_673(BRAF)_20_53	/5Biosg/TTTGGCCTTCATGATATCGCCTGATTTTTGAGGACTGTATCACAGTGATATGTATTTGTGGTAATCTCATTTGTTGGTTGTACATCTGATCCTTTCCTCAACATGGCAATTGCTGCCTTT	7	140419964	140420084	-	BRAF (673)	427	40
427_253040_673(BRAF)_20_54	/5Biosg/CCTAAGATAGGATCATACAACTGATCAGGGGATTGAATTTGATCATTCATCAACATGTGTCTCTGAATTTTATTCAGTAGTTGTCATTGCTCTTTGGTTTAGACCAAGAAAAAGGAAATC	7	140419844	140419964	-	BRAF (673)	427	35.83
427_253040_673(BRAF)_20_55	/5Biosg/CCCCCTTTTCATGTATTCCTTGGTTTGAGGACATGACTCCTGTAAGGGAGAGGAAAGGGAGATGCTTCCTGTTTGAACTGCAGTGAATTCACGGTTCCTGTTTCACCACTCCAAACCTTA	7	140419724	140419844	-	BRAF (673)	427	47.5
427_253040_673(BRAF)_20_56	/5Biosg/TGGCGACTCACACACACATTCCTCTTTTCTGTTACTGCCAAAGGTTCGGGTTTAGTACACTTCAGTTCCACTCAAGCATTGAAAAGGTTCTCGTGGAGTCTGGGGCGTGCCCAGTGAAAA	7	140419604	140419724	-	BRAF (673)	427	49.17
427_253040_673(BRAF)_20_57	/5Biosg/GATGGGGACTTTTTAATTGTCCACAGACCTCTCTATACCTGCTTTGCAAAAATTACAATGGAGTAACTATTTTTAAAGCTTATTTTTCAATTCATAAAAAAGACATTTATTTTCAGTCAA	7	140419484	140419604	-	BRAF (673)	427	30
427_253040_673(BRAF)_20_58	/5Biosg/ATGGATGATGTCTCCCTCTTTTCCCCTATTCTCAATGTTTGCTTGAATCTTTTATTATTTTTTTTAATTCTCCCCCATACCCACTTCCTGATACTTTGGTTCTCTTTCCTGCTCAGGTCC	7	140419364	140419484	-	BRAF (673)	427	40
427_253040_673(BRAF)_20_59	/5Biosg/CTTCATTTGTACTTTGGAGTTTTTCTCATGTAAATTTGTATAACAGAAAATATTGTTCAGTTTGGATAGAAAGCATGGAGAATAAAAAAAGATAGCTGAAATTCAGATTGAAGAAATTTA	7	140419244	140419364	-	BRAF (673)	427	27.5
427_253040_673(BRAF)_20_6	/5Biosg/GAAACTATTTTATTTAAATGGAGGCTGAGTGGTGAGTAGATGTGTCTTGGTATGGAGGAAAAGGGCATGCTGCATCTTCTTCCTGACCTCCGGGGTCTCTGGCCTTTTGTTTCCTTGCTC	7	140425604	140425724	-	BRAF (673)	427	47.5
427_253040_673(BRAF)_20_60	/5Biosg/TTTCTGTGTAAAGTTATTTAAAAACTGTATTATATAAAAGGCAAAAAAAGTTCTATGTACTTGATGTGAATATGCGAATACTGCTATAATAAAGATTGACTGCATGGAGAAGTCTTCATC	7	140419124	140419244	-	BRAF (673)	427	29.17
427_253040_673(BRAF)_20_7	/5Biosg/ACTGAGGGGTCTGTCTAACCAAGCAGGCTAGATAGTGCTGGCACACATTGCCTTCTTTCTCATTGGGTCCAGCAATGAAGATAAGTGTTTGGGTTTTTTTTTTTTCCTCCACAATGTAGC	7	140425484	140425604	-	BRAF (673)	427	45
427_253040_673(BRAF)_20_8	/5Biosg/AAATTCTCAGGAAATACAGTTTATATCTTCCTCCTATGCTCTTCCAGTCACCAACTACTTATGCGGCTACTTTGTCCAGGGCACAAAATGCCGTGGCAGTATCTAACTAAACCCCCACAA	7	140425364	140425484	-	BRAF (673)	427	44.17
427_253040_673(BRAF)_20_9	/5Biosg/AACTGCTTAATAACAGTTTTGAATGTGAGAAATTTAGATAATTTAAATATAAGGTACAGGTTTTAATTTCTGAGTTTCTTCTTTTCTATTTTTATTAAAAAGAAAATAATTTTCAGATTT	7	140425244	140425364	-	BRAF (673)	427	20.83
427_253041_675(BRCA2)_2_1	/5Biosg/GCATTGGAGGAATATCGTAGGTAAAAATGCCTATTGGATCCAAAGAGAGGCCAACATTTTTTGAAATTTTTAAGACACGCTGCAACAAAGCAGGTATTGACAAATTTTATATAACTTTAT	13	32890571	32890691	+	BRCA2 (675)	427	34.17
427_253042_675(BRCA2)_3.1_1	/5Biosg/CTTATGATCTTTAACTGTTCTGGGTCACAAATTTGTCTGTCACTGGTTAAAACTAAGGTGGGATTTTTTTTTTAAATAGATTTAGGACCAATAAGTCTTAATTGGTTTGAAGAACTTTCT	13	32893134	32893254	+	BRCA2 (675)	427	31.67
427_253042_675(BRCA2)_3.1_2	/5Biosg/TCAGAAGCTCCACCCTATAATTCTGAACCTGCAGAAGAATCTGAACATAAAAACAACAATTACGAACCAAACCTATTTAAAACTCCACAAAGGAAACCATCTTATAATCAGCTGGCTTCA	13	32893254	32893374	+	BRCA2 (675)	427	37.5
427_253042_675(BRCA2)_3.1_3	/5Biosg/ACTCCAATAATATTCAAAGAGCAAGGGCTGACTCTGCCGCTGTACCAATCTCCTGTAAAAGAATTAGATAAATTCAAATTAGACTTAGGTAAGTAATGCAATATGGTAGACTGGGGAGA	13	32893374	32893493	+	BRCA2 (675)	427	38.66
427_253043_675(BRCA2)_4_1	/5Biosg/TTTCAGGAAGGAATGTTCCCAATAGTAGACATAAAAGTCTTCGCACAGTGAAAACTAAAATGGATCAAGCAGATGATGTTTCCTGTCCACTTCTAAATTCTTGTCTTAGTGAAAGGTATG	13	32899206	32899326	+	BRCA2 (675)	427	37.5
427_253044_675(BRCA2)_5_1	/5Biosg/AAATAACCTAAGGGATTTGCTTTGTTTTATTTTAGTCCTGTTGTTCTACAATGTACACATGTAACACCACAAAGAGATAAGTCAGGTATGATTAAAAACAATGCTTTTTATTCTTAGAAT	13	32900202	32900322	+	BRCA2 (675)	427	30
427_253045_675(BRCA2)_6_1	/5Biosg/AAAATAAAACTTAACAATTTTCCCCTTTTTTTACCCCCAGTGGTATGTGGGAGTTTGTTTCATACACCAAAGTTTGTGAAGGTAAATATTCTACCTGGTTTATTTTTATGACTTAGTAAT	13	32900338	32900458	+	BRCA2 (675)	427	31.67
427_253046_675(BRCA2)_7_1	/5Biosg/AGGGTCGTCAGACACCAAAACATATTTCTGAAAGTCTAGGAGCTGAGGTGGATCCTGATATGTCTTGGTCAAGTTCTTTAGCTACACCACCCACCCTTAGTTCTACTGTGCTCATAGGTA	13	32900633	32900753	+	BRCA2 (675)	427	45.83
427_253047_675(BRCA2)_8_1	/5Biosg/ATAATATACAATACACATAAATTTTTATCTTACAGTCAGAAATGAAGAAGCATCTGAAACTGTATTTCCTCATGATACTACTGCTGTAAGTAAATATGACATTGATTAGACTGTTGAAAT	13	32903544	32903664	+	BRCA2 (675)	427	28.33
427_253048_675(BRCA2)_9.1_1	/5Biosg/GCAGAATGTGAAAAGCTATTTTTCCAATCATGATGAAAGTCTGAAGAAAAATGATAGATTTATCGCTTCTGTGACAGACAGTGAAAACACAAATCAAAGAGAAGCTGCAAGTCATGGTAA	13	32905051	32905171	+	BRCA2 (675)	427	35.83
427_253049_675(BRCA2)_10_1	/5Biosg/GCTTATAAAATATTAATGTGCTTCTGTTTTATACTTTAACAGGATTTGGAAAAACATCAGGGAATTCATTTAAAGTAAATAGCTGCAAAGACCACATTGGAAAGTCAATGCCAAATGTCC	13	32906366	32906486	+	BRCA2 (675)	427	32.5
427_253049_675(BRCA2)_10_10	/5Biosg/CAGAACTAATTAACTGTTCAGCCCAGTTTGAAGCAAATGCTTTTGAAGCACCACTTACATTTGCAAATGCTGATTCAGGTACCTCTGTCTTTTTTTTTTTGTAAATAGTACATATAGTTT	13	32907446	32907566	+	BRCA2 (675)	427	34.17
427_253049_675(BRCA2)_10_2	/5Biosg/TAGAAGATGAAGTATATGAAACAGTTGTAGATACCTCTGAAGAAGATAGTTTTTCATTATGTTTTTCTAAATGTAGAACAAAAAATCTACAAAAAGTAAGAACTAGCAAGACTAGGAAAA	13	32906486	32906606	+	BRCA2 (675)	427	28.33
427_253049_675(BRCA2)_10_3	/5Biosg/AAATTTTCCATGAAGCAAACGCTGATGAATGTGAAAAATCTAAAAACCAAGTGAAAGAAAAATACTCATTTGTATCTGAAGTGGAACCAAATGATACTGATCCATTAGATTCAAATGTAG	13	32906606	32906726	+	BRCA2 (675)	427	31.67
427_253049_675(BRCA2)_10_4	/5Biosg/CAAATCAGAAGCCCTTTGAGAGTGGAAGTGACAAAATCTCCAAGGAAGTTGTACCGTCTTTGGCCTGTGAATGGTCTCAACTAACCCTTTCAGGTCTAAATGGAGCCCAGATGGAGAAAA	13	32906726	32906846	+	BRCA2 (675)	427	45.83
427_253049_675(BRCA2)_10_5	/5Biosg/TACCCCTATTGCATATTTCTTCATGTGACCAAAATATTTCAGAAAAAGACCTATTAGACACAGAGAACAAAAGAAAGAAAGATTTTCTTACTTCAGAGAATTCTTTGCCACGTATTTCTA	13	32906846	32906966	+	BRCA2 (675)	427	32.5
427_253049_675(BRCA2)_10_6	/5Biosg/GCCTACCAAAATCAGAGAAGCCATTAAATGAGGAAACAGTGGTAAATAAGAGAGATGAAGAGCAGCATCTTGAATCTCATACAGACTGCATTCTTGCAGTAAAGCAGGCAATATCTGGAA	13	32906966	32907086	+	BRCA2 (675)	427	40.83
427_253049_675(BRCA2)_10_7	/5Biosg/CTTCTCCAGTGGCTTCTTCATTTCAGGGTATCAAAAAGTCTATATTCAGAATAAGAGAATCACCTAAAGAGACTTTCAATGCAAGTTTTTCAGGTCATATGACTGATCCAAACTTTAAAA	13	32907086	32907206	+	BRCA2 (675)	427	35
427_253049_675(BRCA2)_10_8	/5Biosg/AAGAAACTGAAGCCTCTGAAAGTGGACTGGAAATACATACTGTTTGCTCACAGAAGGAGGACTCCTTATGTCCAAATTTAATTGATAATGGAAGCTGGCCAGCCACCACCACACAGAATT	13	32907206	32907326	+	BRCA2 (675)	427	43.33
427_253049_675(BRCA2)_10_9	/5Biosg/CTGTAGCTTTGAAGAATGCAGGTTTAATATCCACTTTGAAAAAGAAAACAAATAAGTTTATTTATGCTATACATGATGAAACATCTTATAAAGGAAAAAAAATACCGAAAGACCAAAAAT	13	32907326	32907446	+	BRCA2 (675)	427	27.5
427_253050_675(BRCA2)_11.1_1	/5Biosg/AGTGAATGTGATTGATGGTACTTTAATTTTGTCACTTTGTGTTTTTATGTTTAGGTTTATTGCATTCTTCTGTGAAAAGAAGCTGTTCACAGAATGATTCTGAAGAACCAACTTTGTCCT	13	32910347	32910467	+	BRCA2 (675)	427	33.33
427_253050_675(BRCA2)_11.1_10	/5Biosg/TAGATAAAATACCAGAAAAAAATAATGATTACATGAACAAATGGGCAGGACTCTTAGGTCCAATTTCAAATCACAGTTTTGGAGGTAGCTTCAGAACAGCTTCAAATAAGGAAATCAAGC	13	32911427	32911547	+	BRCA2 (675)	427	35
427_253050_675(BRCA2)_11.1_11	/5Biosg/TCTCTGAACATAACATTAAGAAGAGCAAAATGTTCTTCAAAGATATTGAAGAACAATATCCTACTAGTTTAGCTTGTGTTGAAATTGTAAATACCTTGGCATTAGATAATCAAAAGAAAC	13	32911547	32911667	+	BRCA2 (675)	427	30
427_253050_675(BRCA2)_11.1_12	/5Biosg/TGAGCAAGCCTCAGTCAATTAATACTGTATCTGCACATTTACAGAGTAGTGTAGTTGTTTCTGATTGTAAAAATAGTCATATAACCCCTCAGATGTTATTTTCCAAGCAGGATTTTAATT	13	32911667	32911787	+	BRCA2 (675)	427	34.17
427_253050_675(BRCA2)_11.1_13	/5Biosg/CAAACCATAATTTAACACCTAGCCAAAAGGCAGAAATTACAGAACTTTCTACTATATTAGAAGAATCAGGAAGTCAGTTTGAATTTACTCAGTTTAGAAAACCAAGCTACATATTGCAGA	13	32911787	32911907	+	BRCA2 (675)	427	33.33
427_253050_675(BRCA2)_11.1_14	/5Biosg/AGAGTACATTTGAAGTGCCTGAAAACCAGATGACTATCTTAAAGACCACTTCTGAGGAATGCAGAGATGCTGATCTTCATGTCATAATGAATGCCCCATCGATTGGTCAGGTAGACAGCA	13	32911907	32912027	+	BRCA2 (675)	427	43.33
427_253050_675(BRCA2)_11.1_15	/5Biosg/GCAAGCAATTTGAAGGTACAGTTGAAATTAAACGGAAGTTTGCTGGCCTGTTGAAAAATGACTGTAACAAAAGTGCTTCTGGTTATTTAACAGATGAAAATGAAGTGGGGTTTAGGGGCT	13	32912027	32912147	+	BRCA2 (675)	427	39.17
427_253050_675(BRCA2)_11.1_16	/5Biosg/TTTATTCTGCTCATGGCACAAAACTGAATGTTTCTACTGAAGCTCTGCAAAAAGCTGTGAAACTGTTTAGTGATATTGAGAATATTAGTGAGGAAACTTCTGCAGAGGTACATCCAATAA	13	32912147	32912267	+	BRCA2 (675)	427	36.67
427_253050_675(BRCA2)_11.1_17	/5Biosg/GTTTATCTTCAAGTAAATGTCATGATTCTGTTGTTTCAATGTTTAAGATAGAAAATCATAATGATAAAACTGTAAGTGAAAAAAATAATAAATGCCAACTGATATTACAAAATAATATTG	13	32912267	32912387	+	BRCA2 (675)	427	23.33
427_253050_675(BRCA2)_11.1_18	/5Biosg/AAATGACTACTGGCACTTTTGTTGAAGAAATTACTGAAAATTACAAGAGAAATACTGAAAATGAAGATAACAAATATACTGCTGCCAGTAGAAATTCTCATAACTTAGAATTTGATGGCA	13	32912387	32912507	+	BRCA2 (675)	427	30.83
427_253050_675(BRCA2)_11.1_19	/5Biosg/GTGATTCAAGTAAAAATGATACTGTTTGTATTCATAAAGATGAAACGGACTTGCTATTTACTGATCAGCACAACATATGTCTTAAATTATCTGGCCAGTTTATGAAGGAGGGAAACACTC	13	32912507	32912627	+	BRCA2 (675)	427	35
427_253050_675(BRCA2)_11.1_2	/5Biosg/TAACTAGCTCTTTTGGGACAATTCTGAGGAAATGTTCTAGAAATGAAACATGTTCTAATAATACAGTAATCTCTCAGGATCTTGATTATAAAGAAGCAAAATGTAATAAGGAAAAACTAC	13	32910467	32910587	+	BRCA2 (675)	427	30.83
427_253050_675(BRCA2)_11.1_20	/5Biosg/AGATTAAAGAAGATTTGTCAGATTTAACTTTTTTGGAAGTTGCGAAAGCTCAAGAAGCATGTCATGGTAATACTTCAAATAAAGAACAGTTAACTGCTACTAAAACGGAGCAAAATATAA	13	32912627	32912747	+	BRCA2 (675)	427	31.67
427_253050_675(BRCA2)_11.1_21	/5Biosg/AAGATTTTGAGACTTCTGATACATTTTTTCAGACTGCAAGTGGGAAAAATATTAGTGTCGCCAAAGAGTCATTTAATAAAATTGTAAATTTCTTTGATCAGAAACCAGAAGAATTGCATA	13	32912747	32912867	+	BRCA2 (675)	427	30.83
427_253050_675(BRCA2)_11.1_22	/5Biosg/ACTTTTCCTTAAATTCTGAATTACATTCTGACATAAGAAAGAACAAAATGGACATTCTAAGTTATGAGGAAACAGACATAGTTAAACACAAAATACTGAAAGAAAGTGTCCCAGTTGGTA	13	32912867	32912987	+	BRCA2 (675)	427	31.67
427_253050_675(BRCA2)_11.1_23	/5Biosg/CTGGAAATCAACTAGTGACCTTCCAGGGACAACCCGAACGTGATGAAAAGATCAAAGAACCTACTCTATTGGGTTTTCATACAGCTAGCGGGAAAAAAGTTAAAATTGCAAAGGAATCTT	13	32912987	32913107	+	BRCA2 (675)	427	40.83
427_253050_675(BRCA2)_11.1_24	/5Biosg/TGGACAAAGTGAAAAACCTTTTTGATGAAAAAGAGCAAGGTACTAGTGAAATCACCAGTTTTAGCCATCAATGGGCAAAGACCCTAAAGTACAGAGAGGCCTGTAAAGACCTTGAATTAG	13	32913107	32913227	+	BRCA2 (675)	427	40
427_253050_675(BRCA2)_11.1_25	/5Biosg/CATGTGAGACCATTGAGATCACAGCTGCCCCAAAGTGTAAAGAAATGCAGAATTCTCTCAATAATGATAAAAACCTTGTTTCTATTGAGACTGTGGTGCCACCTAAGCTCTTAAGTGATA	13	32913227	32913347	+	BRCA2 (675)	427	40
427_253050_675(BRCA2)_11.1_26	/5Biosg/ATTTATGTAGACAAACTGAAAATCTCAAAACATCAAAAAGTATCTTTTTGAAAGTTAAAGTACATGAAAATGTAGAAAAAGAAACAGCAAAAAGTCCTGCAACTTGTTACACAAATCAGT	13	32913347	32913467	+	BRCA2 (675)	427	28.33
427_253050_675(BRCA2)_11.1_27	/5Biosg/CCCCTTATTCAGTCATTGAAAATTCAGCCTTAGCTTTTTACACAAGTTGTAGTAGAAAAACTTCTGTGAGTCAGACTTCATTACTTGAAGCAAAAAAATGGCTTAGAGAAGGAATATTTG	13	32913467	32913587	+	BRCA2 (675)	427	35
427_253050_675(BRCA2)_11.1_28	/5Biosg/ATGGTCAACCAGAAAGAATAAATACTGCAGATTATGTAGGAAATTATTTGTATGAAAATAATTCAAACAGTACTATAGCTGAAAATGACAAAAATCATCTCTCCGAAAAACAAGATACTT	13	32913587	32913707	+	BRCA2 (675)	427	29.17
427_253050_675(BRCA2)_11.1_29	/5Biosg/ATTTAAGTAACAGTAGCATGTCTAACAGCTATTCCTACCATTCTGATGAGGTATATAATGATTCAGGATATCTCTCAAAAAATAAACTTGATTCTGGTATTGAGCCAGTATTGAAGAATG	13	32913707	32913827	+	BRCA2 (675)	427	33.33
427_253050_675(BRCA2)_11.1_3	/5Biosg/AGTTATTTATTACCCCAGAAGCTGATTCTCTGTCATGCCTGCAGGAAGGACAGTGTGAAAATGATCCAAAAAGCAAAAAAGTTTCAGATATAAAAGAAGAGGTCTTGGCTGCAGCATGTC	13	32910587	32910707	+	BRCA2 (675)	427	40.83
427_253050_675(BRCA2)_11.1_30	/5Biosg/TTGAAGATCAAAAAAACACTAGTTTTTCCAAAGTAATATCCAATGTAAAAGATGCAAATGCATACCCACAAACTGTAAATGAAGATATTTGCGTTGAGGAACTTGTGACTAGCTCTTCAC	13	32913827	32913947	+	BRCA2 (675)	427	34.17
427_253050_675(BRCA2)_11.1_31	/5Biosg/CCTGCAAAAATAAAAATGCAGCCATTAAATTGTCCATATCTAATAGTAATAATTTTGAGGTAGGGCCACCTGCATTTAGGATAGCCAGTGGTAAAATCGTTTGTGTTTCACATGAAACAA	13	32913947	32914067	+	BRCA2 (675)	427	35.83
427_253050_675(BRCA2)_11.1_32	/5Biosg/TTAAAAAAGTGAAAGACATATTTACAGACAGTTTCAGTAAAGTAATTAAGGAAAACAACGAGAATAAATCAAAAATTTGCCAAACGAAAATTATGGCAGGTTGTTACGAGGCATTGGATG	13	32914067	32914187	+	BRCA2 (675)	427	31.67
427_253050_675(BRCA2)_11.1_33	/5Biosg/ATTCAGAGGATATTCTTCATAACTCTCTAGATAATGATGAATGTAGCACGCATTCACATAAGGTTTTTGCTGACATTCAGAGTGAAGAAATTTTACAACATAACCAAAATATGTCTGGAT	13	32914187	32914307	+	BRCA2 (675)	427	33.33
427_253050_675(BRCA2)_11.1_34	/5Biosg/TGGAGAAAGTTTCTAAAATATCACCTTGTGATGTTAGTTTGGAAACTTCAGATATATGTAAATGTAGTATAGGGAAGCTTCATAAGTCAGTCTCATCTGCAAATACTTGTGGGATTTTTA	13	32914307	32914427	+	BRCA2 (675)	427	33.33
427_253050_675(BRCA2)_11.1_35	/5Biosg/GCACAGCAAGTGGAAAATCTGTCCAGGTATCAGATGCTTCATTACAAAACGCAAGACAAGTGTTTTCTGAAATAGAAGATAGTACCAAGCAAGTCTTTTCCAAAGTATTGTTTAAAAGTA	13	32914427	32914547	+	BRCA2 (675)	427	36.67
427_253050_675(BRCA2)_11.1_36	/5Biosg/ACGAACATTCAGACCAGCTCACAAGAGAAGAAAATACTGCTATACGTACTCCAGAACATTTAATATCCCAAAAAGGCTTTTCATATAATGTGGTAAATTCATCTGCTTTCTCTGGATTTA	13	32914547	32914667	+	BRCA2 (675)	427	35.83
427_253050_675(BRCA2)_11.1_37	/5Biosg/GTACAGCAAGTGGAAAGCAAGTTTCCATTTTAGAAAGTTCCTTACACAAAGTTAAGGGAGTGTTAGAGGAATTTGATTTAATCAGAACTGAGCATAGTCTTCACTATTCACCTACGTCTA	13	32914667	32914787	+	BRCA2 (675)	427	37.5
427_253050_675(BRCA2)_11.1_38	/5Biosg/GACAAAATGTATCAAAAATACTTCCTCGTGTTGATAAGAGAAACCCAGAGCACTGTGTAAACTCAGAAATGGAAAAAACCTGCAGTAAAGAATTTAAATTATCAAATAACTTAAATGTTG	13	32914787	32914907	+	BRCA2 (675)	427	31.67
427_253050_675(BRCA2)_11.1_39	/5Biosg/AAGGTGGTTCTTCAGAAAATAATCACTCTATTAAAGTTTCTCCATATCTCTCTCAATTTCAACAAGACAAACAACAGTTGGTATTAGGAACCAAAGTGTCACTTGTTGAGAACATTCATG	13	32914907	32915027	+	BRCA2 (675)	427	35
427_253050_675(BRCA2)_11.1_4	/5Biosg/ACCCAGTACAACATTCAAAAGTGGAATACAGTGATACTGACTTTCAATCCCAGAAAAGTCTTTTATATGATCATGAAAATGCCAGCACTCTTATTTTAACTCCTACTTCCAAGGATGTTC	13	32910707	32910827	+	BRCA2 (675)	427	36.67
427_253050_675(BRCA2)_11.1_40	/5Biosg/TTTTGGGAAAAGAACAGGCTTCACCTAAAAACGTAAAAATGGAAATTGGTAAAACTGAAACTTTTTCTGATGTTCCTGTGAAAACAAATATAGAAGTTTGTTCTACTTACTCCAAAGATT	13	32915027	32915147	+	BRCA2 (675)	427	31.67
427_253050_675(BRCA2)_11.1_41	/5Biosg/CAGAAAACTACTTTGAAACAGAAGCAGTAGAAATTGCTAAAGCTTTTATGGAAGATGATGAACTGACAGATTCTAAACTGCCAAGTCATGCCACACATTCTCTTTTTACATGTCCCGAAA	13	32915147	32915267	+	BRCA2 (675)	427	37.5
427_253050_675(BRCA2)_11.1_42	/5Biosg/ATGAGGAAATGGTTTTGTCAAATTCAAGAATTGGAAAAAGAAGAGGAGAGCCCCTTATCTTAGTGGGTAAGTGTTCATTTTTACCTTTCGTGTTGCCAATCACTATTTTTAAAGTGTTTA	13	32915267	32915387	+	BRCA2 (675)	427	35
427_253050_675(BRCA2)_11.1_5	/5Biosg/TGTCAAACCTAGTCATGATTTCTAGAGGCAAAGAATCATACAAAATGTCAGACAAGCTCAAAGGTAACAATTATGAATCTGATGTTGAATTAACCAAAAATATTCCCATGGAAAAGAATC	13	32910827	32910947	+	BRCA2 (675)	427	33.33
427_253050_675(BRCA2)_11.1_6	/5Biosg/AAGATGTATGTGCTTTAAATGAAAATTATAAAAACGTTGAGCTGTTGCCACCTGAAAAATACATGAGAGTAGCATCACCTTCAAGAAAGGTACAATTCAACCAAAACACAAATCTAAGAG	13	32910947	32911067	+	BRCA2 (675)	427	34.17
427_253050_675(BRCA2)_11.1_7	/5Biosg/TAATCCAAAAAAATCAAGAAGAAACTACTTCAATTTCAAAAATAACTGTCAATCCAGACTCTGAAGAACTTTTCTCAGACAATGAGAATAATTTTGTCTTCCAAGTAGCTAATGAAAGGA	13	32911067	32911187	+	BRCA2 (675)	427	30.83
427_253050_675(BRCA2)_11.1_8	/5Biosg/ATAATCTTGCTTTAGGAAATACTAAGGAACTTCATGAAACAGACTTGACTTGTGTAAACGAACCCATTTTCAAGAACTCTACCATGGTTTTATATGGAGACACAGGTGATAAACAAGCAA	13	32911187	32911307	+	BRCA2 (675)	427	35.83
427_253050_675(BRCA2)_11.1_9	/5Biosg/CCCAAGTGTCAATTAAAAAAGATTTGGTTTATGTTCTTGCAGAGGAGAACAAAAATAGTGTAAAGCAGCATATAAAAATGACTCTAGGTCAAGATTTAAAATCGGACATCTCCTTGAATA	13	32911307	32911427	+	BRCA2 (675)	427	33.33
427_253051_675(BRCA2)_12.1_1	/5Biosg/ATTTCTTTTTAGGAGAACCCTCAATCAAAAGAAACTTATTAAATGAATTTGACAGGATAATAGAAAATCAAGAAAAATCCTTAAAGGCTTCAAAAAGCACTCCAGATGGTAAAATTAGCT	13	32918682	32918802	+	BRCA2 (675)	427	30
427_253052_675(BRCA2)_13_1	/5Biosg/GTAATATAAAATAATTGTTTCCTAGGCACAATAAAAGATCGAAGATTGTTTATGCATCATGTTTCTTTAGAGCCGATTACCTGTGTACCCTTTCGGTAAGACATGTTTAAATTTTTCTAA	13	32920938	32921058	+	BRCA2 (675)	427	31.67
427_253053_675(BRCA2)_14_1	/5Biosg/AACGTCAAGAGATACAGAATCCAAATTTTACCGCACCTGGTCAAGAATTTCTGTCTAAATCTCATTTGTATGAACATCTGACTTTGGAAAAATCTTCAAGCAATTTAGCAGTTTCAGGAC	13	32929008	32929128	+	BRCA2 (675)	427	36.67
427_253053_675(BRCA2)_14_2	/5Biosg/ATCCATTTTATCAAGTTTCTGCTACAAGAAATGAAAAAATGAGACACTTGATTACTACAGGCAGACCAACCAAAGTCTTTGTTCCACCTTTTAAAACTAAATCACATTTTCACAGAGTTG	13	32929128	32929248	+	BRCA2 (675)	427	34.17
427_253053_675(BRCA2)_14_3	/5Biosg/AACAGTGTGTTAGGAATATTAACTTGGAGGAAAACAGACAAAAGCAAAACATTGATGGACATGGCTCTGATGATAGTAAAAATAAGATTAATGACAATGAGATTCATCAGTTTAACAAAA	13	32929248	32929368	+	BRCA2 (675)	427	31.67
427_253053_675(BRCA2)_14_4	/5Biosg/ACAACTCCAATCAAGCAGTAGCTGTAACTTTCACAAAGTGTGAAGAAGAACCTTTAGGTATTGTATGACAATTTGTGTGATGAATTTTTGCCTTTCAGTTAGATATTTCCGTTGTTAAAT	13	32929368	32929488	+	BRCA2 (675)	427	34.17
427_253054_675(BRCA2)_15.1_1	/5Biosg/ATTTTTGCTAAGTATTTATTCTTTGATAGATTTAATTACAAGTCTTCAGAATGCCAGAGATATACAGGATATGCGAATTAAGAAGAAACAAAGGCAACGCGTCTTTCCACAGCCAGGCAG	13	32930535	32930655	+	BRCA2 (675)	427	36.67
427_253054_675(BRCA2)_15.1_2	/5Biosg/TCTGTATCTTGCAAAAACATCCACTCTGCCTCGAATCTCTCTGAAAGCAGCAGTAGGAGGCCAAGTTCCCTCTGCGTGTTCTCATAAACAGGTATGTGTTTGTCTACAATACTGATGGCT	13	32930655	32930775	+	BRCA2 (675)	427	45.83
427_253055_675(BRCA2)_16_1	/5Biosg/TTTTTGTGTGTGTTTATTTTGTGTAGCTGTATACGTATGGCGTTTCTAAACATTGCATAAAAATTAACAGCAAAAATGCAGAGTCTTTTCAGTTTCACACTGAAGATTATTTTGGTAAGG	13	32931852	32931972	+	BRCA2 (675)	427	32.5
427_253055_675(BRCA2)_16_2	/5Biosg/AAAGTTTATGGACTGGAAAAGGAATACAGTTGGCTGATGGTGGATGGCTCATACCCTCCAATGATGGAAAGGCTGGAAAAGAAGAATTTTATAGGTACTCTATGCAAAAAGATTGTGTGT	13	32931972	32932092	+	BRCA2 (675)	427	40
427_253056_675(BRCA2)_17_1	/5Biosg/TTTTTATGATAATATTCTACTTTTATTTGTTCAGGGCTCTGTGTGACACTCCAGGTGTGGATCCAAAGCTTATTTCTAGAATTTGGGTTTATAATCACTATAGATGGATCATATGGAAAC	13	32936625	32936745	+	BRCA2 (675)	427	34.17
427_253056_675(BRCA2)_17_2	/5Biosg/TGGCAGCTATGGAATGTGCCTTTCCTAAGGAATTTGCTAATAGATGCCTAAGCCCAGAAAGGGTGCTTCTTCAACTAAAATACAGGCAAGTTTAAAGCATTACATTACGTAATCATATAC	13	32936745	32936865	+	BRCA2 (675)	427	39.17
427_253057_675(BRCA2)_18_1	/5Biosg/AGATATGATACGGAAATTGATAGAAGCAGAAGATCGGCTATAAAAAAGATAATGGAAAGGGATGACACAGCTGCAAAAACACTTGTTCTCTGTGTTTCTGACATAATTTCATTGAGCGCA	13	32937313	32937433	+	BRCA2 (675)	427	37.5
427_253057_675(BRCA2)_18_2	/5Biosg/AATATATCTGAAACTTCTAGCAATAAAACTAGTAGTGCAGATACCCAAAAAGTGGCCATTATTGAACTTACAGATGGGTGGTATGCTGTTAAGGCCCAGTTAGATCCTCCCCTCTTAGCT	13	32937433	32937553	+	BRCA2 (675)	427	40.83
427_253057_675(BRCA2)_18_3	/5Biosg/GTCTTAAAGAATGGCAGACTGACAGTTGGTCAGAAGATTATTCTTCATGGAGCAGAACTGGTGGGCTCTCCTGATGCCTGTACACCTCTTGAAGCCCCAGAATCTCTTATGTTAAAGGTA	13	32937553	32937673	+	BRCA2 (675)	427	45.83
427_253058_675(BRCA2)_19.1_1	/5Biosg/CATATTTAACTACTAAATCAATATATTTATTAATTTGTCCAGATTTCTGCTAACAGTACTCGGCCTGCTCGCTGGTATACCAAACTTGGATTCTTTCCTGACCCTAGACCTTTTCCTCTG	13	32944496	32944616	+	BRCA2 (675)	427	38.33
427_253058_675(BRCA2)_19.1_2	/5Biosg/CCCTTATCATCGCTTTTCAGTGATGGAGGAAATGTTGGTTGTGTTGATGTAATTATTCAAAGAGCATACCCTATACAGGTATGATGTATTCTTGAAACTTACCATATATTTCTTTCTTTT	13	32944616	32944736	+	BRCA2 (675)	427	34.17
427_253059_675(BRCA2)_20.1_1	/5Biosg/GAATGTTATATATGTGACTTTTTTGGTGTGTGTAACACATTATTACAGTGGATGGAGAAGACATCATCTGGATTATACATATTTCGCAATGAAAGAGAGGAAGAAAAGGAAGCAGCAAAA	13	32945044	32945164	+	BRCA2 (675)	427	35
427_253059_675(BRCA2)_20.1_2	/5Biosg/TATGTGGAGGCCCAACAAAAGAGACTAGAAGCCTTATTCACTAAAATTCAGGAGGAATTTGAAGAACATGAAGGTAAAATTAGTTATATGGTACACATTGTTATTTCTAATATGAGAACA	13	32945164	32945284	+	BRCA2 (675)	427	33.33
427_253060_675(BRCA2)_21_1	/5Biosg/AGTTTTAGTTGCTTTTGAATTTACAGTTTAGTGAATTAATAATCCTTTTGTTTTCTTAGAAAACACAACAAAACCATATTTACCATCACGTGCACTAACAAGACAGCAAGTTCGTGCTTT	13	32950747	32950867	+	BRCA2 (675)	427	31.67
427_253060_675(BRCA2)_21_2	/5Biosg/GCAAGATGGTGCAGAGCTTTATGAAGCAGTGAAGAATGCAGCAGACCCAGCTTACCTTGAGGTGAGAGAGTAAGAGGACATATAATGAGGCTTGATGATTATTCAAGGTGAGAAGCTGTT	13	32950867	32950987	+	BRCA2 (675)	427	45
427_253061_675(BRCA2)_22_1	/5Biosg/AATATCTTAAATGGTCACAGGGTTATTTCAGTGAAGAGCAGTTAAGAGCCTTGAATAATCACAGGCAAATGTTGAATGATAAGAAACAAGCTCAGATCCAGTTGGAAATTAGGAAGGCCA	13	32953433	32953553	+	BRCA2 (675)	427	38.33
427_253061_675(BRCA2)_22_2	/5Biosg/TGGAATCTGCTGAACAAAAGGAACAAGGTTTATCAAGGGATGTCACAACCGTGTGGAAGTTGCGTATTGTAAGCTATTCAAAAAAAGAAAAAGATTCAGGTAAGTATGTAAATGCTTTGT	13	32953553	32953673	+	BRCA2 (675)	427	36.67
427_253062_675(BRCA2)_23_1	/5Biosg/CTTCTTCCATTGCATCTTTCTCATCTTTCTCCAAACAGTTATACTGAGTATTTGGCGTCCATCATCAGATTTATATTCTCTGTTAACAGAAGGAAAGAGATACAGAATTTATCATCTTGC	13	32953848	32953968	+	BRCA2 (675)	427	35.83
427_253062_675(BRCA2)_23_2	/5Biosg/AACTTCAAAATCTAAAAGTAAATCTGAAAGAGCTAACATACAGTTAGCAGCGACAAAAAAAACTCAGTATCAACAACTACCGGTACAAACCTTTCATTGTAATTTTTCAGTTTTGATAAG	13	32953968	32954088	+	BRCA2 (675)	427	31.67
427_253063_675(BRCA2)_24_1	/5Biosg/GTTAGTTTATGGAATCTCCATATGTTGAATTTTTGTTTTGTTTTCTGTAGGTTTCAGATGAAATTTTATTTCAGATTTACCAGCCACGGGAGCCCCTTCACTTCAGCAAATTTTTAGATC	13	32954093	32954213	+	BRCA2 (675)	427	35
427_253063_675(BRCA2)_24_2	/5Biosg/CAGACTTTCAGCCATCTTGTTCTGAGGTGGACCTAATAGGATTTGTCGTTTCTGTTGTGAAAAAAACAGGTAATGCACAATATAGTTAATTTTTTTTATTGATTCTTTTAAAAAACATTG	13	32954213	32954333	+	BRCA2 (675)	427	31.67
427_253064_675(BRCA2)_25_1	/5Biosg/TCTTAAAATTCATCTAACACATCTATAATAACATTCTTTTCTTTTTTTTCCATTCTAGGACTTGCCCCTTTCGTCTATTTGTCAGACGAATGTTACAATTTACTGGCAATAAAGTTTTGG	13	32968767	32968887	+	BRCA2 (675)	427	31.67
427_253064_675(BRCA2)_25_2	/5Biosg/ATAGACCTTAATGAGGACATTATTAAGCCTCATATGTTAATTGCTGCAAGCAACCTCCAGTGGCGACCAGAATCCAAATCAGGCCTTCTTACTTTATTTGCTGGAGATTTTTCTGTGTTT	13	32968887	32969007	+	BRCA2 (675)	427	40
427_253064_675(BRCA2)_25_3	/5Biosg/TCTGCTAGTCCAAAAGAGGGCCACTTTCAAGAGACATTCAACAAAATGAAAAATACTGTTGAGGTAAGGTTACTTTTCAGCATCACCACACATTTTGGTATTTTTCTATTTTGACAGTCC	13	32969007	32969127	+	BRCA2 (675)	427	37.5
427_253065_675(BRCA2)_26_1	/5Biosg/TGTGGGTTTGCAATTTATAAAGCAGCTTTTCCACTTATTTTCTTAGAATATTGACATACTTTGCAATGAAGCAGAAAACAAGCTTATGCATATACTGCATGCAAATGATCCCAAGTGGTC	13	32970988	32971108	+	BRCA2 (675)	427	35.83
427_253065_675(BRCA2)_26_2	/5Biosg/CACCCCAACTAAAGACTGTACTTCAGGGCCGTACACTGCTCAAATCATTCCTGGTACAGGAAACAAGCTTCTGGTAAGTTAATGTAAACTCAAGGAATATTATAAGAAGTATATATGGAG	13	32971108	32971228	+	BRCA2 (675)	427	40
427_253066_675(BRCA2)_27_1	/5Biosg/TAGTTTTTTATGTTACTACATAATTATGATAGGCTACGTTTTCATTTTTTTATCAGATGTCTTCTCCTAATTGTGAGATATATTATCAAAGTCCTTTATCACTTTGTATGGCCAAAAGGA	13	32972242	32972362	+	BRCA2 (675)	427	29.17
427_253066_675(BRCA2)_27_2	/5Biosg/AGTCTGTTTCCACACCTGTCTCAGCCCAGATGACTTCAAAGTCTTGTAAAGGGGAGAAAGAGATTGATGACCAAAAGAACTGCAAAAAGAGAAGAGCCTTGGATTTCTTGAGTAGACTGC	13	32972362	32972482	+	BRCA2 (675)	427	44.17
427_253066_675(BRCA2)_27_3	/5Biosg/CTTTACCTCCACCTGTTAGTCCCATTTGTACATTTGTTTCTCCGGCTGCACAGAAGGCATTTCAGCCACCAAGGAGTTGTGGCACCAAATACGAAACACCCATAAAGAAAAAAGAACTGA	13	32972482	32972602	+	BRCA2 (675)	427	45
427_253066_675(BRCA2)_27_4	/5Biosg/ATTCTCCTCAGATGACTCCATTTAAAAAATTCAATGAAATTTCTCTTTTGGAAAGTAATTCAATAGCTGACGAAGAACTTGCATTGATAAATACCCAAGCTCTTTTGTCTGGTTCAACAG	13	32972602	32972722	+	BRCA2 (675)	427	34.17
427_253066_675(BRCA2)_27_5	/5Biosg/GAGAAAAACAATTTATATCTGTCAGTGAATCCACTAGGACTGCTCCCACCAGTTCAGAAGATTATCTCAGACTGAAACGACGTTGTACTACATCTCTGATCAAAGAACAGGAGAGTTCCC	13	32972722	32972842	+	BRCA2 (675)	427	42.5
427_253066_675(BRCA2)_27_6	/5Biosg/AGGCCAGTACGGAAGAATGTGAGAAAAATAAGCAGGACACAATTACAACTAAAAAATATATCTAAGCATTTGCAAAGGCGACAATAAATTATTGACGCTTAACCTTTCCAGTTTATAAGA	13	32972842	32972962	+	BRCA2 (675)	427	34.17
427_256850_56946(C11orf30)_2.1_1	/5Biosg/TTGGGGCTACCAAACAGAAGCAGCAATGCCTGTTGTGTGGCCAACCCTTCTGGATCTCAGCAGGGATGAATGCAAAAGAATTCTTCGAAAATTGGGTATGACGTTCATTGTTTGTTTTTT	11	76157957	76158077	+	C11orf30 (56946)	427	44.17
427_256851_56946(C11orf30)_3_1	/5Biosg/CTTCTTTTAGAATTGGAGGCATATGCTGGAGTTATCAGTGCACTTCGGGCACAGGGGGATCTCACCAAGGAAAAGAAAGATCTTCTTGGAGAACTATCAAAAGTTCTTAGGTAAATTATT	11	76162891	76163011	+	C11orf30 (56946)	427	40.83
427_256852_56946(C11orf30)_4.1_1	/5Biosg/TAATGGCTATTTTTCTTCATAGCATCTCAACAGAACGCCACCGTGCTGAAGTTCGGAGAGCAGTAAACGATGAACGGTTAACAACAATTGCACATAAGTAAGCCATTAGTCGTACCATCC	11	76164335	76164455	+	C11orf30 (56946)	427	43.33
427_256853_56946(C11orf30)_5.1_1	/5Biosg/CATTTATTTAGTCTCCTTTTCCTTTTTTCCCCTTTAAAGAATGAATTTATCCTTATATTTGGGTGAAAGACCAAGTTACAGGTATGCAAATAGGTTATTATTATTTCAGGCTTTTTCTTG	11	76165753	76165873	+	C11orf30 (56946)	427	30.83
427_256854_56946(C11orf30)_6_1	/5Biosg/ACCCTTGTAGCAGCGCTTTCTTTTTTGTTTAGTATGTCTGGACCTAATAGCTCTTCAGAATGGTCCATTGAAGGTCGTCGATTGGTACCACTGATGCCCCGGCTCGTTCCCCAAACCGCC	11	76169194	76169314	+	C11orf30 (56946)	427	50.83
427_256854_56946(C11orf30)_6_2	/5Biosg/TTTACTGTAACAGCTAATGCTGTTGCTAATGCAGCTATCCAGCATAATGCATCTCTTCCAGTGCCTGCAGAAACAGGAAGCAAGGAAGGTGAGTAGAAAAATATGCCTGTGTTAGAGATT	11	76169314	76169434	+	C11orf30 (56946)	427	42.5
427_256855_56946(C11orf30)_7_1	/5Biosg/GTTTTGGTGAAAGTTAACAGCAAACTTTTTTATCGTTCCTTCAGTAGTGGTTTGCTATTCCTACACAAGTACCACGTCAACCCCAACCTCTACCCCTGTTCCAAGTGGCAGCATAGCAAC	11	76170932	76171052	+	C11orf30 (56946)	427	45
427_256855_56946(C11orf30)_7_2	/5Biosg/GGTTAAGTCTCCAAGACCTGCCAGTCCTGCCTCCAATGTAGTTGTCTTGCCAAGTGGAAGTACTGTTTATGTCAAAAGTAAGTGATATTCTCAGTGTTATCAGGGCCTTCTTGGCTAAAT	11	76171052	76171172	+	C11orf30 (56946)	427	44.17
427_256856_56946(C11orf30)_8.1_1	/5Biosg/ATGCAAGATTAGTTTGGTATACATATAGCAGTATTGTCATTGCCCTTCAGGTGTAAGCTGTTCAGATGAAGATGAAAAACCCAGAAAACGAAGGCGAACAAACTCTTCCAGCTCCTCTCC	11	76174814	76174934	+	C11orf30 (56946)	427	42.5
427_256856_56946(C11orf30)_8.1_2	/5Biosg/TGTTGTTCTAAAGGAAGTTCCAAAGGCCGTTGTTCCAGTCTCAAAGACGATCACTGTGCCTGTGAGTGGTAGTCCCAAGATGAGCAACATCATGCAGAGCATTGCCAACTCCTTACCACC	11	76174934	76175054	+	C11orf30 (56946)	427	49.17
427_256856_56946(C11orf30)_8.1_3	/5Biosg/CCACATGTCTCCTGTAAAAATAACCTTCACTAAACCATCAACACAGACAACAAACACAACAACACAGAAGGTATGTGGTGGAGGGAGTCTCTGCCTGCCAATTGTTTCTTTCAGACAGTA	11	76175054	76175174	+	C11orf30 (56946)	427	43.33
427_256857_56946(C11orf30)_9_1	/5Biosg/GTTTAGTAGGTACATAAAAATAACTTATTTTTTATTCCTTAGGTTATTATAGTCACCACATCACCAAGCTCAACCTTCGTGCCCAACATTCTCTCCAAATCCCATAACTATGCAGCAGTC	11	76183565	76183685	+	C11orf30 (56946)	427	37.5
427_256857_56946(C11orf30)_9_2	/5Biosg/ACTAAGCTTGTACCAACGTCAGTCATTGCTTCTACAACCCAGAAGCCACCAGTTGTTATAACTGCTTCACAGTCCTCTCTGGTCAGTAATAGCAGCAGTGGCAGCAGCAGTTCTACACCA	11	76183685	76183805	+	C11orf30 (56946)	427	48.33
427_256857_56946(C11orf30)_9_3	/5Biosg/TCACCTATTCCTAATACAGTTGCAGTAACAGCTGTGGTGTCCTCTACACCATCTGTGGTCATGTCAACAGTAGCACAAGGTGAGTGCTGTTTCACAATTTAATTCTGTCACAGTTGCTAT	11	76183805	76183925	+	C11orf30 (56946)	427	43.33
427_256858_56946(C11orf30)_10.1_1	/5Biosg/TTTAATTTTGCTTTCCTATCAAATTCTCTTTTCCCTTACTCCTTTTCTACAGGTGTATCTACATCAGCAATCAAAATGGCATCAACCAGACTTCCTTCCCCCAAAAGCTTAGTGAGTGCC	11	76207206	76207326	+	C11orf30 (56946)	427	40
427_256858_56946(C11orf30)_10.1_2	/5Biosg/CCAACTCAGATTCTTGCACAGTTCCCTAAACAACATCAACAGTCTCCTAAGCAGCAGTTATATCAAGTGCAACAGCAGACACAGCAACAAGTGGCCCAGCCTTCTCCAGTATCTCATCAG	11	76207326	76207446	+	C11orf30 (56946)	427	47.5
427_256858_56946(C11orf30)_10.1_3	/5Biosg/CAACAGCCTCAGCAGTCTCCTTTGCCACCTGGTATTAAACCTACCATCCAAATCAAACAGGAGTCAGGTAACTGGAAAATGTTTATAAGATATGGTAATTCTTCTTTATTCACCAGTTTT	11	76207446	76207566	+	C11orf30 (56946)	427	39.17
427_256859_56946(C11orf30)_11.1_1	/5Biosg/ATTTAAAAATAATTTGTGCTGAGATTTATCTTTCTTCTTTCAAAGGTGTTAAAATCATCACACAACAGGTTCAACCAAGTAAAATCTTACCCAAACCAGTGACAGCAACTCTACCCACCA	11	76224384	76224504	+	C11orf30 (56946)	427	35
427_256859_56946(C11orf30)_11.1_2	/5Biosg/GTAGCAATTCCCCTATTATGGTGGTTAGCAGTAATGGTGCAATTATGACAACTAAACTGGTAACCACTCCTACTGGTAAGTTCTCTTGAGCATCAGTTCATTTATTCATCATACATTCAT	11	76224504	76224624	+	C11orf30 (56946)	427	38.33
427_256860_56946(C11orf30)_12_1	/5Biosg/ACAAGTTTTTCTTTTGGCTTTTCCCTTTCTGTAGGCACACAAGCAACCTATACCCGGCCAACAGTGAGCCCATCCATTGGTCGGATGGCTGCAACCCCTGGAGCTGCAACCTATGTGAAA	11	76227151	76227271	+	C11orf30 (56946)	427	50.83
427_256860_56946(C11orf30)_12_2	/5Biosg/ACTACGAGTGGTAGCATCATTACAGTAGTACCCAAATCATTAGCTACCTTGGGGGGCAAGATAATTAGCAGTAATATAGTTTCTGGTAGGTATATCTGAAATATGTTAAAGGTATAGGTG	11	76227271	76227391	+	C11orf30 (56946)	427	38.33
427_256861_56946(C11orf30)_13_1	/5Biosg/CAAGTATCTCTAGTCCTTAACTCAGGCCTCCTTTTCTTCCCCCTTTTCTAAGGAACGACTACCAAAATCACTACAATCCCAATGACTTCCAAGCCCAACGTGATTGTTGTACAAAAGACT	11	76234146	76234266	+	C11orf30 (56946)	427	43.33
427_256861_56946(C11orf30)_13_2	/5Biosg/ACAGGAAAAGGAACGACCATTCAAGGCCTCCCGGGCAAAAATGTTGTCACAACGTTGCTAAATGCTGGAGTAAGTGAGAGCTTCAACTGCAGACTTAGCAATTCACAGAGGATTTAAAGA	11	76234266	76234386	+	C11orf30 (56946)	427	45
427_256862_56946(C11orf30)_14_1	/5Biosg/AAATCTCTTATATAATCATTGACTTCAATTTAGGGAGAAAAGACTATTCAGACAGTGCCAACAGGAGCAAAGCCAGCTATCCTTACTGCTACAAGACCCATCACCAAAATGATTGTAACG	11	76237472	76237592	+	C11orf30 (56946)	427	39.17
427_256862_56946(C11orf30)_14_2	/5Biosg/CAGCCAAAAGGAATAGGTTCTACAGTTCAACCAGCAGCTAAAATCATCCCAACAAAAATTGTTTATGGGCAGCAAGGGAAAACGCAGGTATGCTATAAGATATGATGATTTTTCTTGGCT	11	76237592	76237712	+	C11orf30 (56946)	427	40
427_256863_56946(C11orf30)_15.1_1	/5Biosg/TATTTCTGCTTTTCTCCTAGGTTCTTATTAAACCCAAACCAGTGACTTTTCAAGCGACAGTTGTTAGTGAACAAACAAGACAGCTAGTAACAGAAACATTACAGCAAGCATCCAGGGTAG	11	76239291	76239411	+	C11orf30 (56946)	427	40
427_256863_56946(C11orf30)_15.1_2	/5Biosg/CAGAGGCTGGTAATTCATCTATTCAGGAAGGAAAAGAAGAACCACAGAATTATACAGATAGTAGTTCCTCTTCTACAGAGTCCTCCCAGAGTTCCCAAGGTAAGATCTATTTTACTTCTG	11	76239411	76239531	+	C11orf30 (56946)	427	40.83
427_256864_56946(C11orf30)_16.1_1	/5Biosg/TTTATAGGGTTTGTTTTTTTTTAACTAATATAAAACAGATTCCCAGCCTGTAGTTCATGTAATTGCTTCCCGGCGTCAGGATTGGTCAGAACATGAGATTGCAATGGAGACTAGCCCTAC	11	76246900	76247020	+	C11orf30 (56946)	427	40
427_256864_56946(C11orf30)_16.1_2	/5Biosg/CATAATTTATCAGGATGTATCCAGTGAATCACAATCAGCTACTTCAACAATCAAAGCTCTGTTAGAACTCCAACAGACAACAGGTATGAATTCACATGCTCAATTGAATGAAGCATGTTT	11	76247020	76247140	+	C11orf30 (56946)	427	36.67
427_256865_56946(C11orf30)_17_1	/5Biosg/TTTGTAATAAAAGTTAACTTTTCCCCTGACTTTTTTATGCAGTAAAGGAAAAATTGGAATCTAAACCAAGACAACCCACTATTGACCTGAGTCAAATGGCAGTGCCTATTCAGATGACCC	11	76248796	76248916	+	C11orf30 (56946)	427	37.5
427_256865_56946(C11orf30)_17_2	/5Biosg/AGGAAAAGAGACATTCTCCTGAGAGTCCATCAATTGCTGTGGTAGAGTCAGAACTAGTAGCTGAATACATCACTACTGGTAGGTGTCCTCTTAAAATGTAGTATTAAGGTAGGAGAACTA	11	76248916	76249036	+	C11orf30 (56946)	427	40.83
427_256866_56946(C11orf30)_18_1	/5Biosg/TGAAAAGACTATGATTTCTTCCCTTACTTATCCTTTCAGAACGCACTGATGAGGGGACAGAGGTTGCTTTTCCCCTTCTAGGTAAGTGGTGTGCATCCATTTGTAGTATCACTGAAGGTA	11	76250603	76250723	+	C11orf30 (56946)	427	43.33
427_256867_56946(C11orf30)_19.1_1	/5Biosg/TGTGGTGATTTCTGGAGAAATATCATCACCTCCTCTATTTTCAGTCAGCCATCGCTCCCAGCCCCAACAGCCTTCCCAGCCCCAGCGGACCCTGCTCCAGCATGTGGCTCAGTCACAGAC	11	76253215	76253335	+	C11orf30 (56946)	427	56.67
427_256867_56946(C11orf30)_19.1_2	/5Biosg/CGCAACACAGACTTCGGTGGTGGTGAAGTCCATCCCAGCATCTTCCCCTGGAGCAATCACCCACATTATGCAGCAGGTTGTATCTCTTCTTTTTCTTCCTATCTTCTGCAACTGCCCATG	11	76253335	76253455	+	C11orf30 (56946)	427	50.83
427_256868_56946(C11orf30)_20_1	/5Biosg/TGTGCCTTTTTTACTTAGGCATTAAGCAGTCACACTGCTTTTACCAAACACAGCGAGGAACTTGGAACTGAGGAGGGCGAGGTTGAAGAGATGGACACTTTAGACCCTCAGACAGGTCTG	11	76255284	76255404	+	C11orf30 (56946)	427	48.33
427_256868_56946(C11orf30)_20_2	/5Biosg/TTTTACCGATCTGCCCTGACTCAGTCACAGTCAGCTAAACAGCAGAAACTTAGCCAGCCCCCGCTGGAACAGACTCAGCTGCAAGTGAAAACTCTGCAGTGCTTCCAGACTAAACAGAAG	11	76255404	76255524	+	C11orf30 (56946)	427	50.83
427_256868_56946(C11orf30)_20_3	/5Biosg/CAGACCATCCACCTGCAGGCAGACCAGCTCCAGCACAAACTCCCGCAAATGCCCCAGCTTTCCATCAGGCATCAAAAACTCACCCCTCTCCAGCAAGAACAAGCACAGCCCAAGCCAGAT	11	76255524	76255644	+	C11orf30 (56946)	427	56.67
427_256868_56946(C11orf30)_20_4	/5Biosg/GTACAGCACACACAGCATCCCATGGTGGCCAAAGACAGGCAGCTTCCTACCTTAATGGCACAGCCCCCGCAAACTGTAGTACAGGTGCTTGCAGTGAAAACCACGCAGCAGCTCCCTAAA	11	76255644	76255764	+	C11orf30 (56946)	427	55
427_256868_56946(C11orf30)_20_5	/5Biosg/CTGCAGCAGGCTCCGAACCAACCAAAAATCTACGTGCAACCCCAAACCCCCCAGAGCCAAATGTCGCTCCCAGCTTCTTCAGAGAAACAGACGGCAAGCCAGGTAACGGAATATTGATAG	11	76255764	76255884	+	C11orf30 (56946)	427	53.33
427_256869_56946(C11orf30)_21_1	/5Biosg/TTTCTCAAAGAGATGTAGCTATAACACACACAACCCCAATTTATTTTCAGGTGGAGCAGCCAATTATAACCCAAGGATCCTCTGTTACAAAGATAACTTTTGAGGGGCGCCAGCCTCCCA	11	76256790	76256910	+	C11orf30 (56946)	427	44.17
427_256869_56946(C11orf30)_21_2	/5Biosg/CAGTTACAAAGATAACTGGTGGCAGTTCTGTGCCTAAGCTGACATCACCAGTTACAAGCATATCTCCCATTCAGGCCTCTGAGAAGACAGCAGTGTCTGACATTTTGAAAATGTCTTTGA	11	76256910	76257030	+	C11orf30 (56946)	427	44.17
427_256869_56946(C11orf30)_21_3	/5Biosg/TGGAAGCTCAGATTGATACAAATGTAGAACATATGATAGTGGATCCCCCAAAGAAGGCTCTTGCCACTAGCATGCTCACTGGTGAAGCAGGATCATTACCCTCCACCCACATGGTGGTGG	11	76257030	76257150	+	C11orf30 (56946)	427	49.17
427_256869_56946(C11orf30)_21_4	/5Biosg/CAGGGATGGCGAATTCCACTCCCCAGCAACAGAAATGTAGAGAGTCCTGTTCGAGTCCATCCACTGTTGGCTCTTCCCTAACGACAAGGAAAATTGATCCACCAGCAGTGCCTGCGACAG	11	76257150	76257270	+	C11orf30 (56946)	427	53.33
427_256869_56946(C11orf30)_21_5	/5Biosg/GCCAGTTCATGCGTATTCAGAATGTAGGCCAAAAGAAAGCTGAAGAGAGTCCAGCAGAAATTATCATCCAGGTAAGAATTGGAAGGAAAATGAGAAATCTTGTGCATCTTGGGGGTTGTG	11	76257270	76257390	+	C11orf30 (56946)	427	43.33
427_256870_56946(C11orf30)_22.1_1	/5Biosg/TCTCCTGTGTCTTCTCTTCCAGGCTATTCCTCAGTATGCTATTCCTTGTCACTCCAGCTCCAATGTGGTGGTGGAGCCCAGTGGGCTTCTTGAGCTAAACAACTTCACTAGTCAACAGCT	11	76260973	76261093	+	C11orf30 (56946)	427	50
427_256870_56946(C11orf30)_22.1_2	/5Biosg/GGATGATGAGGAGACAGCAATGGAGCAGGACATAGACAGTAGCACGGAGGATGGAACTGAACCCAGCCCTTCTCAGAGCTCTGCTGAACGGTCCTAGTGTTTGGACACAATAGTGCACTT	11	76261093	76261213	+	C11orf30 (56946)	427	52.5
428_260854_595(CCND1)_1a_1	/5Biosg/TGCCCAGGAAGAGCCCCAGCCATGGAACACCAGCTCCTGTGCTGCGAAGTGGAAACCATCCGCCGCGCGTACCCCGATGCCAACCTCCTCAACGACCGGGTGCTGCGGGCCATGCTGAAG	11	69456060	69456180	+	CCND1 (595)	428	65.83
428_260854_595(CCND1)_1a_2	/5Biosg/GCGGAGGAGACCTGCGCGCCCTCGGTGTCCTACTTCAAATGTGTGCAGAAGGAGGTCCTGCCGTCCATGCGGAAGATCGTCGCCACCTGGATGCTGGAGGTGCGGGGCTTCGGGCGGCTC	11	69456180	69456300	+	CCND1 (595)	428	66.67
428_260855_595(CCND1)_2a.1_1	/5Biosg/GTGCCTCCGTAGGTCTGCGAGGAACAGAAGTGCGAGGAGGAGGTCTTCCCGCTGGCCATGAACTACCTGGACCGCTTCCTGTCGCTGGAGCCCGTGAAAAAGAGCCGCCTGCAGCTGCTG	11	69457786	69457906	+	CCND1 (595)	428	63.33
428_260855_595(CCND1)_2a.1_2	/5Biosg/GGGGCCACTTGCATGTTCGTGGCCTCTAAGATGAAGGAGACCATCCCCCTGACGGCCGAGAAGCTGTGCATCTACACCGACAACTCCATCCGGCCCGAGGAGCTGCTGGTAACCACTGGA	11	69457906	69458026	+	CCND1 (595)	428	60.83
428_260856_595(CCND1)_3a_1	/5Biosg/CCCGCACCTCCCCTGATGGCCGCTCACCCTGTGTTCGCAGCAAATGGAGCTGCTCCTGGTGAACAAGCTCAAGTGGAACCTGGCCGCAATGACCCCGCACGATTTCATTGAACACTTCCT	11	69458559	69458679	+	CCND1 (595)	428	59.17
428_260856_595(CCND1)_3a_2	/5Biosg/CTCCAAAATGCCAGAGGCGGAGGAGAACAAACAGATCATCCGCAAACACGCGCAGACCTTCGTTGCCCTCTGTGCCACAGGTAGGGCAGGCCCGGCAGCCCCCGGCCTCCCCTTGAGAGC	11	69458679	69458799	+	CCND1 (595)	428	64.17
428_260857_595(CCND1)_4a_1	/5Biosg/AGGGTCCCCTGCTCACAGCCTCCTTCCCTCTCTCCTTCTGCCTCAGATGTGAAGTTCATTTCCAATCCGCCCTCCATGGTGGCAGCGGGGAGCGTGGTGGCCGCAGTGCAAGGCCTGAAC	11	69462715	69462835	+	CCND1 (595)	428	62.5
428_260857_595(CCND1)_4a_2	/5Biosg/CTGAGGAGCCCCAACAACTTCCTGTCCTACTACCGCCTCACACGCTTCCTCTCCAGAGTGATCAAGTGTGACCCGGTAAGTGAGGGTGATGTCCCAGGCAGCCTTGCCGGGGCTTACAGG	11	69462835	69462955	+	CCND1 (595)	428	60
428_260858_595(CCND1)_5a.1_1	/5Biosg/CCCCCTCTTCCCACCTCTCCCCACCCTCTCTCTCTCAGGACTGCCTCCGGGCCTGCCAGGAGCAGATCGAAGCCCTGCTGGAGTCAAGCCTGCGCCAGGCCCAGCAGAACATGGACCCCA	11	69465847	69465967	+	CCND1 (595)	428	67.5
428_260858_595(CCND1)_5a.1_2	/5Biosg/AGGCCGCCGAGGAGGAGGAAGAGGAGGAGGAGGAGGTGGACCTGGCTTGCACACCCACCGACGTGCGGGACGTGGACATCTGAGGGCGCCAGGCAGGCGGGCGCCACCGCCACCCGCAGC	11	69465967	69466087	+	CCND1 (595)	428	73.33
428_262506_894(CCND2)_1_1	/5Biosg/GAGAGGGGCCGCCGGGCTGGCCATGGAGCTGCTGTGCCACGAGGTGGACCCGGTCCGCAGGGCCGTGCGGGACCGCAACCTGCTCCGAGACGACCGCGTCCTGCAGAACCTGCTCACCAT	12	4383184	4383304	+	CCND2 (894)	428	72.5
428_262506_894(CCND2)_1_2	/5Biosg/CGAGGAGCGCTACCTTCCGCAGTGCTCCTACTTCAAGTGCGTGCAGAAGGACATCCAACCCTACATGCGCAGAATGGTGGCCACCTGGATGCTGGAGGTAGGTCGGGGGGTGGCGCTCGC	12	4383304	4383424	+	CCND2 (894)	428	63.33
428_262507_894(CCND2)_2_1	/5Biosg/CTCCCATTATAGGTCTGTGAGGAACAGAAGTGCGAAGAAGAGGTCTTCCCTCTGGCCATGAATTACCTGGACCGTTTCTTGGCTGGGGTCCCGACTCCGAAGTCCCATCTGCAACTCCTG	12	4385158	4385278	+	CCND2 (894)	428	55
428_262507_894(CCND2)_2_2	/5Biosg/GGTGCTGTCTGCATGTTCCTGGCCTCCAAACTCAAAGAGACCAGCCCGCTGACCGCGGAGAAGCTGTGCATTTACACCGACAACTCCATCAAGCCTCAGGAGCTGCTGGTAATGACCGGC	12	4385278	4385398	+	CCND2 (894)	428	58.33
428_262508_894(CCND2)_3_1	/5Biosg/AATTTAGATTCTCCTCTTCTCTTCCTGCCTTCCCCTCCAGGAGTGGGAACTGGTGGTGCTGGGGAAGTTGAAGTGGAACCTGGCAGCTGTCACTCCTCATGACTTCATTGAGCACATCTT	12	4387885	4388005	+	CCND2 (894)	428	51.67
428_262508_894(CCND2)_3_2	/5Biosg/GCGCAAGCTGCCCCAGCAGCGGGAGAAGCTGTCTCTGATCCGCAAGCATGCTCAGACCTTCATTGCTCTGTGTGCCACCGGTAAGATGAGGCTTGAGCCGGGGAGGGAGATGGGGGAGCT	12	4388005	4388125	+	CCND2 (894)	428	62.5
428_262509_894(CCND2)_4_1	/5Biosg/CGGTTCATTGCCTCTCTCTCTGCTGCAGGAGGAAGGATCTCAGGAAGTCACCAGCATCTCACCTCTCCAGGTGGGCAATTAACGATGGCGAGGGCACACCCTCACCCCTGAGCGTGCCTT	12	4394412	4394532	+	CCND2 (894)	428	59.17
428_262509_894(CCND2)_4_2	/5Biosg/CTGCACCAGCATATTGCTTGTTGGCATTTTTGATCAAGAGACTTAACAGACTGCTGAGAAATTTGTACCTGGTTTTTATTTGTTAAAATAATATTACGTACAAATTTTACAAACTCATCT	12	4394532	4394652	+	CCND2 (894)	428	32.5
428_262510_894(CCND2)_5_1	/5Biosg/CCAAATTCGTTCTGTGCCCTGACCTTCTGCCTCTCATTCCTTGCAGACTTTAAGTTTGCCATGTACCCACCGTCGATGATCGCAACTGGAAGTGTGGGAGCAGCCATCTGTGGGCTCCAG	12	4397961	4398081	+	CCND2 (894)	428	54.17
428_262510_894(CCND2)_5_2	/5Biosg/CAGGATGAGGAAGTGAGCTCGCTCACTTGTGATGCCCTGACTGAGCTGCTGGCTAAGATCACCAACACAGACGTGGTAGGTGGCCACCACCTTCTTGGCTAAGTCCAGATGTCTCTTCTC	12	4398081	4398201	+	CCND2 (894)	428	55
428_262511_894(CCND2)_6_1	/5Biosg/TCCTGTTCCTCTTACTAACAACTCTGGTCTGGACCATTGTTCTAGGATTGTCTCAAAGCTTGCCAGGAGCAGATTGAGGCGGTGCTCCTCAATAGCCTGCAGCAGTACCGTCAGGACCAA	12	4408980	4409100	+	CCND2 (894)	428	51.67
428_262511_894(CCND2)_6_2	/5Biosg/CGTGACGGATCCAAGTCGGAGGATGAACTGGACCAAGCCAGCACCCCTACAGACGTGCGGGATATCGACCTGTGAGGATGCCAGTTGGGCCGAAAGAGAGAGACGCGTCCATAATCTGGT	12	4409100	4409220	+	CCND2 (894)	428	58.33
428_262512_896(CCND3)_2.1_1	/5Biosg/GCTGCCCGAGTATGGAGCTGCTGTGTTGCGAAGGCACCCGGCACGCGCCCCGGGCCGGGCCGGACCCGCGGCTGCTGGGGGACCAGCGTGTCCTGCAGAGCCTGCTCCGCCTGGAGGAGC	6	41909278	41909398	-	CCND3 (896)	428	75.83
428_262512_896(CCND3)_2.1_2	/5Biosg/GCTACGTACCCCGCGCCTCCTACTTCCAGTGCGTGCAGCGGGAGATCAAGCCGCACATGCGGAAGATGCTGGCTTACTGGATGCTGGAGGTACCGCCCGGACGCGTCCCCCTCCCCCACC	6	41909158	41909278	-	CCND3 (896)	428	67.5
428_262512_896(CCND3)_2.1_3	/5Biosg/GCTCCCGGGTCTGGACACACCGGGGCCGCCCTGTCGGGACATCCCGGTCCCCACAGCAATCTGCAGGATGCTCCGAGGCTAAGACTCCCGGGGCCTGGCCTTTCACTAGGGCACCCACGC	6	41909038	41909158	-	CCND3 (896)	428	70
428_262512_896(CCND3)_2.1_4	/5Biosg/CAGCTGCCTCCCTTGCTTTCCCGAGCCCTAATCGGCTCCTCCCGACAGTGACTGCCAGTCACTTGGCACCCTAACTGTGCCTCTCTTCGGGCCGAGCAAACGGGACCAAGGACACTCTCT	6	41908918	41909038	-	CCND3 (896)	428	61.67
428_262512_896(CCND3)_2.1_5	/5Biosg/CCCCTTCGGCTTCTCACAGCGTCTCCCGCTTCCCTCCGCCTCCCGGCCTTCTCCGGAGAGCGCGCCTGGAAAACCCTGGGCTCGGCCGCCCCCGCCCGGGAGCCGGTTCCTGTGTCTTTC	6	41908798	41908918	-	CCND3 (896)	428	72.5
428_262512_896(CCND3)_2.1_6	/5Biosg/GCGGGGTTCTGGCGGGGAAGGCGATGGGGGTGGCGCGCGCCCTGTTCCGGCCGACAGGGAAATGAAAAGTGCAGGAGGCAGCGGCAGGAGCCTCCTCCCTTCCCCTCGGGTGTGTGCAGT	6	41908678	41908798	-	CCND3 (896)	428	70
428_262513_896(CCND3)_3_1	/5Biosg/GCCCTCCCCCAGGTATGTGAGGAGCAGCGCTGTGAGGAGGAAGTCTTCCCCCTGGCCATGAACTACCTGGATCGCTACCTGTCTTGCGTCCCCACCCGAAAGGCGCAGTTGCAGCTCCTG	6	41908215	41908335	-	CCND3 (896)	428	63.33
428_262513_896(CCND3)_3_2	/5Biosg/GGTGCGGTCTGCATGCTGCTGGCCTCCAAGCTGCGCGAGACCACGCCCCTGACCATCGAAAAACTGTGCATCTACACCGACCACGCTGTCTCTCCCCGCCAGTTGCGGGTGCGTGTGTAA	6	41908095	41908215	-	CCND3 (896)	428	63.33
428_262514_896(CCND3)_4_1	/5Biosg/TTCTCCAGCCACTGACCCCACCCTTTCCCCGCTTTTTCAGGACTGGGAGGTGCTGGTCCTAGGGAAGCTCAAGTGGGACCTGGCTGCTGTGATTGCACATGATTTCCTGGCCTTCATTCT	6	41905052	41905172	-	CCND3 (896)	428	56.67
428_262514_896(CCND3)_4_2	/5Biosg/GCACCGGCTCTCTCTGCCCCGTGACCGACAGGCCTTGGTCAAAAAGCATGCCCAGACCTTTTTGGCCCTCTGTGCTACAGGTAAGAGCCCTATGCACATTTTTGCCAAATTGGAAAAATC	6	41904932	41905052	-	CCND3 (896)	428	53.33
428_262515_896(CCND3)_5_1	/5Biosg/CCGTTATCCTTCAGGTTTCCTTCTCTCATGGTTCCCTTTCCTCCTCTCCAAGATTATACCTTTGCCATGTACCCGCCATCCATGATCGCCACGGGCAGCATTGGGGCTGCAGTGCAAGGC	6	41904365	41904485	-	CCND3 (896)	428	55
428_262515_896(CCND3)_5_2	/5Biosg/CTGGGTGCCTGCTCCATGTCCGGGGATGAGCTCACAGAGCTGCTGGCAGGGATCACTGGCACTGAAGTGGTGAGTGCTGGGTAGCTGGGCAGCAGCCTCTCCATTCATAAAGTAGTGCTA	6	41904245	41904365	-	CCND3 (896)	428	59.17
428_262516_896(CCND3)_6_1	/5Biosg/GAGTGTTTGCTCCTCACTCTTCTCCCATGTTCCCAGGACTGCCTGCGGGCCTGTCAGGAGCAGATCGAAGCTGCACTCAGGGAGAGCCTCAGGGAAGCCTCTCAGACCAGCTCCAGCCCA	6	41903761	41903881	-	CCND3 (896)	428	61.67
428_262516_896(CCND3)_6_2	/5Biosg/GCGCCCAAAGCCCCCCGGGGCTCCAGCAGCCAAGGGCCCAGCCAGACCAGCACTCCTACAGATGTCACAGCCATACACCTGTAGCCCTGGAGAGGCCCTCTGGAGTGGCCACTAAGCAGA	6	41903641	41903761	-	CCND3 (896)	428	65.83
428_262517_898(CCNE1)_2a.1_1	/5Biosg/CTCACCCCGCGCCGCCCCGCAGGCCTCAGGCCGGAGCAGCCCCATCATGCCGAGGGAGCGCAGGGAGCGGTGAGTGCCCGCGCCGCGGGGCCGGACGGGACGGGACGGGACGGGACGGGT	19	30303416	30303536	+	CCNE1 (898)	428	80.83
428_262518_898(CCNE1)_3a.1_1	/5Biosg/CCACCCGGGTCCACAGGGATGCGAAGGAGCGGGACACCATGAAGGAGGACGGCGGCGCGGAGTTCTCGGCTCGCTCCAGGAAGAGGAAGGCAAACGTGACCGTTGTGAGTACAAAAGAGA	19	30303579	30303699	+	CCNE1 (898)	428	62.5
428_262519_898(CCNE1)_4a_1	/5Biosg/GGGTCATGGGGGTGGCTTCATGTTAGTTTTTGCAGGATCCAGATGAAGAAATGGCCAAAATCGACAGGACGGCGAGGGACCAGTGTGGGAGCCAGGTAGGTCCGCCCGGGGTTGGGCCTC	19	30303849	30303969	+	CCNE1 (898)	428	60
428_262520_898(CCNE1)_5a_1	/5Biosg/GCTGTTTGCATCTTATCTCACCTCTCCTGTGTATTTTTCATTTACAGCCTTGGGACAATAATGCAGTCTGTGCAGACCCCTGCTCCCTGATCCCCACACCTGACAAAGAAGATGATGACC	19	30307996	30308116	+	CCNE1 (898)	428	48.33
428_262520_898(CCNE1)_5a_2	/5Biosg/GGGTTTACCCAAACTCAACGTGCAAGCCTCGGATTATTGCACCATCCAGAGGCTCCCCGCTGCCTGTACTGAGGTCAGTGCCGACTCTGCCACATGGCTTCCAGGTCTCTTACTCCATGC	19	30308116	30308236	+	CCNE1 (898)	428	57.5
428_262521_898(CCNE1)_6a_1	/5Biosg/ACGCATTCTTACCCCTTTGTGGGCCTCATTTTTGTTGTGTGTTTTGTTGTAGCTGGGCAAATAGAGAGGAAGTCTGGAAAATCATGTTAAACAAGGAAAAGACATACTTAAGGGATCAGC	19	30308260	30308380	+	CCNE1 (898)	428	41.67
428_262521_898(CCNE1)_6a_2	/5Biosg/ACTTTCTTGAGCAACACCCTCTTCTGCAGCCAAAAATGCGAGCAATTCTTCTGGATTGGTTAATGGAGGTGAGCTTGAGTCTTCCTGTTCGCTTCATGAAAGCACTGAGCATTTCCAGCA	19	30308380	30308500	+	CCNE1 (898)	428	46.67
428_262522_898(CCNE1)_7a.1_1	/5Biosg/TCAAGTAAAACTTACTTGTGCTAAAACTTACTAAATATGTTTTCAGGTGTGTGAAGTCTATAAACTTCACAGGGAGACCTTTTACTTGGCACAAGATTTCTTTGACCGGTATATGGCGAC	19	30311562	30311682	+	CCNE1 (898)	428	37.5
428_262522_898(CCNE1)_7a.1_2	/5Biosg/ACAAGAAAATGTTGTAAAAACTCTTTTACAGCTTATTGGGATTTCATCTTTATTTATTGCAGCCAAACTTGAGGTAAATAATTTTCAAATATTTGTTCTATAATGTGTGTTATTTCTCGA	19	30311682	30311802	+	CCNE1 (898)	428	27.5
428_262523_898(CCNE1)_8a_1	/5Biosg/ATTTCCTTTCAGGAAATCTATCCTCCAAAGTTGCACCAGTTTGCGTATGTGACAGATGGAGCTTGTTCAGGAGATGAAATTCTCACCATGGAATTAATGATTATGAAGGTGGGTTCCAGT	19	30312616	30312736	+	CCNE1 (898)	428	41.67
428_262524_898(CCNE1)_9a_1	/5Biosg/TTTGAACTTCTTTTCTCAATCATCGGTCTCTTTTCTCTCTGTTTTCCTTTAGGCCCTTAAGTGGCGTTTAAGTCCCCTGACTATTGTGTCCTGGCTGAATGTATACATGCAGGTTGCATA	19	30312850	30312970	+	CCNE1 (898)	428	42.5
428_262524_898(CCNE1)_9a_2	/5Biosg/TCTAAATGACTTACATGAAGTGCTACTGCCGCAGTATCCCCAGCAAATCTTTATACAGATTGCAGAGGTAAGTGGCTCCATCACGTCCGTGGGGCCACCTTCCCTGCAGCTGGAGTGAGG	19	30312970	30313090	+	CCNE1 (898)	428	52.5
428_262525_898(CCNE1)_10a_1	/5Biosg/GTAGCTGTTGGATCTCTGTGTCCTGGATGTTGACTGCCTTGAATTTCCTTATGGTATACTTGCTGCTTCGGCCTTGTATCATTTCTCGTCATCTGAATTGATGCAAAAGGTTTCAGGTAA	19	30313142	30313262	+	CCNE1 (898)	428	43.33
428_262526_898(CCNE1)_11a.1_1	/5Biosg/GTTGTCAGCCTCAGATTAAGCCCACGATGTCTTCACTGCAGGGTATCAGTGGTGCGACATAGAGAACTGTGTCAAGTGGATGGTTCCATTTGCCATGGTTATAAGGGAGACGGGGAGCTC	19	30313311	30313431	+	CCNE1 (898)	428	51.67
428_262526_898(CCNE1)_11a.1_2	/5Biosg/AAAACTGAAGCACTTCAGGGGCGTCGCTGATGAAGATGCACACAACATACAGACCCACAGAGACAGCTTGGATTTGCTGGTCAGTGCTGCTCCTTCTTTCAGTCCTTCTTGGCCAAATTC	19	30313431	30313551	+	CCNE1 (898)	428	50
428_262527_898(CCNE1)_12a.1_1	/5Biosg/TTGAAGCCCAAGGATATGTTCTACTCTAATGTGTTGTCCCTTTTATTCTTACCAACAGGACAAAGCCCGAGCAAAGAAAGCCATGTTGTCTGAACAAAATAGGGCTTCTCCTCTCCCCAG	19	30314503	30314623	+	CCNE1 (898)	428	45
428_262527_898(CCNE1)_12a.1_2	/5Biosg/TGGGCTCCTCACCCCGCCACAGAGCGGTAAGAAGCAGAGCAGCGGGCCGGAAATGGCGTGACCACCCCATCCTTCTCCACCAAAGACAGTTGCGCGCCTGCTCCACGTTCTCTTCTGTCT	19	30314623	30314743	+	CCNE1 (898)	428	62.5
428_263130_999(CDH1)_1.1_1	/5Biosg/GGCGCCTGCCCTCGCTCGGCGTCCCCGGCCAGCCATGGGCCCTTGGAGCCGCAGCCTCTCGGCGCTGCTGCTGCTGCTGCAGGTACCCCGGATCCCCTGACTTGCGAGGGACGCATTCGG	16	68771284	68771404	+	CDH1 (999)	428	74.17
428_263131_999(CDH1)_2_1	/5Biosg/AGGTCTCCTCTTGGCTCTGCCAGGAGCCGGAGCCCTGCCACCCTGGCTTTGACGCCGAGAGCTACACGTTCACGGTGCCCCGGCGCCACCTGGAGAGAGGCCGCGTCCTGGGCAGAGGTG	16	68772197	68772317	+	CDH1 (999)	428	70
428_263132_999(CDH1)_3.1_1	/5Biosg/CCCTGCAGTGAATTTTGAAGATTGCACCGGTCGACAAAGGACAGCCTATTTTTCCCTCGACACCCGATTCAAAGTGGGCACAGATGGTGTGATTACAGTCAAAAGGCCTCTACGGTTTCA	16	68835564	68835684	+	CDH1 (999)	428	49.17
428_263132_999(CDH1)_3.1_2	/5Biosg/TAACCCACAGATCCATTTCTTGGTCTACGCCTGGGACTCCACCTACAGAAAGTTTTCCACCAAAGTCACGCTGAATACAGTGGGGCACCACCACCGCCCCCCGCCCCATCAGGTATGTTG	16	68835684	68835804	+	CDH1 (999)	428	55.83
428_263133_999(CDH1)_4_1	/5Biosg/ATCCGTCTTGAATTGTCTTATCTTGTTCCTCATCTTCTTTCCTTTTAGGCCTCCGTTTCTGGAATCCAAGCAGAATTGCTCACATTTCCCAACTCCTCTCCTGGCCTCAGAAGACAGAAG	16	68842278	68842398	+	CDH1 (999)	428	45.83
428_263133_999(CDH1)_4_2	/5Biosg/AGAGACTGGGTTATTCCTCCCATCAGCTGCCCAGAAAATGAAAAAGGCCCATTTCCTAAAAACCTGGTTCAGGTAGAGAAAGAAGTTCTCTGTTTCTCTGGGAGGGATTTGGCAGAGAAG	16	68842398	68842518	+	CDH1 (999)	428	46.67
428_263134_999(CDH1)_5_1	/5Biosg/GATCCTTCTTTACTAATTCTTTTTCTTTCATTTTGTCTTCAGATCAAATCCAACAAAGACAAAGAAGGCAAGGTTTTCTACAGCATCACTGGCCAAGGAGCTGACACACCCCCTGTTGGT	16	68842553	68842673	+	CDH1 (999)	428	41.67
428_263134_999(CDH1)_5_2	/5Biosg/GTCTTTATTATTGAAAGAGAAACAGGATGGCTGAAGGTGACAGAGCCTCTGGATAGAGAACGCATTGCCACATACACTGTAAGTATCTCTTAGAAGCTTGTTGACACCGGGGTAACATCC	16	68842673	68842793	+	CDH1 (999)	428	45
428_263135_999(CDH1)_6_1	/5Biosg/GTTTTCTTCCTCATCAGAGCTCAAGTCACCCTCACTTGGTTCTTTCAGCTCTTCTCTCACGCTGTGTCATCCAACGGGAATGCAGTTGAGGATCCAATGGAGATTTTGATCACGGTAACC	16	68844051	68844171	+	CDH1 (999)	428	48.33
428_263135_999(CDH1)_6_2	/5Biosg/GATCAGAATGACAACAAGCCCGAATTCACCCAGGAGGTCTTTAAGGGGTCTGTCATGGAAGGTGCTCTTCCAGGTATATCCACTAATGAGAATCTGAATACTCAGAAAGACTCTTAGGTT	16	68844171	68844291	+	CDH1 (999)	428	45
428_263136_999(CDH1)_7_1	/5Biosg/GTCTAAACCTTCATCTCCTTGAACTCTTCCAGGAACCTCTGTGATGGAGGTCACAGCCACAGACGCGGACGATGATGTGAACACCTACAATGCCGCCATCGCTTACACCATCCTCAGCCA	16	68845554	68845674	+	CDH1 (999)	428	53.33
428_263136_999(CDH1)_7_2	/5Biosg/AGATCCTGAGCTCCCTGACAAAAATATGTTCACCATTAACAGGAACACAGGAGTCATCAGTGTGGTCACCACTGGGCTGGACCGAGAGGTCAGGGGTCAGGAGGATCCAGAGGGTGTGGA	16	68845674	68845794	+	CDH1 (999)	428	54.17
428_263137_999(CDH1)_8_1	/5Biosg/GGCCAAAGGTGGCTAGTGTTCCTGGTCCTGACTTGGTTGTGTCGATCTCTCTGCAGAGTTTCCCTACGTATACCCTGGTGGTTCAAGCTGCTGACCTTCAAGGTGAGGGGTTAAGCACAA	16	68845981	68846101	+	CDH1 (999)	428	53.33
428_263137_999(CDH1)_8_2	/5Biosg/CAGCAACAGCTGTGATCACAGTCACTGACACCAACGATAATCCTCCGATCTTCAATCCCACCACGGTAATTCTATAACTCCTTAGAGGGTTTCCAAAGAAAGGTCTTTTGTTGTTCATGA	16	68846101	68846221	+	CDH1 (999)	428	44.17
428_263138_999(CDH1)_9.1_1	/5Biosg/GTAAATGACACATCTCTTTGCTCTGCAGTACAAGGGTCAGGTGCCTGAGAACGAGGCTAACGTCGTAATCACCACACTGAAAGTGACTGATGCTGATGCCCCCAATACCCCAGCGTGGGA	16	68847187	68847307	+	CDH1 (999)	428	52.5
428_263138_999(CDH1)_9.1_2	/5Biosg/GGCTGTATACACCATATTGAATGATGATGGTGGACAATTTGTCGTCACCACAAATCCAGTGAACAACGATGGCATTTTGAAAACAGCAAAGGTTTGTATGGTACCTGGCAAGATGCAGAA	16	68847307	68847427	+	CDH1 (999)	428	42.5
428_263139_999(CDH1)_10.1_1	/5Biosg/TTTTTACTAACACAAAATGTTTCGTTTTGTTTTTAACTTCATTGTTTCTGCTCTCTAGGGCTTGGATTTTGAGGCCAAGCAGCAGTACATTCTACACGTAGCAGTGACGAATGTGGTACC	16	68849359	68849479	+	CDH1 (999)	428	40
428_263139_999(CDH1)_10.1_2	/5Biosg/TTTTGAGGTCTCTCTCACCACCTCCACAGCCACCGTCACCGTGGATGTGCTGGATGTGAATGAAGCCCCCATCTTTGTGCCTCCTGAAAAGAGAGTGGAAGTGTCCGAGGACTTTGGCGT	16	68849479	68849599	+	CDH1 (999)	428	55
428_263139_999(CDH1)_10.1_3	/5Biosg/GGGCCAGGAAATCACATCCTACACTGCCCAGGAGCCAGACACATTTATGGAACAGAAAATAACGTAAGTGTGAGGATTTTTCAACTGACTTGCAGCAACTGGTTATTTTATATCATTTTA	16	68849599	68849719	+	CDH1 (999)	428	40.83
428_263140_999(CDH1)_11_1	/5Biosg/GTTGTTTGCTGGTCCTATTCTAAAAGCCAGAGCTTGTCCCCGTTCAGATATCGGATTTGGAGAGACACTGCCAACTGGCTGGAGATTAATCCGGACACTGGTGCCATTTCCACTCGGGCT	16	68853135	68853255	+	CDH1 (999)	428	51.67
428_263140_999(CDH1)_11_2	/5Biosg/GAGCTGGACAGGGAGGATTTTGAGCACGTGAAGAACAGCACGTACACAGCCCTAATCATAGCTACAGACAATGGTAAGGGGGCCTCATCTGAGCCTTTGCTGCCTCGACCTCCTAGCTAG	16	68853255	68853375	+	CDH1 (999)	428	54.17
428_263141_999(CDH1)_12.1_1	/5Biosg/TCTCTTAGGTTCTCCAGTTGCTACTGGAACAGGGACACTTCTGCTGATCCTGTCTGATGTGAATGACAACGCCCCCATACCAGAACCTCGAACTATATTCTTCTGTGAGAGGAATCCAAA	16	68855895	68856015	+	CDH1 (999)	428	47.5
428_263141_999(CDH1)_12.1_2	/5Biosg/GCCTCAGGTCATAAACATCATTGATGCAGACCTTCCTCCCAATACATCTCCCTTCACAGCAGAACTAACACACGGGGCGAGTGCCAACTGGACCATTCAGTACAACGACCCAAGTGGGTA	16	68856015	68856135	+	CDH1 (999)	428	51.67
428_263142_999(CDH1)_13.1_1	/5Biosg/CTCCAGCCCAAGAATCTATCATTTTGAAGCCAAAGATGGCCTTAGAGGTGGGTGACTACAAAATCAATCTCAAGCTCATGGATAACCAGAATAAAGACCAAGTGACCACCTTAGAGGTCA	16	68857295	68857415	+	CDH1 (999)	428	44.17
428_263142_999(CDH1)_13.1_2	/5Biosg/GCGTGTGTGACTGTGAAGGGGCCGCTGGCGTCTGTAGGAAGGCACAGCCTGTCGAAGCAGGATTGCAAATTCCTGCCATTCTGGGGATTCTTGGAGGAATTCTTGCTTTGCTAAGTAAGT	16	68857415	68857535	+	CDH1 (999)	428	53.33
428_263143_999(CDH1)_14_1	/5Biosg/GGCCTTCTTTATCTTTGGCTCTCAACACTTGCTCTGTCTCCCCCACCATCCCAGTTCTGATTCTGCTGCTCTTGCTGTTTCTTCGGAGGAGAGCGGTGGTCAAAGAGCCCTTACTGCCCC	16	68862022	68862142	+	CDH1 (999)	428	55
428_263143_999(CDH1)_14_2	/5Biosg/CAGAGGATGACACCCGGGACAACGTTTATTACTATGATGAAGAAGGAGGCGGAGAAGAGGACCAGGTGGGTTTTGAAAACCTTGGTAGCTCAGTGGTGATCTCTTTATTCGGAAGAAGCA	16	68862142	68862262	+	CDH1 (999)	428	48.33
428_263144_999(CDH1)_15_1	/5Biosg/CTATTTCTTTCCTACTCTTCATTGTACTTCAACCTTTTTTCTCCAAAGGACTTTGACTTGAGCCAGCTGCACAGGGGCCTGGACGCTCGGCCTGAAGTGACTCGTAACGACGTTGCACCA	16	68863508	68863628	+	CDH1 (999)	428	50
428_263144_999(CDH1)_15_2	/5Biosg/ACCCTCATGAGTGTCCCCCGGTATCTTCCCCGCCCTGCCAATCCCGATGAAATTGGAAATTTTATTGATGAAGTAAGTAATCCACGTGGAAAGCCAAAGCATGGCTCATCTCTAAGCTCA	16	68863628	68863748	+	CDH1 (999)	428	48.33
428_263145_999(CDH1)_16_1	/5Biosg/TCCCTTCTTCTTTAGAATCTGAAAGCGGCTGATACTGACCCCACAGCCCCGCCTTATGATTCTCTGCTCGTGTTTGACTATGAAGGAAGCGGTTCCGAAGCTGCTAGTCTGAGCTCCCTG	16	68867177	68867297	+	CDH1 (999)	428	52.5
428_263145_999(CDH1)_16_2	/5Biosg/AACTCCTCAGAGTCAGACAAAGACCAGGACTATGACTACTTGAACGAATGGGGCAATCGCTTCAAGAAGCTGGCTGACATGTACGGAGGCGGCGAGGACGACTAGGGGACTCGAGAGAGG	16	68867297	68867417	+	CDH1 (999)	428	55
428_263384_1019(CDK4)_2.1_1	/5Biosg/AGGGTCTCCCTTGATCTGAGAATGGCTACCTCTCGATATGAGCCAGTGGCTGAAATTGGTGTCGGTGCCTATGGGACAGTGTACAAGGCCCGTGATCCCCACAGTGGCCACTTTGTGGCC	12	58145401	58145521	-	CDK4 (1019)	428	56.67
428_263384_1019(CDK4)_2.1_2	/5Biosg/CTCAAGAGTGTGAGAGTCCCCAATGGAGGAGGAGGTGGAGGAGGCCTTCCCATCAGCACAGTTCGTGAGGTGGCTTTACTGAGGCGACTGGAGGCTTTTGAGCATCCCAATGTTGTCCGG	12	58145281	58145401	-	CDK4 (1019)	428	57.5
428_263385_1019(CDK4)_3_1	/5Biosg/GAGGCCATGTTGGGTTAAAGGGGATTGAAAAGTGAGCATTTACTCTGGTCAGGCTGATGGACGTCTGTGCCACATCCCGAACTGACCGGGAGATCAAGGTAACCCTGGTGTTTGAGCATG	12	58145057	58145177	-	CDK4 (1019)	428	52.5
428_263385_1019(CDK4)_3_2	/5Biosg/TAGACCAGGACCTAAGGACATATCTGGACAAGGCACCCCCACCAGGCTTGCCAGCCGAAACGATCAAGGTGAGTGGGGTTGGTAGGCATTGAGAGGTGGATTGGGACCTTTGTAGTAGAA	12	58144937	58145057	-	CDK4 (1019)	428	54.17
428_263386_1019(CDK4)_4_1	/5Biosg/GTTTCCAGTGCATCTGTACCTCCCCTTTGAAACTAGGATCTGATGCGCCAGTTTCTAAGAGGCCTAGATTTCCTTCATGCCAATTGCATCGTTCACCGAGATCTGAAGCCAGAGAACATT	12	58144789	58144909	-	CDK4 (1019)	428	47.5
428_263386_1019(CDK4)_4_2	/5Biosg/CTGGTGACAAGTGGTGGAACAGTCAAGCTGGCTGACTTTGGCCTGGCCAGAATCTACAGCTACCAGATGGCACTTACACCCGTGGTCAGTAGAAAGATGGTACCAAAATGGGTTCTGGTT	12	58144669	58144789	-	CDK4 (1019)	428	51.67
428_263387_1019(CDK4)_5.1_1	/5Biosg/TTTAGGTTGTTACACTCTGGTACCGAGCTCCCGAAGTTCTTCTGCAGTCCACATATGCAACACCTGTGGACATGTGGAGTGTTGGCTGTATCTTTGCAGAGATGTTTCGTCGAAAGTATG	12	58144433	58144553	-	CDK4 (1019)	428	47.5
428_263388_1019(CDK4)_6.1_1	/5Biosg/AATGACTGCTACCTTATATCCCTTCTCACCTTAGGCCTCTCTTCTGTGGAAACTCTGAAGCCGACCAGTTGGGCAAAATCTTTGAGTAAGTGACCAACATGGGAGAAAAAGATTTTCTAT	12	58143201	58143321	-	CDK4 (1019)	428	43.33
428_263389_1019(CDK4)_7_1	/5Biosg/GGGGATGGGAACTGGAGGACCCTCCTGACCAGAGTTCTCCTGTCCCCCACAGCCTGATTGGGCTGCCTCCAGAGGATGACTGGCCTCGAGATGTATCCCTGCCCCGTGGAGCCTTTCCCC	12	58143032	58143152	-	CDK4 (1019)	428	64.17
428_263389_1019(CDK4)_7_2	/5Biosg/CCAGAGGGCCCCGCCCAGTGCAGTCGGTGGTACCTGAGATGGAGGAGTCGGGAGCACAGCTGCTGCTGGTACTGGAGATGGCTGTGGGCACAGGGAAAGAAATAGAGACTGGGGAAAGAA	12	58142912	58143032	-	CDK4 (1019)	428	60.83
428_263390_1019(CDK4)_8.1_1	/5Biosg/CCTCTCCCCTCAGGAAATGCTGACTTTTAACCCACACAAGCGAATCTCTGCCTTTCGAGCTCTGCAGCACTCTTATCTACATAAGGATGAAGGTAATCCGGAGTGAGCAATGGAGTGGCT	12	58142293	58142413	-	CDK4 (1019)	428	50
428_263403_1021(CDK6)_3a_1	/5Biosg/CGGCATGGAGAAGGACGGCCTGTGCCGCGCTGACCAGCAGTACGAATGCGTGGCGGAGATCGGGGAGGGCGCCTATGGGAAGGTGTTCAAGGCCCGCGACTTGAAGAACGGAGGCCGTTT	7	92462521	92462641	-	CDK6 (1021)	428	65
428_263403_1021(CDK6)_3a_2	/5Biosg/CGTGGCGTTGAAGCGCGTGCGGGTGCAGACCGGCGAGGAGGGCATGCCGCTCTCCACCATCCGCGAGGTGGCGGTGCTGAGGCACCTGGAGACCTTCGAGCACCCCAACGTGGTCAGGTG	7	92462401	92462521	-	CDK6 (1021)	428	70
428_263404_1021(CDK6)_4a_1	/5Biosg/GTTACTTCTTTGCTTATTGCCACCTACTTAACCTCTTTGTTTTTTCTTCTAGGTTGTTTGATGTGTGCACAGTGTCACGAACAGACAGAGAAACCAAACTAACTTTAGTGTTTGAACATG	7	92404077	92404197	-	CDK6 (1021)	428	38.33
428_263404_1021(CDK6)_4a_2	/5Biosg/TCGATCAAGACTTGACCACTTACTTGGATAAAGTTCCAGAGCCTGGAGTGCCCACTGAAACCATAAAGGTATCAAGAATCATCTTCATGTCTTATCAGGCAGTCGACTATTATAGTCTGT	7	92403957	92404077	-	CDK6 (1021)	428	42.5
428_263405_1021(CDK6)_5a_1	/5Biosg/GAGTGTTTACTGATTTTCTTTTTTTAATTTTATTAGGATATGATGTTTCAGCTTCTCCGAGGTCTGGACTTTCTTCATTCACACCGAGTAGTGCATCGCGATCTAAAACCACAGAACATT	7	92355023	92355143	-	CDK6 (1021)	428	37.5
428_263405_1021(CDK6)_5a_2	/5Biosg/CTGGTGACCAGCAGCGGACAAATAAAACTCGCTGACTTCGGCCTTGCCCGCATCTATAGTTTCCAGATGGCTCTAACCTCAGTGGTGAGTGAGAGAGTGCTGTCCTTTTATTAAACTTAT	7	92354903	92355023	-	CDK6 (1021)	428	48.33
428_263406_1021(CDK6)_6a_1	/5Biosg/TTTCTGCCATAACCACTGTTTTCAGAGCTGTATGTACAATGCCTAGGGAACACACAGCTCAAGGTCAGGGAAGAAAGAGCACGAGCAACGTTGACCTGTCTGCAGCATCATGGTTTTGAG	7	92354543	92354663	-	CDK6 (1021)	428	48.33
428_263406_1021(CDK6)_6a_2	/5Biosg/AAACAGAGTGCCTACACAGGTTTGTTAATGCACTCATCTGAAGCTATGGTGCCAGCTGTAAAGAAGAAATCAAATTCACAGTGAACTTGGATGATGCATGAACGTAGAGCACCGCCATGC	7	92354423	92354543	-	CDK6 (1021)	428	45
428_263406_1021(CDK6)_6a_3	/5Biosg/CAGGTGAAGGCTCATATAACCCTGAATAGAAAGAGCGAACCCAACGGCCCTGTTTTGGCAAAAAATAACAGTTATGATACCCTGTTTCTTTTTGCCATTCAGCTGCAAAACCATAATAGC	7	92354303	92354423	-	CDK6 (1021)	428	42.5
428_263407_1021(CDK6)_7a_1	/5Biosg/TTTCTGTGTCTGACTCAGGTCCATGGCTGTAACTTTCATCTCCGTGCAGAGGTGTCCAAGTCATCCGTCTGCCCGGGTCTCCTCTGAGTATCAGCCCTCATCTCTGCTTTTCCCCACCTC	7	92340086	92340206	-	CDK6 (1021)	428	55
428_263407_1021(CDK6)_7a_2	/5Biosg/TCCATCTGGTGTTCCATGGCAGTAGAAACAGATCATAACAAAAAGATCACTCATCAGCTTCTCCTTTCCTAGGCAATTCTGCTTTGGTCTCCTTTGTTTAACTTCATTACTGGTAATCAC	7	92339966	92340086	-	CDK6 (1021)	428	40.83
428_263408_1021(CDK6)_8a_1	/5Biosg/TGCAGGTCGTCACGCTGTGGTACAGAGCACCCGAAGTCTTGCTCCAGTCCAGCTACGCCACCCCCGTGGATCTCTGGAGTGTTGGCTGCATATTTGCAGAAATGTTTCGTAGAAAGTAAG	7	92300734	92300854	-	CDK6 (1021)	428	54.17
428_263409_1021(CDK6)_9a_1	/5Biosg/ATTTCTTATTTAAAATGTATCTTTATTCTTTTAGGCCTCTTTTTCGTGGAAGTTCAGATGTTGATCAACTAGGAAAAATCTTGGAGTAAGTAATAATTATAATTTTACACCAGTGTCCAT	7	92252314	92252434	-	CDK6 (1021)	428	29.17
428_263410_1021(CDK6)_10a_1	/5Biosg/ACAGCTTCTGCATAGTAGCTAATGCTTATGTCCATGTGTGGTTCTTTTGTAGCGTGATTGGACTCCCAGGAGAAGAAGACTGGCCTAGAGATGTTGCCCTTCCCAGGCAGGCTTTTCATT	7	92247453	92247573	-	CDK6 (1021)	428	48.33
428_263410_1021(CDK6)_10a_2	/5Biosg/CAAAATCTGCCCAACCAATTGAGAAGTTTGTAACAGATATCGATGAACTAGGCAAAGACCTACTTCTGGTAAGTTTTTCTGATGTCAAGCTCGTCTGCACTGTGCCAGTGAGACACCTGC	7	92247333	92247453	-	CDK6 (1021)	428	45
428_263411_1021(CDK6)_11a_1	/5Biosg/CATTGATGTATTGTATATCAACCAATTATTTTTTTCTTTATTACAGAAGTGTTTGACATTTAACCCAGCCAAAAGAATATCTGCCTACAGTGCCCTGTCTCACCCATACTTCCAGGACCT	7	92244526	92244646	-	CDK6 (1021)	428	37.5
428_263411_1021(CDK6)_11a_2	/5Biosg/GGAAAGGTGCAAAGAAAACCTGGATTCCCACCTGCCGCCCAGCCAGAACACCTCGGAGCTGAATACAGCCTGAGGCCTCAGCAGCCGCCTTAAGCTGATCCTGCGGAGAACACCCTTGGT	7	92244406	92244526	-	CDK6 (1021)	428	59.17
428_263425_1024(CDK8)_1a.1_1	/5Biosg/CCCGACCCAGCTCTCCGGCCTCAGAGGCTGTGACAATGGACTATGACTTTAAAGTGAAGCTGAGCAGCGAGCGGGAGCGGGTCGAGGACCTGTTTGAATACGAGGGCTGCAAAGTTGGCC	13	26828743	26828863	+	CDK8 (1024)	428	59.17
428_263425_1024(CDK8)_1a.1_2	/5Biosg/GAGGCACTTATGGTCACGTCTACAAAGCCAAGAGGAAAGATGGGTGAGTGTGTGTGTCTGGGCCGGTGTCCGCGCTGGGCGGCGCTCCCGCAGGCCGAGGCAGGTAGCCCGGAGGGAGAG	13	26828863	26828983	+	CDK8 (1024)	428	65.83
428_263426_1024(CDK8)_2a_1	/5Biosg/AGATCCAATAAGTTTAAATTTTTTTTTCTTAATAGAGTTGTTAAGGCAAATGACTTTGGGAAGATAATTTAAGAAAGACTGATTGGTAAGTAATTTAATGGAAAACCTCCACATTCTAGT	13	26898873	26898993	+	CDK8 (1024)	428	28.33
428_263427_1024(CDK8)_3a.1_1	/5Biosg/TAAAATAACTTTGTTTTTACAGGAAGGATGATAAAGACTATGCTTTAAAACAAATAGAAGGAACTGGGATCTCTATGTCGGCATGTAGAGAAATAGCAGTAAGTGAAGTTCTTTTTATCA	13	26911681	26911801	+	CDK8 (1024)	428	32.5
428_263428_1024(CDK8)_4a_1	/5Biosg/GCAGTTACTTCGAGAGCTTAAGCATCCAAACGTCATTTCTCTTCAAAAGGTGTTTCTGTCTCATGCTGATAGGAAGGTGTGGCTTCTGTTTGACTATGCTGAACATGACCTCTGGGTAAG	13	26923204	26923324	+	CDK8 (1024)	428	45
428_263429_1024(CDK8)_5a_1	/5Biosg/TATCTTTTCCTTTTTTTAAGCTTCTGTTGATATTTTTTTCTTTCTTTCAGCATATAATCAAGTTTCACAGAGCTTCTAAAGCAAACAAGAAGCCAGTTCAGTTACCTCGGGGAATGGTGA	13	26927826	26927946	+	CDK8 (1024)	428	35
428_263429_1024(CDK8)_5a_2	/5Biosg/AGTCACTATTATATCAGATCCTAGATGGTATTCACTACCTGCATGCTAACTGGGTGTTGCACAGAGATTTGGTAAGTTGACCTGTAATTGGTTTAAACTAGAAAGATGCATTACAGTTGG	13	26927946	26928066	+	CDK8 (1024)	428	39.17
428_263430_1024(CDK8)_6a_1	/5Biosg/ACTGAAAAAAAACACTATTTTGTTTCCACAGAAACCTGCTAATATTTTAGTTATGGGTGAAGGTCCTGAGCGAGGAAGAGTAAAAATTGGTATGTTATATCTTTGCTAAGTCACAGTGTA	13	26956919	26957039	+	CDK8 (1024)	428	35
428_263431_1024(CDK8)_7a.1_1	/5Biosg/TTAGATTTGTAAAAATCATTTACTTAGCATGATTTTTTTTTTATTATTTTACAGCTGACATGGGCTTTGCCCGATTATTTAATTCACCTTTGAAGCCTTTAGCAGATTTGGATCCAGTGG	13	26959293	26959413	+	CDK8 (1024)	428	32.5
428_263431_1024(CDK8)_7a.1_2	/5Biosg/TTGTTACATTCTGGTACCGAGCCCCTGAACTACTTCTTGGAGCAAGGCATTATACCAAAGCTATTGGTGAGTAGAACTAATTAAAATTCCATGAGTTTTTAAAAGTTTCTTTAAAAGACA	13	26959413	26959533	+	CDK8 (1024)	428	35.83
428_263432_1024(CDK8)_8a.1_1	/5Biosg/TTTTTTTTTCTTTTTGTTTTAAAGATATTTGGGCTATAGGGTGTATATTTGCAGAACTACTAACGTCAGAACCAATATTTCACTGTCGACAAGAGGACATCAAAACTAGTAATCCTTATC	13	26967479	26967599	+	CDK8 (1024)	428	32.5
428_263432_1024(CDK8)_8a.1_2	/5Biosg/ACCATGACCAGCTGGACAGAATATTCAATGTAATGGGATTTCCTGCAGGTACACATTATTCGTTTTTGTTTTTGTTTTTAAATCACTGTTGTTTGAACTTAGATGTCTTCGTTGGAGAGG	13	26967599	26967719	+	CDK8 (1024)	428	37.5
428_263433_1024(CDK8)_9a_1	/5Biosg/AAAAATTTATCAATGTATTTCACAGATAAAGATTGGGAAGATATAAAAAAGATGCCTGAACATTCAACATTAATGAAAGATTTCAGAAGAAATACGTAAGTTGGAAAAAAAGAGACTCCT	13	26970396	26970516	+	CDK8 (1024)	428	28.33
428_263434_1024(CDK8)_10a_1	/5Biosg/TATTTCATAGTATTTCTCTTTCAGGTATACCAACTGCAGCCTTATCAAGTATATGGAAAAACATAAAGTTAAACCAGATAGTAAAGCATTCCACTTGGTAAGCATTGGTTAACAGTATTA	13	26971265	26971385	+	CDK8 (1024)	428	32.5
428_263435_1024(CDK8)_11a_1	/5Biosg/TGTGATTTCAGCTTCAGAAGCTGCTTACCATGGACCCAATAAAGCGAATTACCTCAGAACAGGCTATGCAGGACCCCTATTTCTTAGAAGACCCACTTCCTACATCAGAGTAAGTGGCCT	13	26974578	26974698	+	CDK8 (1024)	428	46.67
428_263436_1024(CDK8)_12a_1	/5Biosg/TTTCTTTTTCTTATGATCAGCGTTTTTGCCGGTTGTCAAATCCCTTACCCAAAACGAGAATTTTTAACGGAAGAAGAACCTGATGACAAAGGAGACAAAGTAAGTATTAAAGTACTGTTA	13	26975385	26975505	+	CDK8 (1024)	428	35.83
428_263437_1024(CDK8)_13a_1	/5Biosg/TCTCCCTCTGAGCTGAACTTTTTCTGTTTAACCAATTGAGAAGAACCAGCAGCAGCAGCAGGGCAATAACCACACTAATGGAACTGGCCACCCAGGGAATCAAGACAGCAGTCACACACA	13	26975562	26975682	+	CDK8 (1024)	428	49.17
428_263437_1024(CDK8)_13a_2	/5Biosg/GGGACCCCCGTTGAAGAAAGTGAGAGTTGTTCCTCCTACCACTACCTCAGGTGGACTTATCATGACCTCAGACTATCAGGTATTCCAAGTTTATTTTGTATTGACTGCATGTCAGTGTTT	13	26975682	26975802	+	CDK8 (1024)	428	45
428_263438_1024(CDK8)_14a_1	/5Biosg/GATTGAGCTTCCCCTAGAAGCACCTGAATCACACTTTTCCCTCATCTCCTTTCCAGCGTTCCAATCCACATGCTGCCTATCCCAACCCTGGACCAAGCACATCACAGCCGCAGAGCAGCA	13	26978036	26978156	+	CDK8 (1024)	428	54.17
428_263438_1024(CDK8)_14a_2	/5Biosg/TGGGATACTCAGCTACCTCCCAGCAGCCTCCACAGTACTCACATCAGACACATCGGTACTGAGCTGCATCGGAATCTTGTCCATGCACTGTTGCGAATGCTGCAGGGCTGACTGTGCAGC	13	26978156	26978276	+	CDK8 (1024)	428	55.83
428_263446_1026(CDKN1A)_2.1_1	/5Biosg/GTATACGGGCTATGTGGGGAGTATTCAGGAGACAGACAACTCACTCGTCAAATCCTCCCCTTCCTGGCCAACAAAGCTGCTGCAACCACAGGGATTTCTTCTGTTCAGGTGAGTGTAGGG	6	36645602	36645722	+	CDKN1A (1026)	428	52.5
428_263447_1026(CDKN1A)_3_1	/5Biosg/GGTGGGCCGAGCGCGGGTCCCGCCTCCTTGAGGCGGGCCCGGGCGGGGCGGTTGTATATCAGGGCCGCGCTGAGCTGCGCCAGCTGAGGTGTGAGCAGCTGCCGAAGTCAGTTCCTTGTG	6	36646405	36646525	+	CDKN1A (1026)	428	71.67
428_263447_1026(CDKN1A)_3_2	/5Biosg/GAGCCGGAGCTGGGCGCGGATTCGCCGAGGCACCGAGGCACTCAGAGGAGGTGAGAGAGCGGCGGCAGACAACAGGGGACCCCGGGCCGGCGGCCCAGAGCCGAGCCAAGCGTGCCCGCG	6	36646525	36646645	+	CDKN1A (1026)	428	75.83
428_263447_1026(CDKN1A)_3_3	/5Biosg/TGTGTCCCTGCGTGTCCGCGAGGATGCGTGTTCGCGGGTGTGTGCTGCGTTCACAGGTGTTTCTGCGGCAGGTGAATGACGGGCGTGGGTCGGTGCGCGCTCGGCTTGCGCACACGGTGT	6	36646645	36646765	+	CDKN1A (1026)	428	66.67
428_263448_1026(CDKN1A)_4.1_1	/5Biosg/GTATCTCTGCTGCAGGCGCCATGTCAGAACCGGCTGGGGATGTCCGTCAGAACCCATGCGGCAGCAAGGCCTGCCGCCGCCTCTTCGGCCCAGTGGACAGCGAGCAGCTGAGCCGCGACT	6	36651858	36651978	+	CDKN1A (1026)	428	67.5
428_263448_1026(CDKN1A)_4.1_2	/5Biosg/GTGATGCGCTAATGGCGGGCTGCATCCAGGAGGCCCGTGAGCGATGGAACTTCGACTTTGTCACCGAGACACCACTGGAGGGTGACTTCGCCTGGGAGCGTGTGCGGGGCCTTGGCCTGC	6	36651978	36652098	+	CDKN1A (1026)	428	65
428_263448_1026(CDKN1A)_4.1_3	/5Biosg/CCAAGCTCTACCTTCCCACGGGGCCCCGGCGAGGCCGGGATGAGTTGGGAGGAGGCAGGCGGCCTGGCACCTCACCTGCTCTGCTGCAGGGGACAGCAGAGGAAGACCATGTGGACCTGT	6	36652098	36652218	+	CDKN1A (1026)	428	68.33
428_263448_1026(CDKN1A)_4.1_4	/5Biosg/CACTGTCTTGTACCCTTGTGCCTCGCTCAGGGGAGCAGGCTGAAGGGTCCCCAGGTGGACCTGGAGACTCTCAGGGTCGAAAACGGCGGCAGACCAGCATGACAGGTGCGGACATGTGCA	6	36652218	36652338	+	CDKN1A (1026)	428	62.5
428_263449_1026(CDKN1A)_5_1	/5Biosg/TCTTGGCCTGGCTGACTTCTGCTGTCTCTCCTCAGATTTCTACCACTCCAAACGCCGGCTGATCTTCTCCAAGAGGAAGCCCTAATCCGCCCACAGGAAGCCTGCAGTCCTGGAAGCGCG	6	36653492	36653612	+	CDKN1A (1026)	428	58.33
428_263450_1027(CDKN1B)_1a.1_1	/5Biosg/AGATGTCAAACGTGCGAGTGTCTAACGGGAGCCCTAGCCTGGAGCGGATGGACGCCAGGCAGGCGGAGCACCCCAAGCCCTCGGCCTGCAGGAACCTCTTCGGCCCGGTGGACCACGAAG	12	12870771	12870891	+	CDKN1B (1027)	428	66.67
428_263450_1027(CDKN1B)_1a.1_2	/5Biosg/AGTTAACCCGGGACTTGGAGAAGCACTGCAGAGACATGGAAGAGGCGAGCCAGCGCAAGTGGAATTTCGATTTTCAGAATCACAAACCCCTAGAGGGCAAGTACGAGTGGCAAGAGGTGG	12	12870891	12871011	+	CDKN1B (1027)	428	53.33
428_263450_1027(CDKN1B)_1a.1_3	/5Biosg/AGAAGGGCAGCTTGCCCGAGTTCTACTACAGACCCCCGCGGCCCCCCAAAGGTGCCTGCAAGGTGCCGGCGCAGGAGAGCCAGGATGTCAGCGGGAGCCGCCCGGCGGCGCCTTTAATTG	12	12871011	12871131	+	CDKN1B (1027)	428	68.33
428_263450_1027(CDKN1B)_1a.1_4	/5Biosg/GGGCTCCGGCTAACTCTGAGGACACGCATTTGGTGGACCCAAAGACTGATCCGTCGGACAGCCAGACGGGGTTAGCGGAGCAATGCGCAGGAATAAGGAAGCGACCTGCAACCGACGGTA	12	12871131	12871251	+	CDKN1B (1027)	428	60
428_263451_1027(CDKN1B)_2a_1	/5Biosg/GCCATTGTTTTTTCTAATAAAGATTGTGTGTTCTTTTTAAAAATTTCCCCTGCGCTTAGATTCTTCTACTCAAAACAAAAGAGCCAACAGAACAGAAGAAAATGTTTCAGACGGTTCCCC	12	12871699	12871819	+	CDKN1B (1027)	428	36.67
428_263451_1027(CDKN1B)_2a_2	/5Biosg/AAATGCCGGTTCTGTGGAGCAGACGCCCAAGAAGCCTGGCCTCAGAAGACGTCAAACGTAAACAGCTCGGTGGGTTGATCACTAAAGGAGCACGCACTGGAACCCGGGGCCTTCAGACCT	12	12871819	12871939	+	CDKN1B (1027)	428	57.5
428_263456_1029(CDKN2A)_1a.1_1	/5Biosg/GGTGCGCGCCTGCGGGGCGGAGATGGGCAGGGGGCGGTGCGTGGGTCCCAGTCTGCAGTTAAGGGGGCAGGAGTGGCGCTGCTCACCTCTGGTGCCAAAGGGCGGCGCAGCGGCTGCCGA	9	21994355	21994475	-	CDKN2A (1029)	428	74.17
428_263456_1029(CDKN2A)_1a.1_2	/5Biosg/GCTCGGCCCTGGAGGCGGCGAGAACATGGTGCGCAGGTTCTTGGTGACCCTCCGGATTCGGCGCGCGTGCGGCCCGCCGCGAGTGAGGGTTTTCGTGGTTCACATCCCGCGGCTCACGGG	9	21994235	21994355	-	CDKN2A (1029)	428	70.83
428_263456_1029(CDKN2A)_1a.1_3	/5Biosg/GGAGTGGGCAGCGCCAGGGGCGCCCGCCGCTGTGGCCCTCGTGCTGATGCTACTGAGGAGCCAGCGTCTAGGGCAGCAGCCGCTTCCTAGAAGACCAGGTAGGAAAGGCCCTCGAAAAGT	9	21994115	21994235	-	CDKN2A (1029)	428	66.67
428_263457_1029(CDKN2A)_2a.1_1	/5Biosg/ATATATTTCACATTAATATATTTTATGCCCATGGCTATATTGATTTGGGAATATATATGGATACTAATTATGTTAGGATTCATACAATTCCTTGAGAGGCACAAGTGCTAAAAATTACTT	9	21992187	21992307	-	CDKN2A (1029)	428	28.33
428_263457_1029(CDKN2A)_2a.1_2	/5Biosg/GTATGAATTATTTAATATCATTGCAAATAAGATGTTATTTTAACTTTTTTTAAGTTTCTGCAAATATGTTTATTATGACTTTTTATTTTTATATGATTGGAAATACATATACTAAAATTC	9	21992067	21992187	-	CDKN2A (1029)	428	18.33
428_263457_1029(CDKN2A)_2a.1_3	/5Biosg/CACGTTACCAGTTTCTTAACCACAGAAACCTGAAAAATTGCCATAGTTGATTTGTTACTTCTACCTTGGTGCATTTACAAAATAGTCATATTTTTATTATGAAGTTAAATATTCATTTGT	9	21991947	21992067	-	CDKN2A (1029)	428	30
428_263457_1029(CDKN2A)_2a.1_4	/5Biosg/TTATAGCTACTTCAGAAGGCTCAGGTTATTTTTTTCTTTAATAGCACAGAGTCCTCTCAAGGTAAGCACTGTGCAGTTAGTATAAACCATTATTCCCCATGTGTACATGATTCACAGTTT	9	21991827	21991947	-	CDKN2A (1029)	428	37.5
428_263457_1029(CDKN2A)_2a.1_5	/5Biosg/GTATTGTGTTCCAAGTGAACCATAGCCCTTTCAGAAATCAAGACTTATATTCATTTTACTTCTTTGAGTACTCTTGAATTTTAGAAAGTCCATTATGATCCTAAGGTAGCAACAACATAG	9	21991707	21991827	-	CDKN2A (1029)	428	34.17
428_263457_1029(CDKN2A)_2a.1_6	/5Biosg/CCTATTACCGTCTATGATGGTTTACAGATCTATTATTCCACGTTAGTTCATCACTATCAACTACCATGATAGAGTTAAGCTAAACCATTTTCCCAACATATGAAAAACTCCTATTACTAA	9	21991587	21991707	-	CDKN2A (1029)	428	34.17
428_263458_1029(CDKN2A)_2a.2_1	/5Biosg/GATTTTAAGTTAGAGAAAATATTTTATAGTATGTTAATGTATATGCATGAAATGCAAAAATATTTAAATGATAGGTTCATTGAAATAGATCATTTTTTGTTATTTAGGTATAAATCAATT	9	21992466	21992586	-	CDKN2A (1029)	428	20
428_263458_1029(CDKN2A)_2a.2_2	/5Biosg/TTCAGGACGTATGTGAAAAGCGCAATCTTCAGGAAGTTTCTCAAGATAGAACACAGCTTGGATAGAATGTCTTGAAATATATGCAATTTTCCAATTTCATATGTAAAATGATATACATA	9	21992347	21992466	-	CDKN2A (1029)	428	32.77
428_263459_1029(CDKN2A)_3a_1	/5Biosg/TGGGGGGCAGGTGGGGAGGAGCCCAGTCCTCCTTCCTTGCCAACGCTGGCTCTGGCGAGGGCTGCTTCCGGCTGGTGCCCCCGGGGGAGACCCAACCTGGGGCGACTTCAGGGGTGCCAC	9	21975067	21975187	-	CDKN2A (1029)	428	72.5
428_263459_1029(CDKN2A)_3a_2	/5Biosg/ATTCGCTAAGTGCTCGGAGTTAATAGCACCTCCTCCGAGCACTCGCTCACGGCGTCCCCTTGCCTGGAAAGATACCGCGGTCCCTCCAGAGGATTTGAGGGACAGGGTCGGAGGGGGCTC	9	21974947	21975067	-	CDKN2A (1029)	428	61.67
428_263459_1029(CDKN2A)_3a_3	/5Biosg/TTCCGCCAGCACCGGAGGAAGAAAGAGGAGGGGCTGGCTGGTCACCAGAGGGTGGGGCGGACCGCGTGCGCTCGGCGGCTGCGGAGAGGGGGAGAGCAGGCAGCGGGCGGCGGGGAGCAG	9	21974827	21974947	-	CDKN2A (1029)	428	75
428_263459_1029(CDKN2A)_3a_4	/5Biosg/CATGGAGCCGGCGGCGGGGAGCAGCATGGAGCCTTCGGCTGACTGGCTGGCCACGGCCGCGGCCCGGGGTCGGGTAGAGGAGGTGCGGGCGCTGCTGGAGGCGGGGGCGCTGCCCAACGC	9	21974707	21974827	-	CDKN2A (1029)	428	78.33
428_263459_1029(CDKN2A)_3a_5	/5Biosg/ACCGAATAGTTACGGTCGGAGGCCGATCCAGGTGGGTAGAGGGTCTGCAGCGGGAGCAGGGGATGGCGGGCGACTCTGGAGGACGAAGTTTGCAGGGGAATTGGAATCAGGTAGCGCTTC	9	21974587	21974707	-	CDKN2A (1029)	428	61.67
428_263459_1029(CDKN2A)_3a_6	/5Biosg/GATTCTCCGGAAAAAGGGGAGGCTTCCTGGGGAGTTTTCAGAAGGGGTTTGTAATCACAGACCTCCTCCTGGCGACGCCCTGGGGGCTTGGGAAGCCAAGGAAGAGGAATGAGGAGCCAC	9	21974467	21974587	-	CDKN2A (1029)	428	58.33
428_263459_1029(CDKN2A)_3a_7	/5Biosg/GCGCGTACAGATCTCTCGAATGCTGAGAAGATCTGAAGGGGGGAACATATTTGTATTAGATGGAAGTATGCTCTTTATCAGATACAAAATTTACGAACGTTTGGGATAAAAAGGGAGTCT	9	21974347	21974467	-	CDKN2A (1029)	428	40.83
428_263460_1029(CDKN2A)_4a_1	/5Biosg/CCGCAGAAGTTCGGAGGATATAATGGAATTCATTGTGTACTGAAGAATGGATAGAGAACTCAAGAAGGAAATTGGAAACTGGAAGCAAATGTAGGGGTAATTAGACACCTGGGGCTTGTG	9	21971303	21971423	-	CDKN2A (1029)	428	43.33
428_263461_1029(CDKN2A)_5a_1	/5Biosg/TCTGACCATTCTGTTCTCTCTGGCAGGTCATGATGATGGGCAGCGCCCGAGTGGCGGAGCTGCTGCTGCTCCACGGCGCGGAGCCCAACTGCGCCGACCCCGCCACTCTCACCCGACCCG	9	21971113	21971233	-	CDKN2A (1029)	428	68.33
428_263461_1029(CDKN2A)_5a_2	/5Biosg/TGCACGACGCTGCCCGGGAGGGCTTCCTGGACACGCTGGTGGTGCTGCACCGGGCCGGGGCGCGGCTGGACGTGCGCGATGCCTGGGGCCGTCTGCCCGTGGACCTGGCTGAGGAGCTGG	9	21970993	21971113	-	CDKN2A (1029)	428	75.83
428_263461_1029(CDKN2A)_5a_3	/5Biosg/GCCATCGCGATGTCGCACGGTACCTGCGCGCGGCTGCGGGGGGCACCAGAGGCAGTAACCATGCCCGCATAGATGCCGCGGAAGGTCCCTCAGGTGAGGACTGATGATCTGAGAATTTGT	9	21970873	21970993	-	CDKN2A (1029)	428	63.33
428_263462_1029(CDKN2A)_6a_1	/5Biosg/TGAATAAATGAGCATCCATTTTGTTTCAGAAATGATCGGAAACCATTTGTGGGTTTGTAGAAGCAGGCATGCGTAGGGAAGCTACGGGATTCCGCCGAGGAGCGCCAGAGCCTGAGGCGC	9	21968679	21968799	-	CDKN2A (1029)	428	51.67
428_263462_1029(CDKN2A)_6a_2	/5Biosg/CCTTTGGTTATCGCAAGCTGGCTGGCTCACTCCGCACCAGGTGCAAAAGATGCCTGGGGATGCGGGAAGGGAAAGGCCACATCTTCACGCCTTCGCGCCTGGCATTGTGAGCAACCACTG	9	21968559	21968679	-	CDKN2A (1029)	428	60
428_263462_1029(CDKN2A)_6a_3	/5Biosg/AGACTCATTATATAACACTCGTTTTCTTCTTGCAACCCTGCGGGCCGCGCGGTCGCGCTTTCTCTGCCCTCCGCCGGGTGGACCTGGAGCGCTTGAGCGGTCGGCGCGCCTGGAGCAGCC	9	21968439	21968559	-	CDKN2A (1029)	428	65
428_263463_1029(CDKN2A)_7a_1	/5Biosg/ACACATCTTTGACCTCAGGTTTCTAACGCCTGTTTTCTTTCTGCCCTCTGCAGACATCCCCGATTGAAAGAACCAGAGAGGCTCTGAGAAACCTCGGGAAACTTAGATCATCAGTCACCG	9	21968174	21968294	-	CDKN2A (1029)	428	49.17
428_263464_1030(CDKN2B)_1a_1	/5Biosg/GGTGGATTATCCGGGCCGCTGCGCGTCTGGGGGCTGCGGAATGCGCGAGGAGAACAAGGGCATGCCCAGTGGGGGCGGCAGCGATGAGGGTCTGGCCAGCGCCGCGGCGCGGGGACTAGT	9	22008872	22008992	-	CDKN2B (1030)	428	72.5
428_263464_1030(CDKN2B)_1a_2	/5Biosg/GGAGAAGGTGCGACAGCTCCTGGAAGCCGGCGCGGATCCCAACGGAGTCAACCGTTTCGGGAGGCGCGCGATCCAGGTAGCTGGGGCCCCAGGGCCTCGCCGGCAGGGGGCGCGCGAACG	9	22008752	22008872	-	CDKN2B (1030)	428	73.33
428_263464_1030(CDKN2B)_1a_3	/5Biosg/CGGGGCGCGGCCTCGGCGGATCGGGGCTGGAACCTAGATCGCCGATGTAGATTTGTACAGGAGTCTCCGTTGGCCGGAGGTGTGCATTCCACGCGTAAAACAGGCTTTTACCCAGCAAAA	9	22008632	22008752	-	CDKN2B (1030)	428	60
428_263465_1030(CDKN2B)_2a_1	/5Biosg/TCCCATACCTGCCCCCACCCTGGCTCTGACCACTCTGCTCTCTCTGGCAGGTCATGATGATGGGCAGCGCCCGCGTGGCGGAGCTGCTGCTGCTCCACGGCGCGGAGCCCAACTGCGCAG	9	22006176	22006296	-	CDKN2B (1030)	428	69.17
428_263465_1030(CDKN2B)_2a_2	/5Biosg/ACCCTGCCACTCTCACCCGACCGGTGCATGATGCTGCCCGGGAGGGCTTCCTGGACACGCTGGTGGTGCTGCACCGGGCCGGGGCGCGGCTGGACGTGCGCGATGCCTGGGGTCGTCTGC	9	22006056	22006176	-	CDKN2B (1030)	428	73.33
428_263465_1030(CDKN2B)_2a_3	/5Biosg/CCGTGGACTTGGCCGAGGAGCGGGGCCACCGCGACGTTGCAGGGTACCTGCGCACAGCCACGGGGGACTGACGCCAGGTTCCCCAGCCGCCCACAACGACTTTATTTTCTTACCCAATTT	9	22005936	22006056	-	CDKN2B (1030)	428	64.17
429_274088_1387(CREBBP)_1a.1_1	/5Biosg/TTCGCGAGCAGGTGAAAATGGCTGAGAACTTGCTGGACGGACCGCCCAACCCCAAAAGAGCCAAACTCAGCTCGCCCGGTTTCTCGGCGAATGACAGCACAGGTGAGGAGGGGGTCCGGG	16	3929814	3929934	-	CREBBP (1387)	429	61.67
429_274089_1387(CREBBP)_2a_1	/5Biosg/CTAGATTTTGGATCATTGTTTGACTTGGAAAATGATCTTCCTGATGAGCTGATACCCAATGGAGGAGAATTAGGCCTTTTAAACAGTGGGAACCTTGTTCCAGATGCTGCTTCCAAACAT	16	3900894	3901014	-	CREBBP (1387)	429	41.67
429_274089_1387(CREBBP)_2a_2	/5Biosg/AAACAACTGTCGGAGCTTCTACGAGGAGGCAGCGGCTCTAGTATCAACCCAGGAATAGGAAATGTGAGCGCCAGCAGCCCCGTGCAGCAGGGCCTGGGTGGCCAGGCTCAAGGGCAGCCG	16	3900774	3900894	-	CREBBP (1387)	429	62.5
429_274089_1387(CREBBP)_2a_3	/5Biosg/AACAGTGCTAACATGGCCAGCCTCAGTGCCATGGGCAAGAGCCCTCTGAGCCAGGGAGATTCTTCAGCCCCCAGCCTGCCTAAACAGGCAGCCAGCACCTCTGGGCCCACCCCCGCTGCC	16	3900654	3900774	-	CREBBP (1387)	429	65
429_274089_1387(CREBBP)_2a_4	/5Biosg/TCCCAAGCACTGAATCCGCAAGCACAAAAGCAAGTGGGGCTGGCGACTAGCAGCCCTGCCACGTCACAGACTGGACCTGGTATCTGCATGAATGCTAACTTTAACCAGACCCACCCAGGC	16	3900534	3900654	-	CREBBP (1387)	429	56.67
429_274089_1387(CREBBP)_2a_5	/5Biosg/CTCCTCAATAGTAACTCTGGCCATAGCTTAATTAATCAGGCTTCACAAGGGCAGGCGCAAGTCATGAATGGATCTCTTGGGGCTGCTGGCAGAGGAAGGGGAGCTGGAATGCCGTACCCT	16	3900414	3900534	-	CREBBP (1387)	429	53.33
429_274089_1387(CREBBP)_2a_6	/5Biosg/ACTCCAGCCATGCAGGGCGCCTCGAGCAGCGTGCTGGCTGAGACCCTAACGCAGGTTTCCCCGCAAATGACTGGTCACGCGGGACTGAACACCGCACAGGCAGGAGGCATGGCCAAGGTA	16	3900294	3900414	-	CREBBP (1387)	429	64.17
429_274090_1387(CREBBP)_3a_1	/5Biosg/CCACAGCTGATGTTACCTCTTTTTTGTTTCAGATGGGAATAACTGGGAACACAAGTCCATTTGGACAGCCCTTTAGTCAAGCTGGAGGGCAGCCAATGGGAGCCACTGGAGTGAACCCCC	16	3860692	3860812	-	CREBBP (1387)	429	51.67
429_274090_1387(CREBBP)_3a_2	/5Biosg/AGTTAGCCAGCAAACAGAGCATGGTCAACAGTTTGCCCACCTTCCCTACAGATATCAAGAATACTTCAGTCACCAACGTGCCAAATATGGTAAGTTACCCTTGGCCCTCAGTGTTATGGC	16	3860572	3860692	-	CREBBP (1387)	429	47.5
429_274091_1387(CREBBP)_4a_1	/5Biosg/ATGAATATGACTTGGAACTCTGAGAGGTTAAAGTATTTTTATTATTTTGCTTTATTTTAGTCTCAGATGCAAACATCAGTGGGAATTGTACCCACACAAGCAATTGCAACAGGCCCCACT	16	3843567	3843687	-	CREBBP (1387)	429	37.5
429_274091_1387(CREBBP)_4a_2	/5Biosg/GCAGATCCTGAAAAACGCAAACTGATACAGCAGCAGCTGGTTCTACTGCTTCATGCTCATAAGTGTCAGAGACGAGAGCAAGCAAACGGAGAGGTTCGGGCCTGCTCGCTCCCGCATTGT	16	3843447	3843567	-	CREBBP (1387)	429	53.33
429_274091_1387(CREBBP)_4a_3	/5Biosg/CGAACCATGAAAAACGTTTTGAATCACATGACGCATTGTCAGGCTGGGAAAGCCTGCCAAGGTAAGTGCTGTTTTTGGAACTCCTAGTGGTAGAGGTCAGGAAGAATTTGCCTTTATTGT	16	3843327	3843447	-	CREBBP (1387)	429	45
429_274092_1387(CREBBP)_5a_1	/5Biosg/TAGTTGCCCATTGTGCATCTTCACGACAAATCATCTCTCATTGGAAGAACTGCACACGACATGACTGTCCTGTTTGCCTCCCTTTGAAAAATGCCAGTGACAAGCGAAACCAACAAAGTA	16	3841978	3842098	-	CREBBP (1387)	429	45
429_274093_1387(CREBBP)_6a_1	/5Biosg/GGGCTTCTCCCTTTTACTTACCTCTCGTTTTTGTCTGTCTGTCTGTTTGTCGTTATAGCCATCCTGGGGTCTCCAGCTAGTGGAATTCAAAACACAATTGGTTCTGTTGGCACAGGGCAA	16	3832865	3832985	-	CREBBP (1387)	429	47.5
429_274093_1387(CREBBP)_6a_2	/5Biosg/CAGAATGCCACTTCTTTAAGTAACCCAAATCCCATAGACCCCAGCTCCATGCAGCGAGCCTATGCTGCTCTCGGACTCCCCTACATGAACCAGCCCCAGACGCAGCTGCAGCCTCAGGTT	16	3832745	3832865	-	CREBBP (1387)	429	56.67
429_274093_1387(CREBBP)_6a_3	/5Biosg/CCTGGCCAGCAACCAGCACAGCCTCAAACCCACCAGCAGATGAGGACTCTCAACCCCCTGGGTAGGTGAAGGAACTCTCAACTTCGTTCTTACTTGTCCACATGCAGCAAAGGGAATGGA	16	3832625	3832745	-	CREBBP (1387)	429	55
429_274094_1387(CREBBP)_7a_1	/5Biosg/CTTTAAAGGAAATAATCCAATGAACATTCCAGCAGGAGGAATAACAACAGATCAGCAGCCCCCAAACTTGATTTCAGAATCAGCTCTTCCGACTTCCCTGGGGGCCACAAAGTAAGACCC	16	3831195	3831315	-	CREBBP (1387)	429	46.67
429_274095_1387(CREBBP)_8a_1	/5Biosg/TGAGTCACTTCAGTAGATGGATGAAGTGTCTTTATTTCCTCCTTAGCCCACTGATGAACGATGGCTCCAACTCTGGTAACATTGGAACCCTCAGCACTATACCAACAGCAGCTCCTCCTT	16	3830805	3830925	-	CREBBP (1387)	429	47.5
429_274095_1387(CREBBP)_8a_2	/5Biosg/CTAGCACCGGTGTAAGGAAAGGCTGGCACGAACATGTCACTCAGGACCTGCGGAGCCATCTAGTGCATAAACTGTACGTAACAGTTTTGCAGTTTCATAGATGTTTGATTTTATTCCTGT	16	3830685	3830805	-	CREBBP (1387)	429	45.83
429_274096_1387(CREBBP)_9a.1_1	/5Biosg/GCGTCCAAGCCATCTTCCCAACACCTGATCCCGCAGCTCTAAAGGATCGCCGCATGGAAAACCTGGTAGCCTATGCTAAGAAAGTGGAAGGGGACATGTACGAGTCTGCCAACAGCAGGG	16	3828699	3828819	-	CREBBP (1387)	429	55.83
429_274097_1387(CREBBP)_10a_1	/5Biosg/TAACTGTTTCATATTGAATATTATTGCTTTTTAGGATGAATATTATCACTTATTAGCAGAGAAAATCTACAAGATACAAAAAGAACTAGAAGAAAAACGGAGGTCGCGTTTACATAAACA	16	3828097	3828217	-	CREBBP (1387)	429	29.17
429_274097_1387(CREBBP)_10a_2	/5Biosg/AGGCATCTTGGGGAACCAGCCAGCCTTACCAGCCCCGGGGGCTCAGCCCCCTGTGATTCCACAGGCACAACCTGTGAGACCTCCAAGTAAGGATTTTATTTCCTACTGCCATCCCTTAGC	16	3827977	3828097	-	CREBBP (1387)	429	57.5
429_274098_1387(CREBBP)_11a_1	/5Biosg/AGGGTGGTTTTGTTTTTGTTTTTGTTTTGCCACCATAGATGGACCCCTGTCCCTGCCAGTGAATCGCATGCAAGTTTCTCAAGGTATTGAACTGTTTGTGGTGAATCATATTTTAGTTTT	16	3827576	3827696	-	CREBBP (1387)	429	40.83
429_274099_1387(CREBBP)_12a_1	/5Biosg/GTAATTCTGTTTTCCTGTGGGTGCTTTTCCTAATGAACCGTTGTGGGTACATTTACAGGGATGAATTCATTTAACCCCATGTCCTTGGGGAACGTCCAGTTGCCACAAGCACCCATGGGA	16	3824632	3824752	-	CREBBP (1387)	429	47.5
429_274099_1387(CREBBP)_12a_2	/5Biosg/CCTCGTGCAGCCTCCCCAATGAACCACTCTGTCCAGATGAACAGCATGGGCTCAGTGCCAGGGGTAAGTGTTCTCTTTCGCTGTGCTGCAGATAGCCCTCCCTCTCACATGGAACATTAT	16	3824512	3824632	-	CREBBP (1387)	429	55
429_274100_1387(CREBBP)_13a_1	/5Biosg/ACAGCTCTGGTGGTGCTTGTTGTCTCGTAGATGGCCATTTCTCCTTCCCGAATGCCTCAGCCTCCGAACATGATGGGTGCACACACCAACAACATGATGGCCCAGGCGCCCGCTCAGAGC	16	3823841	3823961	-	CREBBP (1387)	429	58.33
429_274100_1387(CREBBP)_13a_2	/5Biosg/CAGTTTCTGCCACAGAACCAGTTCCCGTCATCCAGCGGGGCGATGAGTGTGGGCATGGGGCAGCCGCCAGCCCAAACAGGCGTGTCACAGGTACTGTGCCCCACTGGGACCGTGGCTCCC	16	3823721	3823841	-	CREBBP (1387)	429	65.83
429_274101_1387(CREBBP)_14a.1_1	/5Biosg/TAATTTTACCATACTCTGTCCATTTCTGGTAGGGACAGGTGCCTGGTGCTGCTCTTCCTAACCCTCTCAACATGCTGGGGCCTCAGGCCAGCCAGCTACCTTGCCCTCCAGTGACACAGT	16	3820899	3821019	-	CREBBP (1387)	429	55
429_274101_1387(CREBBP)_14a.1_2	/5Biosg/CACCACTGCACCCAACACCGCCTCCTGCTTCCACGGCTGCTGGCATGCCATCTCTCCAGCACACGACACCACCTGGGATGACTCCTCCCCAGCCAGCAGCTCCCACTCAGCCATCAACTC	16	3820779	3820899	-	CREBBP (1387)	429	64.17
429_274101_1387(CREBBP)_14a.1_3	/5Biosg/CTGTGTCGTCTTCCGGGCAGACTCCCACCCCGACTCCTGGCTCAGTGCCCAGTGCTACCCAAACCCAGAGCACCCCTACAGTCCAGGCAGCAGCCCAGGCCCAGGTGACCCCGCAGCCTC	16	3820659	3820779	-	CREBBP (1387)	429	68.33
429_274101_1387(CREBBP)_14a.1_4	/5Biosg/AAACCCCAGTTCAGCCCCCGTCTGTGGCTACCCCTCAGTCATCGCAGCAACAGCCGACGCCTGTGCACGCCCAGCCTCCTGGCACACCGGTAAGCCTCTCTGTCTCTGCTGTTTTTGGGC	16	3820539	3820659	-	CREBBP (1387)	429	63.33
429_274102_1387(CREBBP)_15a_1	/5Biosg/CTGAAGTCAGTGCTTTCGGTTTTTTCACAGCTTTCCCAGGCAGCAGCCAGCATTGATAACAGAGTCCCTACCCCCTCCTCGGTGGCCAGCGCAGAAACCAATTCCCAGCAGCCAGGACCT	16	3819264	3819384	-	CREBBP (1387)	429	56.67
429_274102_1387(CREBBP)_15a_2	/5Biosg/GACGTACCTGTGCTGGAAATGAAGACGGAGACCCAAGCAGAGGACACTGAGCCCGATCCTGGTGAATCCAAAGGGGAGCCCAGGTCTGAGGTGGGTGCCGCTCCCTAGGAATGCATTGAC	16	3819144	3819264	-	CREBBP (1387)	429	59.17
429_274103_1387(CREBBP)_16a.1_1	/5Biosg/GAGGAAGAAGAGAGTAGCAGTAACGGCACAGCCTCTCAGTCAACATCTCCTTCGCAGCCGCGCAAAAAAAGTAGGCCATTTATTCATTACCTTATTAAAGCATGCTGCTTTTCCACGGTG	16	3817670	3817790	-	CREBBP (1387)	429	47.5
429_274104_1387(CREBBP)_16a.2_1	/5Biosg/TATCTGTAATGTTTTTCTCAAGATGATGGAGGAGGATTTGCAAGGAGCTTCCCAAGTTAAAGAAGAAACAGACATAGCAGAGCAGAAATCAGAACCAATGGAAGTGGATGAAAAGAAAC	16	3817813	3817932	-	CREBBP (1387)	429	39.5
429_274105_1387(CREBBP)_17a_1	/5Biosg/TCTTTAAACCAGAGGAGTTACGCCAGGCCCTCATGCCAACCCTAGAAGCACTGTATCGACAGGACCCAGAGTCATTACCTTTCCGGCAGCCTGTAGATCCCCAGCTCCTCGGAATTCCAG	16	3808853	3808973	-	CREBBP (1387)	429	55
429_274106_1387(CREBBP)_18a_1	/5Biosg/GAGACTGGCATTTGGATATTGGGGGATTCCCTATACTGAGACCATTTTTTTTTTTTTAAGGACTATTTTGACATCGTAAAGAATCCCATGGACCTCTCCACCATCAAGCGGAAGCTGGAC	16	3807989	3808109	-	CREBBP (1387)	429	43.33
429_274106_1387(CREBBP)_18a_2	/5Biosg/ACAGGGCAATACCAAGAGCCCTGGCAGTACGTGGACGACGTCTGGCTCATGTTCAACAATGCCTGGCTCTATAATCGCAAGACATCCCGAGTCTATAAGTTTTGCAGTAAGCTTGCAGAG	16	3807869	3807989	-	CREBBP (1387)	429	50.83
429_274106_1387(CREBBP)_18a_3	/5Biosg/GTCTTTGAGCAGGAAATTGACCCTGTCATGCAGTCCCTTGGATATTGCTGTGGACGCAAGGTACAGTTTTAAGTTTTTCCGGAAAGTGAATTTTCCTGGTTAATCCAGCCAGAGGGGTGT	16	3807749	3807869	-	CREBBP (1387)	429	46.67
429_274107_1387(CREBBP)_19a.1_1	/5Biosg/TCCTTTATTTTTGCAGTATGAGTTTTCCCCACAGACTTTGTGCTGCTATGGGAAGCAGCTGTGTACCATTCCTCGCGATGCTGCCTACTACAGCTATCAGAATAGGTAAGCGTCAAGCAG	16	3807273	3807393	-	CREBBP (1387)	429	47.5
429_274108_1387(CREBBP)_20a.1_1	/5Biosg/TATGGCCTTCTTGCTGACAGGTATCATTTCTGTGAGAAGTGTTTCACAGAGATCCAGGGCGAGAATGTGACCCTGGGTGACGACCCTTCACAGCCCCAGACGTAAGTACCGTCCTGTCAT	16	3801707	3801827	-	CREBBP (1387)	429	52.5
429_274109_1387(CREBBP)_21a_1	/5Biosg/TAATAAAACATGTTTTCTTATTTTAAAACAAGGACAATTTCAAAGGATCAGTTTGAAAAGAAGAAAAATGATACCTTAGACCCCGAACCGTAAGTATATAGCTATTTCTTTTTTACTTTC	16	3799596	3799716	-	CREBBP (1387)	429	28.33
429_274110_1387(CREBBP)_22a_1	/5Biosg/TGCGCCTTCTTTGCCTCCTAGTTTCGTTGATTGCAAGGAGTGTGGCCGGAAGATGCATCAGATTTGCGTTCTGCACTATGACATCATTTGGCCTTCAGGGTGAGTTGTTTCCCCTGGCCT	16	3795256	3795376	-	CREBBP (1387)	429	51.67
429_274111_1387(CREBBP)_23a_1	/5Biosg/CTCATCATACCACTATTATTTTGCAGTTTTGTGTGCGACAACTGCTTGAAGAAAACTGGCAGACCTCGAAAAGAAAACAAATTCAGTGCTAAGAGTAAGTTTCGGGAAGCTTTCTGTTTC	16	3794868	3794988	-	CREBBP (1387)	429	40
429_274112_1387(CREBBP)_24a_1	/5Biosg/AGTGCTGTTGAAGCCCTCTCACCTGCTCCTTCTGGACTTCCTAGGGCTGCAGACCACAAGACTGGGAAACCACTTGGAAGACCGAGTGAACAAATTTTTGCGGCGCCAGAATCACCCTGA	16	3790474	3790594	-	CREBBP (1387)	429	54.17
429_274112_1387(CREBBP)_24a_2	/5Biosg/AGCCGGGGAGGTTTTTGTCCGAGTGGTGGCCAGCTCAGACAAGACGGTGGAGGTCAAGCCCGGGATGAAGTCACGGTCAGTGTGCCTGCTCTCTACAGTGCTCTGCGAGCAGTCCCCACG	16	3790354	3790474	-	CREBBP (1387)	429	62.5
429_274113_1387(CREBBP)_25a_1	/5Biosg/GTCAGCAACAGCCTTTGTAAATGTCCGGCTCTGGCTTTTGTTTCAGGTTTGTGGATTCTGGGGAAATGTCTGAATCTTTCCCATATCGAACCAAAGCTCTGTTTGCTTTTGAGGAAATTG	16	3789651	3789771	-	CREBBP (1387)	429	44.17
429_274113_1387(CREBBP)_25a_2	/5Biosg/ACGGCGTGGATGTCTGCTTTTTTGGAATGCACGTCCAAGAATACGGCTCTGATTGCCCCCCTCCAAACACGAGGTAGTTTTCCAGCTCCTTCCAGGGCGTGTCATTCAGTGAGCCGTGTT	16	3789531	3789651	-	CREBBP (1387)	429	54.17
429_274114_1387(CREBBP)_26a.1_1	/5Biosg/CAGGCGTGTGTACATTTCTTATCTGGATAGTATTCATTTCTTCCGGCCACGTTGCCTCCGCACAGCCGTTTACCATGAGATCCTTATTGGATATTTAGAGTATGTGAAGAAATTAGGGTG	16	3788556	3788676	-	CREBBP (1387)	429	44.17
429_274115_1387(CREBBP)_27a_1	/5Biosg/GGCACGTTCATCTGACGTGTGTGCGTGGGTCCTGCAGGTATGTGACAGGGCACATCTGGGCCTGTCCTCCAAGTGAAGGAGATGATTACATCTTCCATTGCCACCCACCTGATCAAAAAA	16	3786733	3786853	-	CREBBP (1387)	429	53.33
429_274115_1387(CREBBP)_27a_2	/5Biosg/TACCCAAGCCAAAACGACTGCAGGAGTGGTACAAAAAGATGCTGGACAAGGCGTTTGCAGAGCGGATCATCCATGACTACAAGGTACCCGGCGCTGAAGGAAGGTGGTGGCTTTTGTCAC	16	3786613	3786733	-	CREBBP (1387)	429	53.33
429_274116_1387(CREBBP)_28a.1_1	/5Biosg/AGAGGAGAGGAAAAAGGAAGAGAGCACTGCAGCCAGTGAAACCACTGAGGTACAGACCCTTCTCTGAGCTCCATTGCCCACGTGTCCCGCTGGAGCTGCAGGGTGGCAGGCTGGGAGGCG	16	3785965	3786085	-	CREBBP (1387)	429	60.83
429_274117_1387(CREBBP)_28a.2_1	/5Biosg/TTGCCCACTCAGGATATTTTCAAACAAGCAACTGAAGACAGGCTCACCAGTGCCAAGGAACTGCCCTATTTTGAAGGTGATTTCTGGCCCAATGTGTTAGAAGAGAGCATTAAGGAACT	16	3786097	3786216	-	CREBBP (1387)	429	45.38
429_274118_1387(CREBBP)_29a.1_1	/5Biosg/CAGCCGCGCCAACAAGAAGAAGCCCAGCATGCCCAACGTGTCCAATGACCTGTCCCAGAAGCTGTATGCCACCATGGAGAAGCACAAGGAGGTAGGCGTGGGCTGCGGTGCTGCAGCCGT	16	3781747	3781867	-	CREBBP (1387)	429	61.67
429_274119_1387(CREBBP)_29a.2_1	/5Biosg/TGATGCCCACGGCCTGGGAGCTGGGCGTCCGTGCCAAGTGTGGAGGGGCACTTGCCTGGTCTCACAGCCTTGCGTGTTGTTGCAGGGCAGTCAGGGCGACAGCAAGAATGCCAAGAAGA	16	3781904	3782023	-	CREBBP (1387)	429	63.03
429_274120_1387(CREBBP)_30a_1	/5Biosg/TGTCCCTTGTGTGGGACTAAAGCCCCTCCTCTCCTGCAGGTCTTCTTCGTGATCCACCTGCACGCTGGGCCTGTCATCAACACCCTGCCCCCCATCGTCGACCCCGACCCCCTGCTCAGC	16	3781393	3781513	-	CREBBP (1387)	429	64.17
429_274120_1387(CREBBP)_30a_2	/5Biosg/TGTGACCTCATGGATGGGCGCGACGCCTTCCTCACCCTCGCCAGAGACAAGCACTGGGAGTTCTCCTCCTTGCGCCGCTCCAAGTGGTCCACGCTCTGCATGCTGGTGGAGCTGCACACC	16	3781273	3781393	-	CREBBP (1387)	429	64.17
429_274120_1387(CREBBP)_30a_3	/5Biosg/CAGGGCCAGGACCGCTTTGTCTACACCTGCAACGAGTGCAAGCACCACGTGGAGACGCGCTGGCACTGCACTGTGTGCGAGGTAGGCCCTGCCCCCACCCCCACCCCCACAGCCGGCCTG	16	3781153	3781273	-	CREBBP (1387)	429	69.17
429_274121_1387(CREBBP)_31a.1_1	/5Biosg/CCCAGCCTCCACATTCCAGCCCGTCACCACGGATACAGCCCCAGCCTTCGCCACACCACGTCTCACCCCAGACTGGTTCCCCCCACCCCGGACTCGCAGTCACCATGGCCAGCTCCATAG	16	3777861	3777981	-	CREBBP (1387)	429	66.67
429_274121_1387(CREBBP)_31a.1_2	/5Biosg/ATCAGGGACACTTGGGGAACCCCGAACAGAGTGCAATGCTCCCCCAGCTGAACACCCCCAGCAGGAGTGCGCTGTCCAGCGAACTGTCCCTGGTCGGGGACACCACGGGGGACACGCTAG	16	3777741	3777861	-	CREBBP (1387)	429	65
429_274121_1387(CREBBP)_31a.1_3	/5Biosg/AGAAGTTTGTGGAGGGCTTGTAGCATTGTGAGAGCATCACCTTTTCCCTTTCATGTTCTTGGACCTTTTGTACTGAAAATCCAGGCATCTAGGTTCTTTTTATTCCTAGATGGAACTGCG	16	3777621	3777741	-	CREBBP (1387)	429	43.33
429_274122_1387(CREBBP)_31a.2_1	/5Biosg/GCAGCAACAGCAGCAGCAGCAAGGGAGTGCCGGCATGGCTGGGGGCATGGCGGGGCACGGCCAGTTCCAGCAGCCTCAAGGACCCGGAGGCTACCCACCGGCCATGCAGCAGCAGCAGCG	16	3778301	3778421	-	CREBBP (1387)	429	70.83
429_274122_1387(CREBBP)_31a.2_2	/5Biosg/ATGCAGCAGCAGCAGCGCATGCAGCAGCATCTCCCCCTCCAGGGCAGCTCCATGGGCCAGATGGCGGCTCAGATGGGACAGCTTGGCCAGATGGGGCAGCCGGGGCTGGGGGCAGACAGC	16	3778198	3778318	-	CREBBP (1387)	429	69.17
429_274122_1387(CREBBP)_31a.2_3	/5Biosg/GGCTGGGGGCAGACAGCACCCCCAACATCCAGCAAGCCCTGCAGCAGCGGATTCTGCAGCAACAGCAGATGAAGCAGCAGATTGGGTCCCCAGGCCAGCCGAACCCCATGAGCCCCCAGC	16	3778095	3778215	-	CREBBP (1387)	429	65.83
429_274122_1387(CREBBP)_31a.2_4	/5Biosg/CCCCATGAGCCCCCAGCAACACATGCTCTCAGGACAGCCACAGGCCTCGCATCTCCCTGGCCAGCAGATCGCCACGTCCCTTAGTAACCAGGTGCGGTCTCCAGCCCCTGTCCAGTCTC	16	3777993	3778112	-	CREBBP (1387)	429	64.71
429_274123_1387(CREBBP)_31a.3_1	/5Biosg/CCGCAGCCCCCTGCCCAGCCCCAACCCTCACCCGTGAGCATGTCACCAGCTGGCTTCCCCAGCGTGGCCCGGACTCAGCCCCCCACCACGGTGTCCACAGGGAAGCCTACCAGCCAGGTG	16	3779221	3779341	-	CREBBP (1387)	429	71.67
429_274123_1387(CREBBP)_31a.3_2	/5Biosg/CCAGGTGCCGGCCCCCCCACCCCCGGCCCAGCCCCCTCCTGCAGCGGTGGAAGCGGCTCGGCAGATCGAGCGTGAGGCCCAGCAGCAGCAGCACCTGTACCGGGTGAACATCAACAACAG	16	3779108	3779228	-	CREBBP (1387)	429	71.67
429_274123_1387(CREBBP)_31a.3_3	/5Biosg/ACAACAGCATGCCCCCAGGACGCACGGGCATGGGGACCCCGGGGAGCCAGATGGCCCCCGTGAGCCTGAATGTGCCCCGACCCAACCAGGTGAGCGGGCCCGTCATGCCCAGCATGCCTC	16	3778995	3779115	-	CREBBP (1387)	429	70.83
429_274123_1387(CREBBP)_31a.3_4	/5Biosg/ATGCCTCCCGGGCAGTGGCAGCAGGCGCCCCTTCCCCAGCAGCAGCCCATGCCAGGCTTGCCCAGGCCTGTGATATCCATGCAGGCCCAGGCGGCCGTGGCTGGGCCCCGGATGCCCAGC	16	3778882	3779002	-	CREBBP (1387)	429	73.33
429_274123_1387(CREBBP)_31a.3_5	/5Biosg/GCCCAGCGTGCAGCCACCCAGGAGCATCTCACCCAGCGCTCTGCAAGACCTGCTGCGGACCCTGAAGTCGCCCAGCTCCCCTCAGCAGCAACAGCAGGTGCTGAACATTCTCAAATCAAA	16	3778769	3778889	-	CREBBP (1387)	429	61.67
429_274123_1387(CREBBP)_31a.3_6	/5Biosg/AATCAAACCCGCAGCTAATGGCAGCTTTCATCAAACAGCGCACAGCCAAGTACGTGGCCAATCAGCCCGGCATGCAGCCCCAGCCTGGCCTCCAGTCCCAGCCCGGCATGCAACCCCAGC	16	3778656	3778776	-	CREBBP (1387)	429	62.5
429_274123_1387(CREBBP)_31a.3_7	/5Biosg/CCCCAGCCTGGCATGCACCAGCAGCCCAGCCTGCAGAACCTGAATGCCATGCAGGCTGGCGTGCCGCGGCCCGGTGTGCCTCCACAGCAGCAGGCGATGGGAGGCCTGAACCCCCAGGGC	16	3778543	3778663	-	CREBBP (1387)	429	71.67
429_274123_1387(CREBBP)_31a.3_8	/5Biosg/CCAGGGCCAGGCCTTGAACATCATGAACCCAGGACACAACCCCAACATGGCGAGTATGAATCCACAGTACCGAGAAATGTTACGGAGGCAGCTGCTGCAGCAGCAGCAGCAACAGCA	16	3778433	3778550	-	CREBBP (1387)	429	56.41
429_274124_1387(CREBBP)_31a.4_1	/5Biosg/GCCAGGATGCCTGGTGGTACTGGGTCCCATGCTGACACCGGCCTGTCCCCTTTCCTTGCTTGCAGGACTACGACCTCTGCATCAACTGCTATAACACGAAGAGCCATGCCCATAAGATGG	16	3779820	3779940	-	CREBBP (1387)	429	57.5
429_274124_1387(CREBBP)_31a.4_2	/5Biosg/TGAAGTGGGGGCTGGGCCTGGATGACGAGGGCAGCAGCCAGGGCGAGCCACAGTCAAAGAGCCCCCAGGAGTCACGCCGGCTGAGCATCCAGCGCTGCATCCAGTCGCTGGTGCACGCGT	16	3779700	3779820	-	CREBBP (1387)	429	68.33
429_274124_1387(CREBBP)_31a.4_3	/5Biosg/GCCAGTGCCGCAACGCCAACTGCTCGCTGCCATCCTGCCAGAAGATGAAGCGGGTGGTGCAGCACACCAAGGGCTGCAAACGCAAGACCAACGGGGGCTGCCCGGTGTGCAAGCAGCTCA	16	3779580	3779700	-	CREBBP (1387)	429	65
429_274124_1387(CREBBP)_31a.4_4	/5Biosg/TCGCCCTCTGCTGCTACCACGCCAAGCACTGCCAAGAAAACAAATGCCCCGTGCCCTTCTGCCTCAACATCAAACACAAGCTCCGCCAGCAGCAGATCCAGCACCGCCTGCAGCAGGCCC	16	3779460	3779580	-	CREBBP (1387)	429	61.67
429_274124_1387(CREBBP)_31a.4_5	/5Biosg/AGCTCATGCGCCGGCGGATGGCCACCATGAACACCCGCAACGTGCCTCAGCAGAGTCTGCCTTCTCCTACCTCAGCACCGCCCGGGACCCCCACACAGCAGCCCAGCACACCCCAGACG	16	3779341	3779460	-	CREBBP (1387)	429	68.07
431_286681_1956(EGFR)_1_1	/5Biosg/TCTTCGGGGAGCAGCGATGCGACCCTCCGGGACGGCCGGGGCAGCGCTCCTGGCGCTGCTGGCTGCGCTCTGCCCGGCGAGTCGGGCTCTGGAGGAAAAGAAAGGTAAGGGCGTGTCTCG	7	55086954	55087074	+	EGFR (1956)	431	70.83
431_286682_1956(EGFR)_2_1	/5Biosg/CTATCATTCCTTTGGGCCTAGGATTGCATTTATTTCCATGACAAAAGGGCCTGTCTGGTGTTTCAGCAAATGAAAACAAAAATATAAAGCCCATCTCCTTTTGAATGAGCTCTAAAACAG	7	55177413	55177533	+	EGFR (1956)	431	39.17
431_286682_1956(EGFR)_2_2	/5Biosg/TTCTCCACTGGACTTCAGAACAAGAGGGAGCTCTGGGCTGCTGGCTGGTTGTGCATTTGCTGTGGGTTCCCTCCGGCAGGCGACCTCTCCGCGCTGAGAAGGTTATCCGGATAACCAAGT	7	55177533	55177653	+	EGFR (1956)	431	58.33
431_286683_1956(EGFR)_3_1	/5Biosg/TGCATTTCTCAGTATTTCATGTGATATCTGTCTTTTTCTTCCAGTTTGCCAAGGCACGAGTAACAAGCTCACGCAGTTGGGCACTTTTGAAGATCATTTTCTCAGCCTCCAGAGGATGTT	7	55209934	55210054	+	EGFR (1956)	431	43.33
431_286683_1956(EGFR)_3_2	/5Biosg/CAATAACTGTGAGGTGGTCCTTGGGAATTTGGAAATTACCTATGTGCAGAGGAATTATGATCTTTCCTTCTTAAAGGTTGGTGACTTTGATTTTCCTACACAAATAAAATTGGAGAAAAT	7	55210054	55210174	+	EGFR (1956)	431	35.83
431_286684_1956(EGFR)_4_1	/5Biosg/ATCACGCATTTATGTTTTCTCTTCTTAGACCATCCAGGAGGTGGCTGGTTATGTCCTCATTGCCCTCAACACAGTGGAGCGAATTCCTTTGGAAAACCTGCAGATCATCAGAGGAAATAT	7	55210969	55211089	+	EGFR (1956)	431	45
431_286684_1956(EGFR)_4_2	/5Biosg/GTACTACGAAAATTCCTATGCCTTAGCAGTCTTATCTAACTATGATGCAAATAAAACCGGACTGAAGGAGCTGCCCATGAGAAATTTACAGGGTGAGAGGCTGGGATGCCAAGGCTGGGG	7	55211089	55211209	+	EGFR (1956)	431	47.5
431_286685_1956(EGFR)_5_1	/5Biosg/GGAATTTAAAGGAGCTGGAAAGAGTGCTCACCGCAGTTCCATTCTCCCGCAGAAATCCTGCATGGCGCCGTGCGGTTCAGCAACAACCCTGCCCTGTGCAACGTGGAGAGCATCCAGTGG	7	55214246	55214366	+	EGFR (1956)	431	57.5
431_286685_1956(EGFR)_5_2	/5Biosg/CGGGACATAGTCAGCAGTGACTTTCTCAGCAACATGTCGATGGACTTCCAGAACCACCTGGGCAGCTGTAAGTGTCGCATACACACTATCTCTGCCTCCAGCTCCTATGGGGGACAGCTC	7	55214366	55214486	+	EGFR (1956)	431	55
431_286686_1956(EGFR)_6_1	/5Biosg/ATGCATCTATTACTTTTACATTTCAGGCCAAAAGTGTGATCCAAGCTGTCCCAATGGGAGCTGCTGGGGTGCAGGAGAGGAGAACTGCCAGAAACGTAAGTCAGTGAACAGCCTCAGACC	7	55218960	55219080	+	EGFR (1956)	431	50
431_286687_1956(EGFR)_7_1	/5Biosg/TGACCAAAATCATCTGTGCCCAGCAGTGCTCCGGGCGCTGCCGTGGCAAGTCCCCCAGTGACTGCTGCCACAACCAGTGTGCTGCAGGCTGCACAGGCCCCCGGGAGAGCGACTGCCTGG	7	55220238	55220358	+	EGFR (1956)	431	66.67
431_286688_1956(EGFR)_8_1	/5Biosg/GCTGAGTGTACTTACCTCACTTGCCCAGCGTGTCCTCTCTCCTCCATAGGTCTGCCGCAAATTCCGAGACGAAGCCACGTGCAAGGACACCTGCCCCCCACTCATGCTCTACAACCCCAC	7	55221654	55221774	+	EGFR (1956)	431	59.17
431_286688_1956(EGFR)_8_2	/5Biosg/CACGTACCAGATGGATGTGAACCCCGAGGGCAAATACAGCTTTGGTGCCACCTGCGTGAAGAAGTGTCCCCGTGAGTCCTCCTCTGTGGGCCCTCTAACTGGTCAGGCATCCTTGTCCCG	7	55221774	55221894	+	EGFR (1956)	431	59.17
431_286689_1956(EGFR)_9_1	/5Biosg/AGGTAATTATGTGGTGACAGATCACGGCTCGTGCGTCCGAGCCTGTGGGGCCGACAGCTATGAGATGGAGGAAGACGGCGTCCGCAAGTGTAAGAAGTGCGAAGGGCCTTGCCGCAAAGG	7	55223520	55223640	+	EGFR (1956)	431	59.17
431_286690_1956(EGFR)_10_1	/5Biosg/AGCTATTCTTAATCCAACAAATGTGAACGGAATACACGTCTCTCTTATCTCTGCAGTGTGTAACGGAATAGGTATTGGTGAATTTAAAGACTCACTCTCCATAAATGCTACGAATATTAA	7	55224169	55224289	+	EGFR (1956)	431	36.67
431_286690_1956(EGFR)_10_2	/5Biosg/ACACTTCAAAAACTGCACCTCCATCAGTGGCGATCTCCACATCCTGCCGGTGGCATTTAGGGGGTGAGTCACAGGTTCAGTTGCTTGTATAAAGAAAAACAAAATCTGCCTTTTTAACTG	7	55224289	55224409	+	EGFR (1956)	431	45.83
431_286691_1956(EGFR)_11_1	/5Biosg/TAATCACCCTGTTGTTTGTTTCAGTGACTCCTTCACACATACTCCTCCTCTGGATCCACAGGAACTGGATATTCTGAAAACCGTAAAGGAAATCACAGGTTTGAGCTGAATTATCACATG	7	55224427	55224547	+	EGFR (1956)	431	42.5
431_286691_1956(EGFR)_11_2	/5Biosg/AATATAAATGGGAAATCAGTGTTTTAGAGAGAGAACTTTTCGACATATTTCCTGTTCCCTTGGAATAAAAACATTTCTTCTGAAATTTTACCGTTAATGGCTGATGTTTTGATATTTTTC	7	55224547	55224667	+	EGFR (1956)	431	30.83
431_286692_1956(EGFR)_12.1_1	/5Biosg/CATCTGCCTTACAGGGTTTTTGCTGATTCAGGCTTGGCCTGAAAACAGGACGGACCTCCATGCCTTTGAGAACCTAGAAATCATACGCGGCAGGACCAAGCAACAGTAAGTTGACCACAG	7	55225341	55225461	+	EGFR (1956)	431	50.83
431_286693_1956(EGFR)_13_1	/5Biosg/TTTTCTTCTCTCCAATGTAGTGGTCAGTTTTCTCTTGCAGTCGTCAGCCTGAACATAACATCCTTGGGATTACGCTCCCTCAAGGAGATAAGTGATGGAGATGTGATAATTTCAGGAAAC	7	55227811	55227931	+	EGFR (1956)	431	43.33
431_286693_1956(EGFR)_13_2	/5Biosg/AAAAATTTGTGCTATGCAAATACAATAAACTGGAAAAAACTGTTTGGGACCTCCGGTCAGAAAACCAAAATTATAAGCAACAGAGGTGAAAACAGCTGCAGTAAGTCACCGCTTTCTGTT	7	55227931	55228051	+	EGFR (1956)	431	38.33
431_286694_1956(EGFR)_14_1	/5Biosg/CCCCTCGGGTCCCTGCTCTGTCACTGACTGCTGTGACCCACTCTGTCTCCGCAGAGGCCACAGGCCAGGTCTGCCATGCCTTGTGCTCCCCCGAGGGCTGCTGGGGCCCGGAGCCCAGGG	7	55229137	55229257	+	EGFR (1956)	431	70.83
431_286694_1956(EGFR)_14_2	/5Biosg/ACTGCGTCTCTTGCCGGAATGTCAGCCGAGGCAGGGAATGCGTGGACAAGTGCAACCTTCTGGAGGGGTAGGAGGTTATTTCTTTAATCCCCTTGCGTTGATCAAAAATAAGGCTCCAGG	7	55229257	55229377	+	EGFR (1956)	431	52.5
431_286695_1956(EGFR)_15_1	/5Biosg/CTTCCTCCTCTCAGTGAGCCAAGGGAGTTTGTGGAGAACTCTGAGTGCATACAGTGCCACCCAGAGTGCCTGCCTCAGGCCATGAACATCACCTGCACAGGACGGGTAAGAGCCCCTTGC	7	55231411	55231531	+	EGFR (1956)	431	58.33
431_286696_1956(EGFR)_16_1	/5Biosg/GAAAGAGACATGCATGAACATTTTTCTCCACCTTGGTGCAGGGACCAGACAACTGTATCCAGTGTGCCCACTACATTGACGGCCCCCACTGCGTCAAGACCTGCCCGGCAGGAGTCATGG	7	55232931	55233051	+	EGFR (1956)	431	55.83
431_286696_1956(EGFR)_16_2	/5Biosg/GAGAAAACAACACCCTGGTCTGGAAGTACGCAGACGCCGGCCATGTGTGCCACCTGTGCCATCCAAACTGCACCTACGGGTGAGTGGAAAGTGAAGGAGAACAGAACATTTCCTCTCTTG	7	55233051	55233171	+	EGFR (1956)	431	54.17
431_286697_1956(EGFR)_17_1	/5Biosg/CCAGGTCCTAATAAATCTTCACTGTCTGACTTTAGTCTCCCACTAAAACTGCATTTCCTTTCTACAATTTCAATTTCTCCCTTTGCTTCAAATAAAGTCCTGACACTATTCATTTGACAT	7	55236211	55236331	+	EGFR (1956)	431	36.67
431_286698_1956(EGFR)_18.1_1	/5Biosg/TTAGGATCAGATTATAGTGTTACACCAGGGCTCCCCAGGCCTCTCACATATTGAAATGTACTTGTCCATCTTTCTCCAGGCCAGGAAATGAGAGTCTCAAAGCCATGTTATTCTGCCTTT	7	55237920	55238040	+	EGFR (1956)	431	45
431_286698_1956(EGFR)_18.1_2	/5Biosg/TTAAACTATCATCCTGTAATCAAAGTAATGATGGCAGCGTGTCCCACCAGAGCGGGAGCCCAGCTGCTCAGGAGTCATGCTTAGGATGGATCCCTTCTCTTCTGCCGTCAGAGTTTCAGC	7	55238040	55238160	+	EGFR (1956)	431	51.67
431_286698_1956(EGFR)_18.1_3	/5Biosg/TGGGTTGGGGTGGATGCAGCCACCTCCATGCCTGGCCTTCTGCATCTGTGATCATCACGGCCTCCTCCTGCCACTGAGCCTCATGCCTTCACGTGTCTGTTCCCCCCGCTTTTCCTTTCT	7	55238160	55238280	+	EGFR (1956)	431	60
431_286698_1956(EGFR)_18.1_4	/5Biosg/GCCACCCCTGCACGTGGGCCGCCAGGTTCCCAAGAGTATCCTACCCATTTCCTTCCTTCCACTCCCTTTGCCAGTGCCTCTCACCCCAACTAGTAGCTAACCATCACCCCCAGGACTGAC	7	55238280	55238400	+	EGFR (1956)	431	60
431_286698_1956(EGFR)_18.1_5	/5Biosg/CTCTTCCTCCTCGCTGCCAGATGATTGTTCAAAGCACAGAATTTGTCAGAAACCTGCAGGGACTCCATGCTGCCAGCCTTCTCCGTAATTAGCATGGCCCCAGTCCATGCTTCTAGCCTT	7	55238400	55238520	+	EGFR (1956)	431	52.5
431_286698_1956(EGFR)_18.1_6	/5Biosg/GGTTCCTTCTGCCCCTCTGTTTGAAATTCTAGAGCCAGCTGTGGGACAATTATCTGTGTCAAAAGCCAGATGTGAAAACATCTCAATAACAAACTGGCTGCTTTGTTCAATGCTAGAAC	7	55238520	55238639	+	EGFR (1956)	431	43.7
431_286699_1956(EGFR)_18.2_1	/5Biosg/AATGCATAATAAATAATTAACCACCAATCCAACATCCAGACACATAGTGATTTTAATTATTTAAGAGTAGTTTAGCATATATTGCTTTATGATTTAATTAAAAATCTCCAAAATATATGC	7	55238698	55238818	+	EGFR (1956)	431	25
431_286700_1956(EGFR)_19_1	/5Biosg/AGAATGAGAAAAATGTATATTTCTCTTTCACTTCCTACAGATGCACTGGGCCAGGTCTTGAAGGCTGTCCAACGAATGGGTAAGTGTTCACAGCTCTGTGTCACATGGACCTCGTCAAGA	7	55238827	55238947	+	EGFR (1956)	431	45.83
431_286701_1956(EGFR)_20_1	/5Biosg/TTAGAAGCTACATAGTGTCTCACTTTCCAAGATCATTCTACAAGATGTCAGTGCACTGAAACATGCAGGGGCGTGTTGAGTGCCAAGGCCATGGAATCTGTCAGCAACCTCACCCTTCCT	7	55240534	55240654	+	EGFR (1956)	431	48.33
431_286702_1956(EGFR)_21_1	/5Biosg/GGAATCTGTCAGCAACCTCACCCTTCCTTGTTCCTCCACCTCATTCCAGGCCTAAGATCCCGTCCATCGCCACTGGGATGGTGGGGGCCCTCCTCTTGCTGCTGGTGGTGGCCCTGGGGA	7	55240626	55240746	+	EGFR (1956)	431	62.5
431_286702_1956(EGFR)_21_2	/5Biosg/TCGGCCTCTTCATGCGAAGGCGCCACATCGTTCGGAAGCGCACGCTGCGGAGGCTGCTGCAGGAGAGGGAGGTGAGTGCCAGTCCTGGGTGGGCTCAGGAGCCCTCGCACCCCGACAGGA	7	55240746	55240866	+	EGFR (1956)	431	68.33
431_286703_1956(EGFR)_22_1	/5Biosg/CTTTCCAGCATGGTGAGGGCTGAGGTGACCCTTGTCTCTGTGTTCTTGTCCCCCCCAGCTTGTGGAGCCTCTTACACCCAGTGGAGAAGCTCCCAACCAAGCTCTCTTGAGGATCTTGAA	7	55241555	55241675	+	EGFR (1956)	431	55.83
431_286703_1956(EGFR)_22_2	/5Biosg/GGAAACTGAATTCAAAAAGATCAAAGTGCTGGGCTCCGGTGCGTTCGGCACGGTGTATAAGGTAAGGTCCCTGGCACAGGCCTCTGGGCTGGGCCGCAGGGCCTCTCATGGTCTGGTGGG	7	55241675	55241795	+	EGFR (1956)	431	60
431_286704_1956(EGFR)_23_1	/5Biosg/TCTGTCATAGGGACTCTGGATCCCAGAAGGTGAGAAAGTTAAAATTCCCGTCGCTATCAAGGAATTAAGAGAAGCAACATCTCCGAAAGCCAACAAGGAAATCCTCGATGTGAGTTTCTG	7	55242404	55242524	+	EGFR (1956)	431	45
431_286705_1956(EGFR)_24_1	/5Biosg/CACTGACGTGCCTCTCCCTCCCTCCAGGAAGCCTACGTGATGGCCAGCGTGGACAACCCCCACGTGTGCCGCCTGCTGGGCATCTGCCTCACCTCCACCGTGCAGCTCATCACGCAGCTC	7	55248958	55249078	+	EGFR (1956)	431	66.67
431_286705_1956(EGFR)_24_2	/5Biosg/ATGCCCTTCGGCTGCCTCCTGGACTATGTCCGGGAACACAAAGACAATATTGGCTCCCAGTACCTGCTCAACTGGTGTGTGCAGATCGCAAAGGTAATCAGGGAAGGGAGATACGGGGAG	7	55249078	55249198	+	EGFR (1956)	431	55
431_286706_1956(EGFR)_25_1	/5Biosg/CATGATGATCTGTCCCTCACAGCAGGGTCTTCTCTGTTTCAGGGCATGAACTACTTGGAGGACCGTCGCTTGGTGCACCGCGACCTGGCAGCCAGGAACGTACTGGTGAAAACACCGCAG	7	55259369	55259489	+	EGFR (1956)	431	57.5
431_286706_1956(EGFR)_25_2	/5Biosg/CATGTCAAGATCACAGATTTTGGGCTGGCCAAACTGCTGGGTGCGGAAGAGAAAGAATACCATGCAGAAGGAGGCAAAGTAAGGAGGTGGCTTTAGGTCAGCCAGCATTTTCCTGACACC	7	55259489	55259609	+	EGFR (1956)	431	50.83
431_286707_1956(EGFR)_26_1	/5Biosg/CCTCATCTCTCACCATCCCAAGGTGCCTATCAAGTGGATGGCATTGGAATCAATTTTACACAGAATCTATACCCACCAGAGTGATGTCTGGAGCTACGGTGAGTCATAATCCTGATGCTA	7	55260436	55260556	+	EGFR (1956)	431	46.67
431_286708_1956(EGFR)_27.1_1	/5Biosg/TTCATTCATGATCCCACTGCCTTCTTTTCTTGCTTCATCCTCTCAGGGGTGACTGTTTGGGAGTTGATGACCTTTGGATCCAAGCCATATGACGGAATCCCTGCCAGCGAGATCTCCTCC	7	55266363	55266483	+	EGFR (1956)	431	50.83
431_286708_1956(EGFR)_27.1_2	/5Biosg/ATCCTGGAGAAAGGAGAACGCCTCCCTCAGCCACCCATATGTACCATCGATGTCTACATGATCATGGTCAAGTGTGAGTGACTGGTGGGTCTGTCCACACTGCCTAGCTGAGCCTTGGTG	7	55266483	55266603	+	EGFR (1956)	431	54.17
431_286709_1956(EGFR)_28_1	/5Biosg/TCCTTCCCCAGGCTGGATGATAGACGCAGATAGTCGCCCAAAGTTCCGTGAGTTGATCATCGAATTCTCCAAAATGGCCCGAGACCCCCAGCGCTACCTTGTCATTCAGGTACAAATTGC	7	55267997	55268117	+	EGFR (1956)	431	52.5
431_286710_1956(EGFR)_29.1_1	/5Biosg/CGGGCCATTCTAATAGCCTCAAAATCTCTGCACCAGGGGGATGAAAGAATGCATTTGCCAAGTCCTACAGACTCCAACTTCTACCGTGCCCTGATGGATGAAGAAGACATGGACGACGTG	7	55268844	55268964	+	EGFR (1956)	431	50.83
431_286710_1956(EGFR)_29.1_2	/5Biosg/GTGGATGCCGACGAGTACCTCATCCCACAGCAGGGCTTCTTCAGCAGCCCCTCCACGTCACGGACTCCCCTCCTGAGCTCTCTGGTATGAAATCTCTGTCTCTCTCTCTCTCTCAAGCTG	7	55268964	55269084	+	EGFR (1956)	431	58.33
431_286711_1956(EGFR)_30_1	/5Biosg/AGCATTCCATGGGCAACTTCTCTGTTTCTTTTTCAGAGTGCAACCAGCAACAATTCCACCGTGGCTTGCATTGATAGAAATGGGGTATGTATGAACACCTTATAAGCCAGAATTTACAGC	7	55269391	55269511	+	EGFR (1956)	431	43.33
431_286712_1956(EGFR)_31_1	/5Biosg/CTGCAGCTGCAAAGCTGTCCCATCAAGGAAGACAGCTTCTTGCAGCGATACAGCTCAGACCCCACAGGCGCCTTGACTGAGGACAGCATAGACGACACCTTCCTCCCAGTGCCTGGTGAG	7	55270203	55270323	+	EGFR (1956)	431	58.33
431_286713_1956(EGFR)_32_1	/5Biosg/ATCCTGCATGGGATGGTGCTTTGCTGATTACTTCACCTCTGATTTCTTTCCACTTTCAGAATACATAAACCAGTCCGTTCCCAAAAGGCCCGCTGGCTCTGTGCAGAATCCTGTCTATCA	7	55272889	55273009	+	EGFR (1956)	431	47.5
431_286713_1956(EGFR)_32_2	/5Biosg/CAATCAGCCTCTGAACCCCGCGCCCAGCAGAGACCCACACTACCAGGACCCCCACAGCACTGCAGTGGGCAACCCCGAGTATCTCAACACTGTCCAGCCCACCTGTGTCAACAGCACATT	7	55273009	55273129	+	EGFR (1956)	431	60.83
431_286713_1956(EGFR)_32_3	/5Biosg/CGACAGCCCTGCCCACTGGGCCCAGAAAGGCAGCCACCAAATTAGCCTGGACAACCCTGACTACCAGCAGGACTTCTTTCCCAAGGAAGCCAAGCCAAATGGCATCTTTAAGGGCTCCAC	7	55273129	55273249	+	EGFR (1956)	431	57.5
431_286713_1956(EGFR)_32_4	/5Biosg/AGCTGAAAATGCAGAATACCTAAGGGTCGCGCCACAAAGCAGTGAATTTATTGGAGCATGACCACGGAGGATAGTATGAGCCCTAAAAATCCAGACTCTTTCGATACCCAGGACCAAGCC	7	55273249	55273369	+	EGFR (1956)	431	48.33
431_287135_4921(DDR2)_5a_1	/5Biosg/TGGCAGACTCCAGTTCCAACACCATCTTCTGAGATGATCCTGATTCCCAGAATGCTCTTGGTGCTGTTCCTGCTGCTGCCTATCTTGAGTTCTGCAAAAGCTCAGGTTAATCCAGGTAAC	1	162688820	162688940	+	DDR2 (4921)	431	49.17
431_287136_4921(DDR2)_6a_1	/5Biosg/CAGGTAACATGGCTATTACTCAGCTATATGCTAGAAGACCAGCAGAATGTTTAAACCCATCAATGTTCAATGGTGGGTCTAAAAGCTGCCAAGAGGGACTACAAAGCTCTTTCTTTTTAA	1	162688932	162689052	+	DDR2 (4921)	431	40.83
431_287137_4921(DDR2)_7a.1_1	/5Biosg/GCACTTTGCAAACTGTTAAGAATTCTATTATCAGGGTCAAGATGGCAATCAGGGACACTATGACATGGACTACAGTCAAAAGATCCAGGAATGCCTGCCTTGGACAGCTAGATCTTCTCC	1	162711334	162711454	+	DDR2 (4921)	431	45
431_287137_4921(DDR2)_7a.1_2	/5Biosg/CCAGGAGGTGCCTGAGGGAGACATACACACAGGTGACAGTCACAAAGGGTAAGTGAAGTTCTACATTATTAGTAGCTGGGCTTGGGTCCTAAATGCCAATGTGAGCGTTCTGATAAACTG	1	162711454	162711574	+	DDR2 (4921)	431	48.33
431_287138_4921(DDR2)_8a_1	/5Biosg/TGGTCTAGCTATATGCCGCTATCCTCTGGGCATGTCAGGAGGCCAGATTCCAGATGAGGACATCACAGCTTCCAGTCAGTGGTCAGAGTCCACAGCTGCCAAATATGGAAGGTGAGGATG	1	162722876	162722996	+	DDR2 (4921)	431	53.33
431_287139_4921(DDR2)_9a_1	/5Biosg/CAAGGCTGGACTCAGAAGAAGGGGATGGAGCCTGGTGCCCTGAGATTCCAGTGGAACCTGATGACCTGAAGGAGTTTCTGCAGATTGACTTGCACACCCTCCATTTTATCACTCTGGTGG	1	162724409	162724529	+	DDR2 (4921)	431	53.33
431_287139_4921(DDR2)_9a_2	/5Biosg/GGACCCAGGGGCGCCATGCAGGAGGTCATGGCATCGAGTTTGCCCCCATGTACAAGATCAATTACAGTCGGGATGGCACTCGCTGGATCTCTTGGCGGAACCGTCATGGGAAACAGGTAG	1	162724529	162724649	+	DDR2 (4921)	431	58.33
431_287140_4921(DDR2)_10a_1	/5Biosg/CATGATTTAATACCACCTCTTCACTCATTCTCTTCTCTCTCCTCAGGTGCTGGATGGAAATAGTAACCCCTATGACATTTTCCTAAAGGACTTGGAGCCGCCCATTGTAGCCAGATTTGT	1	162724899	162725019	+	DDR2 (4921)	431	45
431_287140_4921(DDR2)_10a_2	/5Biosg/CCGGTTCATTCCAGTCACCGACCACTCCATGAATGTGTGTATGAGAGTGGAGCTTTACGGCTGTGTCTGGCTAGGTAGGTCACTAGCCCAGGAAGCCTATAGACTTTATTAAAAACTCCA	1	162725019	162725139	+	DDR2 (4921)	431	49.17
431_287141_4921(DDR2)_11a.1_1	/5Biosg/TTTGCAGATGGCTTGGTGTCTTACAATGCTCCAGCTGGGCAGCAGTTTGTACTCCCTGGAGGTTCCATCATTTATCTGAATGATTCTGTCTATGATGGAGCTGTTGGATACAGGTAAATC	1	162725446	162725566	+	DDR2 (4921)	431	45.83
431_287142_4921(DDR2)_12a.1_1	/5Biosg/TTTCCTCCTCTTCTCCTGGCCTGAGCAGCATGACAGAAGGGCTAGGCCAATTGACCGATGGTGTGTCTGGCCTGGACGATTTCACCCAGACCCATGAATACCACGTGTGGCCCGGCTATG	1	162729557	162729677	+	DDR2 (4921)	431	57.5
431_287142_4921(DDR2)_12a.1_2	/5Biosg/ACTATGTGGGCTGGCGGAACGAGAGTGCCACCAATGGCTACATTGAGATCATGTTTGAATTTGACCGCATCAGGAATTTCACTACCATGAAGGTCAGTGGGGTCGGGTGTGGTGGAACTT	1	162729677	162729797	+	DDR2 (4921)	431	50.83
431_287143_4921(DDR2)_13a_1	/5Biosg/TGTCTCCATGCACCTTAGCAGGGCCAACCTATCACTCACATGCCTCTTTCTCTACCAGGTCCACTGCAACAACATGTTTGCTAAAGGTGTGAAGATCTTTAAGGAGGTACAGTGCTACTT	1	162730942	162731062	+	DDR2 (4921)	431	47.5
431_287143_4921(DDR2)_13a_2	/5Biosg/CCGCTCTGAAGCCAGTGAGTGGGAACCTAATGCCATTTCCTTCCCCCTTGTCCTGGATGACGTCAACCCCAGTGCTCGGTTTGTCACGGTGCCTCTCCACCACCGAATGGCCAGTGCCAT	1	162731062	162731182	+	DDR2 (4921)	431	59.17
431_287143_4921(DDR2)_13a_3	/5Biosg/CAAGTGTCAATACCATTTTGCAGATACCTGGATGATGTTCAGTGAGATCACCTTCCAATCAGGTAGGGAGCTCAGGTCCTCTTTGGGAAGTGGGAGCAAGGTGATGAAGGAGGAATGCAC	1	162731182	162731302	+	DDR2 (4921)	431	49.17
431_287144_4921(DDR2)_14a.1_1	/5Biosg/GGCTCTGACTCACCCTTGTTTTATAACAGATGCTGCAATGTACAACAACTCTGAAGCCCTGCCCACCTCTCCTATGGCACCCACAACCTATGGTATATGTGATTCCTAATTACACAAATT	1	162735761	162735881	+	DDR2 (4921)	431	45
431_287145_4921(DDR2)_15a_1	/5Biosg/TTTTACTTGACCTGTGAGATGATTGTATTCTCTGCCTTCTCTCCCTGGTCACAGATCCAATGCTTAAAGTTGATGACAGCAACACTCGGATCCTGATTGGCTGCTTGGTGGCCATCATCT	1	162736964	162737084	+	DDR2 (4921)	431	46.67
431_287145_4921(DDR2)_15a_2	/5Biosg/TTATCCTCCTGGCCATCATTGTCATCATCCTCTGGAGGCAGTTCTGGCAGAAAATGCTGGAGAAGGTGAGGAGGTGCAGAATGGTCATGATATAAGAAACTGCTCCTTTCTTTCTTAAGC	1	162737084	162737204	+	DDR2 (4921)	431	46.67
431_287146_4921(DDR2)_16a_1	/5Biosg/CTCTTCTCTTCCAGGCTTCTCGGAGGATGCTGGATGATGAAATGACAGTCAGCCTTTCCCTGCCAAGTGATTCTAGCATGTTCAACAATAACCGCTCCTCATCACCTAGTGAACAAGGGT	1	162740077	162740197	+	DDR2 (4921)	431	49.17
431_287146_4921(DDR2)_16a_2	/5Biosg/CCAACTCGACTTACGATCGCATCTTTCCCCTTCGCCCTGACTACCAGGAGCCATCCAGGCTGATACGAAAACTCCCAGAATTTGCTCCAGGGGAGGAGGAGTCAGGTGAGGATGATGTGG	1	162740197	162740317	+	DDR2 (4921)	431	55.83
431_287147_4921(DDR2)_17a_1	/5Biosg/CTTCCCAGGCTGCAGCGGTGTTGTGAAGCCAGTCCAGCCCAGTGGCCCTGAGGGGGTGCCCCACTATGCAGAGGCTGACATAGTGAACCTCCAAGGAGTGACAGGAGGCAACACATACTC	1	162741805	162741925	+	DDR2 (4921)	431	60.83
431_287147_4921(DDR2)_17a_2	/5Biosg/AGTGCCTGCCGTCACCATGGACCTGCTCTCAGGAAAAGATGTGGCTGTGGAGGAGTTCCCCAGGAAACTCCTAACTTTCAAAGAGAAGCTGGGAGAAGGACAGTTTGGGGAGGTGAGTTG	1	162741925	162742045	+	DDR2 (4921)	431	54.17
431_287148_4921(DDR2)_18a_1	/5Biosg/TACTGAGACATCTTCAGGAGAAATGATGATGCTGAGACTAGATGACTTTTGTCTAGGTTCATCTCTGTGAAGTGGAGGGAATGGAAAAATTCAAAGACAAAGATTTTGCCCTAGATGTCA	1	162743202	162743322	+	DDR2 (4921)	431	40
431_287148_4921(DDR2)_18a_2	/5Biosg/GTGCCAACCAGCCTGTCCTGGTGGCTGTGAAAATGCTCCGAGCAGATGCCAACAAGAATGCCAGGTCTGTGGTCTACATTTTGAATTTTCCTTTAGGTATTTCATCTTTAGGACCAGGAA	1	162743322	162743442	+	DDR2 (4921)	431	47.5
431_287149_4921(DDR2)_19a_1	/5Biosg/TATCTATGTCTGTATCCTCCCAAGGAATGATTTTCTTAAGGAGATAAAGATCATGTCTCGGCTCAAGGACCCAAACATCATCCATCTATTAGCTGTGTGTATCACTGATGACCCTCTCTG	1	162745417	162745537	+	DDR2 (4921)	431	42.5
431_287149_4921(DDR2)_19a_2	/5Biosg/TATGATCACTGAATACATGGAGAATGGAGATCTCAATCAGTTTCTTTCCCGCCACGAGCCCCCTAATTCTTCCTCCAGCGATGTACGCACTGTCAGGTAAACAAGCCAGGTCTTCCTTCT	1	162745537	162745657	+	DDR2 (4921)	431	48.33
431_287150_4921(DDR2)_20a_1	/5Biosg/AGTTACACCAATCTGAAGTTTATGGCTACCCAAATTGCCTCTGGCATGAAGTACCTTTCCTCTCTTAATTTTGTTCACCGAGATCTGGCCACACGAAACTGTTTAGTGGGTAAGAACTAC	1	162745923	162746043	+	DDR2 (4921)	431	43.33
431_287150_4921(DDR2)_20a_2	/5Biosg/ACAATCAAGATAGCTGACTTTGGAATGAGCAGGAACCTGTACAGTGGTGACTATTACCGGATCCAGGGCCGGGCAGTGCTCCCTATCCGCTGGATGTCTTGGGAGAGTATCTTGCTGGTA	1	162746043	162746163	+	DDR2 (4921)	431	52.5
431_287151_4921(DDR2)_21a_1	/5Biosg/TGCACAGGTTATTCTGATTTCCCATTCTTTTCTTTACTTAAATAGGGCAAGTTCACTACAGCAAGTGATGTGTGGGCCTTTGGGGTTACTTTGTGGGAGACTTTCACCTTTTGTCAAGAA	1	162748324	162748444	+	DDR2 (4921)	431	41.67
431_287151_4921(DDR2)_21a_2	/5Biosg/CAGCCCTATTCCCAGCTGTCAGATGAACAGGTTATTGAGAATACTGGAGAGTTCTTCCGAGACCAAGGGAGGCAGGTAAGAACTGTTGGGGATGAATGGATGTGGACCTGTGTACCTTGA	1	162748444	162748564	+	DDR2 (4921)	431	50
431_287152_4921(DDR2)_22a.1_1	/5Biosg/TAATATTCTCTCTCTCTCTCTCTTTTGTTTTCCTTTATTTTTGTTCCCAAAGACTTACCTCCCTCAACCAGCCATTTGTCCTGACTCTGTGTATAAGCTGATGCTCAGCTGCTGGAGAAG	1	162749849	162749969	+	DDR2 (4921)	431	42.5
431_287152_4921(DDR2)_22a.1_2	/5Biosg/AGATACGAAGAACCGTCCCTCATTCCAAGAAATCCACCTTCTGCTCCTTCAACAAGGCGACGAGTGATGCTGTCAGTGCCTGGCCATGTTCCTACGGCTCAGGTCCTCCCTACAAGACCT	1	162749969	162750089	+	DDR2 (4921)	431	54.17
461_300055_2064(ERBB2)_5a.1_1	/5Biosg/TTCGATGTGACTGTCTCCTCCCAAATTTGTAGACCCTCTTAAGATCATGCTTTTCAGATACTTCAAAGATTCCAGAAGATATGCCCCGGGGGTCCTGGAAGCCACAAGGTAAACACAAC	17	37855732	37855851	+	ERBB2 (2064)	461	46.22
461_300056_2064(ERBB2)_6a.1_1	/5Biosg/CGCTTGCTCCCAATCACAGGAGAAGGAGGAGGTGGAGGAGGAGGGCTGCTTGAGGAAGTATAAGAATGAAGTTGTGAAGCTGAGATTCCCCTCCATTGGGACCGGAGAAACCAGGGGAGC	17	37856229	37856349	+	ERBB2 (2064)	461	55.83
461_300056_2064(ERBB2)_6a.1_2	/5Biosg/CCCCCGGGCAGCCGCGCGCCCCTTCCCACGGGGCCCTTTACTGCGCCGCGCGCCCGGCCCCCACCCCTCGCAGCACCCCGCGCCCCGCGCCCTCCCAGCCGGGTCCAGCCGGAGCCATGG	17	37856349	37856469	+	ERBB2 (2064)	461	84.17
461_300056_2064(ERBB2)_6a.1_3	/5Biosg/GGCCGGAGCCGCAGTGAGCACCATGGAGCTGGCGGCCTTGTGCCGCTGGGGGCTCCTCCTCGCCCTCTTGCCCCCCGGAGCCGCGAGCACCCAAGGTGGGTCTGGTGTGGGGAGGGGACG	17	37856469	37856589	+	ERBB2 (2064)	461	75
461_300057_2064(ERBB2)_7a.1_1	/5Biosg/GGTCCCCCGCCAGTGTCCTCTGACCCATCTGCTCTCTCCTGCCAGTGTGCACCGGCACAGACATGAAGCTGCGGCTCCCTGCCAGTCCCGAGACCCACCTGGACATGCTCCGCCACCTCT	17	37863197	37863317	+	ERBB2 (2064)	461	66.67
461_300057_2064(ERBB2)_7a.1_2	/5Biosg/ACCAGGGCTGCCAGGTGGTGCAGGGAAACCTGGAACTCACCTACCTGCCCACCAATGCCAGCCTGTCCTTCCTGCAGGTGAGGCCCGTGGGCAACCCAGCCAGGCCCTGCCTCCAGCTGG	17	37863317	37863437	+	ERBB2 (2064)	461	67.5
461_300058_2064(ERBB2)_8a.1_1	/5Biosg/TTCCCCCTCCCAGGATATCCAGGAGGTGCAGGGCTACGTGCTCATCGCTCACAACCAAGTGAGGCAGGTCCCACTGCAGAGGCTGCGGATTGTGCGAGGCACCCAGCTCTTTGAGGACAA	17	37864560	37864680	+	ERBB2 (2064)	461	60.83
461_300058_2064(ERBB2)_8a.1_2	/5Biosg/CTATGCCCTGGCCGTGCTAGACAATGGAGACCCGCTGAACAATACCACCCCTGTCACAGGGGCCTCCCCAGGAGGCCTGCGGGAGCTGCAGCTTCGAAGCCTCACAGGTGGCCTTCACCG	17	37864680	37864800	+	ERBB2 (2064)	461	65
461_300059_2064(ERBB2)_9a_1	/5Biosg/GCAGAAGGTGACAGAAGGGGAAAGGGTCCTCTGATCATTGCTCACCCCACAGAGATCTTGAAAGGAGGGGTCTTGATCCAGCGGAACCCCCAGCTCTGCTACCAGGACACGATTTTGTGG	17	37865518	37865638	+	ERBB2 (2064)	461	55.83
461_300059_2064(ERBB2)_9a_2	/5Biosg/AAGGACATCTTCCACAAGAACAACCAGCTGGCTCTCACACTGATAGACACCAACCGCTCTCGGGCCTGTAAGCCATGCCCCTCCCTGCTGCCTCTTCTCTCAGACAGCCTGACCCCAGCC	17	37865638	37865758	+	ERBB2 (2064)	461	59.17
461_300060_2064(ERBB2)_10a_1	/5Biosg/CTGCCTGTCTCTGGTTCTGTCCTCAGGCCACCCCTGTTCTCCGATGTGTAAGGGCTCCCGCTGCTGGGGAGAGAGTTCTGAGGATTGTCAGAGCCGTGAGTCTCAGGGAGGCCTGGAGTC	17	37866039	37866159	+	ERBB2 (2064)	461	61.67
461_300061_2064(ERBB2)_11a_1	/5Biosg/AGTGACGCGCACTGTCTGTGCCGGTGGCTGTGCCCGCTGCAAGGGGCCACTGCCCACTGACTGCTGCCATGAGCAGTGTGCTGCCGGCTGCACGGGCCCCAAGCACTCTGACTGCCTGGT	17	37866336	37866456	+	ERBB2 (2064)	461	68.33
461_300062_2064(ERBB2)_12a_1	/5Biosg/CACACCAGGGCAAAACAGCACAGTGAAAGCCAGCCACCTGTCCCCCCAGGCCTGCCTCCACTTCAACCACAGTGGCATCTGTGAGCTGCACTGCCCAGCCCTGGTCACCTACAACACAGA	17	37866543	37866663	+	ERBB2 (2064)	461	60.83
461_300062_2064(ERBB2)_12a_2	/5Biosg/CACGTTTGAGTCCATGCCCAATCCCGAGGGCCGGTATACATTCGGCGCCAGCTGTGTGACTGCCTGTCCCTGTGAGTGCCAGGGAGAAACACAGTTTTCTCATTTTGGTGGGGAGGTTTG	17	37866663	37866783	+	ERBB2 (2064)	461	56.67
461_300063_2064(ERBB2)_13a_1	/5Biosg/CTGCTCATGGTGGTGCACGAAGGGCCAGGGTATGTGGCTACATGTTCCTGATCTCCTTAGACAACTACCTTTCTACGGACGTGGGATCCTGCACCCTCGTCTGCCCCCTGCACAACCAAG	17	37868120	37868240	+	ERBB2 (2064)	461	57.5
461_300063_2064(ERBB2)_13a_2	/5Biosg/AGGTGACAGCAGAGGATGGAACACAGCGGTGTGAGAAGTGCAGCAAGCCCTGTGCCCGAGGTACCCACTCACTGCCCCCGAGGCCAGCTGCAGTTCCTGTCCCTCTGCGCATGCAGCCTG	17	37868240	37868360	+	ERBB2 (2064)	461	64.17
461_300064_2064(ERBB2)_14a_1	/5Biosg/CTGTCCCGGTATGAAGGCTGAGACGGCCCCTTCCCCACCCACCCCCACCTCCTCAGTGTGCTATGGTCTGGGCATGGAGCACTTGCGAGAGGTGAGGGCAGTTACCAGTGCCAATATCCA	17	37868518	37868638	+	ERBB2 (2064)	461	61.67
461_300064_2064(ERBB2)_14a_2	/5Biosg/GGAGTTTGCTGGCTGCAAGAAGATCTTTGGGAGCCTGGCATTTCTGCCGGAGAGCTTTGATGGGTAAGAGTGGGCACGATGACCTGAGACAGTGTCAGGGCAGACAGAGTCCTGAGGATC	17	37868638	37868758	+	ERBB2 (2064)	461	55.83
461_300065_2064(ERBB2)_15a_1	/5Biosg/GACTCCTCTCCTGACCCCTCCAGGGACCCAGCCTCCAACACTGCCCCGCTCCAGCCAGAGCAGCTCCAAGTGTTTGAGACTCTGGAAGAGATCACAGGTGGGCTCTGTCTCTGCATCCTG	17	37871515	37871635	+	ERBB2 (2064)	461	61.67
461_300066_2064(ERBB2)_16a_1	/5Biosg/CCCTCTGCCTGCAGGTTACCTATACATCTCAGCATGGCCGGACAGCCTGCCTGACCTCAGCGTCTTCCAGAACCTGCAAGTAATCCGGGGACGAATTCTGCACAAGTGAGCACTGAGAAA	17	37871684	37871804	+	ERBB2 (2064)	461	55.83
461_300067_2064(ERBB2)_17a_1	/5Biosg/TGCCCACCTTTCTCCCATAGTGGCGCCTACTCGCTGACCCTGCAAGGGCTGGGCATCAGCTGGCTGGGGCTGCGCTCACTGAGGGAACTGGGCAGTGGACTGGCCCTCATCCACCATAAC	17	37871972	37872092	+	ERBB2 (2064)	461	64.17
461_300067_2064(ERBB2)_17a_2	/5Biosg/ACCCACCTCTGCTTCGTGCACACGGTGCCCTGGGACCAGCTCTTTCGGAACCCGCACCAAGCTCTGCTCCACACTGCCAACCGGCCAGAGGACGAGTGTGGTAAGACAGGGAGCCCAGTG	17	37872092	37872212	+	ERBB2 (2064)	461	64.17
461_300068_2064(ERBB2)_18a_1	/5Biosg/TGGACCTGGGGCCTCCCCTAAAAGTCCCCTGCGGTCCCTTCCTCCTCACTGCAGTGGGCGAGGGCCTGGCCTGCCACCAGCTGTGCGCCCGAGGGCACTGCTGGGGTCCAGGGCCCACCC	17	37872499	37872619	+	ERBB2 (2064)	461	72.5
461_300068_2064(ERBB2)_18a_2	/5Biosg/AGTGTGTCAACTGCAGCCAGTTCCTTCGGGGCCAGGAGTGCGTGGAGGAATGCCGAGTACTGCAGGGGTATGAGGGGCGGAGGAGAGGGTGGCTGGAGGGGTGCATGGGGCTCCTCTCAG	17	37872619	37872739	+	ERBB2 (2064)	461	65
461_300069_2064(ERBB2)_19a_1	/5Biosg/GTCCCTTCTCTCAGGCTCCCCAGGGAGTATGTGAATGCCAGGCACTGTTTGCCGTGCCACCCTGAGTGTCAGCCCCAGAATGGCTCAGTGACCTGTTTTGGACCGGTGAGCTGCTGGCGG	17	37872753	37872873	+	ERBB2 (2064)	461	61.67
461_300070_2064(ERBB2)_20a_1	/5Biosg/TCAGTGCCAGCCCCCCACAAATCTTTTCTGCCCCCCCCAGGAGGCTGACCAGTGTGTGGCCTGTGCCCACTATAAGGACCCTCCCTTCTGCGTGGCCCGCTGCCCCAGCGGTGTGAAACC	17	37873532	37873652	+	ERBB2 (2064)	461	65
461_300070_2064(ERBB2)_20a_2	/5Biosg/TGACCTCTCCTACATGCCCATCTGGAAGTTTCCAGATGAGGAGGGCGCATGCCAGCCTTGCCCCATCAACTGCACCCACTCGTGAGTCCAACGGTCTTTTCTGCAGAAAGGAGGACTTTC	17	37873652	37873772	+	ERBB2 (2064)	461	55.83
461_300071_2064(ERBB2)_21a.1_1	/5Biosg/TTCCCAGAATTGTTGATGAGACTGTTTCTCCTGCAGCTGTGTGGACCTGGATGACAAGGGCTGCCCCGCCGAGCAGAGAGCCAGGTTGGCCTGGACCCCAGGATGTACCCTTCATTGCCC	17	37876003	37876123	+	ERBB2 (2064)	461	59.17
461_300072_2064(ERBB2)_22a_1	/5Biosg/CTCCCACCCCAAACTAGCCCTCAATCCCTGACCCTGGCTTCCGCCCCCAGCCCTCTGACGTCCATCATCTCTGCGGTGGTTGGCATTCTGCTGGTCGTGGTCTTGGGGGTGGTCTTTGGG	17	37879521	37879641	+	ERBB2 (2064)	461	63.33
461_300072_2064(ERBB2)_22a_2	/5Biosg/ATCCTCATCAAGCGACGGCAGCAGAAGATCCGGAAGTACACGATGCGGAGACTGCTGCAGGAAACGGAGGTGAGGCGGGGTGAAGTCCTCCCAGCCCGCGTGGGGTCTGCACCGGCCCCC	17	37879641	37879761	+	ERBB2 (2064)	461	65.83
461_300073_2064(ERBB2)_23a_1	/5Biosg/CAGCCCGCGTGGGGTCTGCACCGGCCCCCGGCACTGACCCACCACCCCCTCACCCCAGCTGGTGGAGCCGCTGACACCTAGCGGAGCGATGCCCAACCAGGCGCAGATGCGGATCCTGAA	17	37879732	37879852	+	ERBB2 (2064)	461	71.67
461_300073_2064(ERBB2)_23a_2	/5Biosg/AGAGACGGAGCTGAGGAAGGTGAAGGTGCTTGGATCTGGCGCTTTTGGCACAGTCTACAAGGTCAGGGCCAGGTCCTGGGGTGGGCGGCCCCAGAGGATGGGGGCGGTGCCTGGAGGGGT	17	37879852	37879972	+	ERBB2 (2064)	461	65.83
461_300074_2064(ERBB2)_24a_1	/5Biosg/TTCTGCCCAGGGCATCTGGATCCCTGATGGGGAGAATGTGAAAATTCCAGTGGCCATCAAAGTGTTGAGGGAAAACACATCCCCCAAAGCCAACAAAGAAATCTTAGACGTAAGCCCCTC	17	37880154	37880274	+	ERBB2 (2064)	461	50
461_300075_2064(ERBB2)_25a.1_1	/5Biosg/ACCCTCTCAGCGTACCCTTGTCCCCAGGAAGCATACGTGATGGCTGGTGTGGGCTCCCCATATGTCTCCCGCCTTCTGGGCATCTGCCTGACATCCACGGTGCAGCTGGTGACACAGCTT	17	37880951	37881071	+	ERBB2 (2064)	461	60.83
461_300075_2064(ERBB2)_25a.1_2	/5Biosg/ATGCCCTATGGCTGCCTCTTAGACCATGTCCGGGAAAACCGCGGACGCCTGGGCTCCCAGGACCTGCTGAACTGGTGTATGCAGATTGCCAAGGTATGCACCTGGGCTCTTTGCAGGTCT	17	37881071	37881191	+	ERBB2 (2064)	461	59.17
461_300076_2064(ERBB2)_26a_1	/5Biosg/CAGGCCCTCCCAGAAGGTCTACATGGGTGCTTCCCATTCCAGGGGATGAGCTACCTGGAGGATGTGCGGCTCGTACACAGGGACTTGGCCGCTCGGAACGTGCTGGTCAAGAGTCCCAAC	17	37881259	37881379	+	ERBB2 (2064)	461	61.67
461_300076_2064(ERBB2)_26a_2	/5Biosg/CATGTCAAAATTACAGACTTCGGGCTGGCTCGGCTGCTGGACATTGACGAGACAGAGTACCATGCAGATGGGGGCAAGGTTAGGTGAAGGACCAAGGAGCAGAGGAGGCTGGGTGGAGTG	17	37881379	37881499	+	ERBB2 (2064)	461	56.67
461_300077_2064(ERBB2)_27a_1	/5Biosg/ACTTCCTCTTCTGCCCTCCCAGGTGCCCATCAAGTGGATGGCGCTGGAGTCCATTCTCCGCCGGCGGTTCACCCACCAGAGTGATGTGTGGAGTTATGGTGTGTGATGGGGGGTGTTGGG	17	37881557	37881677	+	ERBB2 (2064)	461	60.83
461_300078_2064(ERBB2)_28a_1	/5Biosg/AAAGCTCCCTCTGGCCCTCCCACTCCTGACCCTGTCTCTGCCTTAGGTGTGACTGTGTGGGAGCTGATGACTTTTGGGGCCAAACCTTACGATGGGATCCCAGCCCGGGAGATCCCTGAC	17	37881913	37882033	+	ERBB2 (2064)	461	60
461_300078_2064(ERBB2)_28a_2	/5Biosg/CTGCTGGAAAAGGGGGAGCGGCTGCCCCAGCCCCCCATCTGCACCATTGATGTCTACATGATCATGGTCAAATGTGCGTGGCTGAGCTGTGCTGGCTGCCTGGAGGAGGGTGGGAGGTCC	17	37882033	37882153	+	ERBB2 (2064)	461	62.5
461_300079_2064(ERBB2)_29a_1	/5Biosg/TCCTGCCCCAGGTTGGATGATTGACTCTGAATGTCGGCCAAGATTCCGGGAGTTGGTGTCTGAATTCTCCCGCATGGCCAGGGACCCCCAGCGCTTTGTGGTCATCCAGGTACTGGGCCT	17	37882803	37882923	+	ERBB2 (2064)	461	59.17
461_300080_2064(ERBB2)_30a_1	/5Biosg/CCATCCTGCCTCTCCTTCCTCCACAGAATGAGGACTTGGGCCCAGCCAGTCCCTTGGACAGCACCTTCTACCGCTCACTGCTGGAGGACGATGACATGGGGGACCTGGTGGATGCTGAGG	17	37883041	37883161	+	ERBB2 (2064)	461	61.67
461_300080_2064(ERBB2)_30a_2	/5Biosg/AGTATCTGGTACCCCAGCAGGGCTTCTTCTGTCCAGACCCTGCCCCGGGCGCTGGGGGCATGGTCCACCACAGGCACCGCAGCTCATCTACCAGGGTCAGTGCCCTCGGTCACACTGTGT	17	37883161	37883281	+	ERBB2 (2064)	461	65
461_300081_2064(ERBB2)_31a_1	/5Biosg/CCCCATCCCAGATCCGTGAGTGACCCCCATCATGACTTTCTTTCTTGTCCCCAGAGTGGCGGTGGGGACCTGACACTAGGGCTGGAGCCCTCTGAAGAGGAGGCCCCCAGGTCTCCACTG	17	37883493	37883613	+	ERBB2 (2064)	461	62.5
461_300081_2064(ERBB2)_31a_2	/5Biosg/GCACCCTCCGAAGGGGCTGGCTCCGATGTATTTGATGGTGACCTGGGAATGGGGGCAGCCAAGGGGCTGCAAAGCCTCCCCACACATGACCCCAGCCCTCTACAGCGGTACAGTGAGGAC	17	37883613	37883733	+	ERBB2 (2064)	461	63.33
461_300081_2064(ERBB2)_31a_3	/5Biosg/CCCACAGTACCCCTGCCCTCTGAGACTGATGGCTACGTTGCCCCCCTGACCTGCAGCCCCCAGCCTGGTATGGAGTCCAGTCTAAGCAGAGAGACTGATGGGCAGGGGAGGTGGGACCTT	17	37883733	37883853	+	ERBB2 (2064)	461	63.33
461_300082_2064(ERBB2)_32a_1	/5Biosg/AGAATATGTGAACCAGCCAGATGTTCGGCCCCAGCCCCCTTCGCCCCGAGAGGGCCCTCTGCCTGCTGCCCGACCTGCTGGTGCCACTCTGGAAAGGCCCAAGACTCTCTCCCCAGGGAA	17	37883939	37884059	+	ERBB2 (2064)	461	65
461_300082_2064(ERBB2)_32a_2	/5Biosg/GAATGGGGTCGTCAAAGACGTTTTTGCCTTTGGGGGTGCCGTGGAGAACCCCGAGTACTTGACACCCCAGGGAGGAGCTGCCCCTCAGCCCCACCCTCCTCCTGCCTTCAGCCCAGCCTT	17	37884059	37884179	+	ERBB2 (2064)	461	63.33
461_300082_2064(ERBB2)_32a_3	/5Biosg/CGACAACCTCTATTACTGGGACCAGGACCCACCAGAGCGGGGGGCTCCACCCAGCACCTTCAAAGGGACACCTACGGCAGAGAACCCAGAGTACCTGGGTCTGGACGTGCCAGTGTGAAC	17	37884179	37884299	+	ERBB2 (2064)	461	61.67
461_300083_2065(ERBB3)_1a_1	/5Biosg/CTTCACCCTCTGCGGAGTCATGAGGGCGAACGACGCTCTGCAGGTGCTGGGCTTGCTTTTCAGCCTGGCCCGGGGCTCCGAGGTGGGCAACTCTCAGGCAGGTAAGTGGCGCGAGAGCAC	12	56474065	56474185	+	ERBB3 (2065)	461	65.83
461_300084_2065(ERBB3)_2a_1	/5Biosg/ATTTGTGTCCAGCCCTCAGCCACTCTTCCCTCTGCTTTGAACAGTGTGTCCTGGGACTCTGAATGGCCTGAGTGTGACCGGCGATGCTGAGAACCAATACCAGACACTGTACAAGCTCTA	12	56477490	56477610	+	ERBB3 (2065)	461	53.33
461_300084_2065(ERBB3)_2a_2	/5Biosg/CGAGAGGTGTGAGGTGGTGATGGGGAACCTTGAGATTGTGCTCACGGGACACAATGCCGACCTCTCCTTCCTGCAGGTTAGTGAGCCCACCCTCCTTCCTCAACCTGCTCCTCTTTATTC	12	56477610	56477730	+	ERBB3 (2065)	461	56.67
461_300085_2065(ERBB3)_3a.1_1	/5Biosg/AAGGAAGAATTAAAACAGTTAAAGAGTCTTTAATGCCTGAAGGAGGAGAGGAGATTGAGATTATTTTGCCCTGTTGTCTCTCTCATTTACATAATCTGCTCTGTCACAGTGGATTCGAGA	12	56478669	56478789	+	ERBB3 (2065)	461	39.17
461_300085_2065(ERBB3)_3a.1_2	/5Biosg/AGTGACAGGCTATGTCCTCGTGGCCATGAATGAATTCTCTACTCTACCATTGCCCAACCTCCGCGTGGTGCGAGGGACCCAGGTCTACGATGGGAAGTTTGCCATCTTCGTCATGTTGAA	12	56478789	56478909	+	ERBB3 (2065)	461	53.33
461_300085_2065(ERBB3)_3a.1_3	/5Biosg/CTATAACACCAACTCCAGCCACGCTCTGCGCCAGCTCCGCTTGACTCAGCTCACCGGTCAGTTCCCGATGGTTCCTTCTGGCCTCACCCCTCAGCCAGCCCAAGACTGGTACCTCCTTGA	12	56478909	56479029	+	ERBB3 (2065)	461	60.83
461_300085_2065(ERBB3)_3a.1_4	/5Biosg/TGATGACCCAAGACTGCTCACTCTAAGTGCCTCTTCCAAGGTGCCTGTCACCTTGGCCGCTGTCTAAAGGTCCATTGCTCCCTAAGCAATAGAGGGCCCCCAGTAGGGGGAGCTAGGGGC	12	56479029	56479149	+	ERBB3 (2065)	461	58.33
461_300085_2065(ERBB3)_3a.1_5	/5Biosg/ATCTGCTCCAGGGAAAGGAACCCTGTGTCCTTGTGGGGCTGGAGTCAGAGCTGGATCTGTTAACCGTTTTTCTAATTTCAAAGTACAGTGTACCGGAGGCCAGGCCTGATGGCTTACAC	12	56479149	56479268	+	ERBB3 (2065)	461	52.1
461_300086_2065(ERBB3)_4a_1	/5Biosg/TAAGGAAGAGGCGTTCCGCTGCGGCCCTTAACCCTGTCACTTCTTTCCCTACCTCAGAGATTCTGTCAGGGGGTGTTTATATTGAGAAGAACGATAAGCTTTGTCACATGGACACAATTG	12	56480257	56480377	+	ERBB3 (2065)	461	48.33
461_300086_2065(ERBB3)_4a_2	/5Biosg/ACTGGAGGGACATCGTGAGGGACCGAGATGCTGAGATAGTGGTGAAGGACAATGGCAGAAGCTGTAAGTGGCCGTGATCAAGATTGCTCCCCAGTCCCACCAAACCAGAGTGACTCCCTT	12	56480377	56480497	+	ERBB3 (2065)	461	55
461_300087_2065(ERBB3)_5a_1	/5Biosg/CCTTGTGTTGCCTTCCTTCCCAACCAGGTCCCCCCTGTCATGAGGTTTGCAAGGGGCGATGCTGGGGTCCTGGATCAGAAGACTGCCAGACATGTGGGTTTGAAATTCCCTCCAAAAACT	12	56481333	56481453	+	ERBB3 (2065)	461	55
461_300088_2065(ERBB3)_6a_1	/5Biosg/TGACCAAGACCATCTGTGCTCCTCAGTGTAATGGTCACTGCTTTGGGCCCAACCCCAACCAGTGCTGCCATGATGAGTGTGCCGGGGGCTGCTCAGGCCCTCAGGACACAGACTGCTTTG	12	56481578	56481698	+	ERBB3 (2065)	461	59.17
461_300089_2065(ERBB3)_7a_1	/5Biosg/GTAGGGGTACACACGTAACATAAATCTGATGAGCCTCCTTTTTTCCCAGGCCTGCCGGCACTTCAATGACAGTGGAGCCTGTGTACCTCGCTGTCCACAGCCTCTTGTCTACAACAAGCT	12	56481755	56481875	+	ERBB3 (2065)	461	52.5
461_300089_2065(ERBB3)_7a_2	/5Biosg/AACTTTCCAGCTGGAACCCAATCCCCACACCAAGTATCAGTATGGAGGAGTTTGTGTAGCCAGCTGTCCCCGTAAGTGTCTGAGGGGAAGGAACAATGATCAACAATAGTAGATCCAAGA	12	56481875	56481995	+	ERBB3 (2065)	461	48.33
461_300090_2065(ERBB3)_8a_1	/5Biosg/TAGATAACTTTGTGGTGGATCAAACATCCTGTGTCAGGGCCTGTCCTCCTGACAAGATGGAAGTAGATAAAAATGGGCTCAAGATGTGTGAGCCTTGTGGGGGACTATGTCCCAAAGGTG	12	56482323	56482443	+	ERBB3 (2065)	461	48.33
461_300091_2065(ERBB3)_9a.1_1	/5Biosg/GACAGCCTTTCCTCTGAGCCTGCGCAGACCACCCCCACTGAACCTCTCTTACATTTGCAGCCTGTGAGGGAACAGGCTCTGGGAGCCGCTTCCAGACTGTGGACTCGAGCAACATTGATG	12	56482471	56482591	+	ERBB3 (2065)	461	58.33
461_300091_2065(ERBB3)_9a.1_2	/5Biosg/GATTTGTGAACTGCACCAAGATCCTGGGCAACCTGGACTTTCTGATCACCGGCCTCAATGGGTTAGAGATCCTGCCTTCCCTCCTTAGACCCCAGCCCACGCACCCCTCACAGTTCATTT	12	56482591	56482711	+	ERBB3 (2065)	461	55
461_300092_2065(ERBB3)_10a.1_1	/5Biosg/CTGGTTTCTACTGTTCTATTCAGAGACCCCTGGCACAAGATCCCTGCCCTGGACCCAGAGAAGCTCAATGTCTTCCGGACAGTACGGGAGATCACAGGTGAGTGGCAGAGAGTTTGCCCT	12	56486507	56486627	+	ERBB3 (2065)	461	55
461_300093_2065(ERBB3)_11a_1	/5Biosg/CTCCAACCCCTCAGGTTACCTGAACATCCAGTCCTGGCCGCCCCACATGCACAACTTCAGTGTTTTTTCCAATTTGACAACCATTGGAGGCAGAAGCCTCTACAAGTGAGTAAAGGGTAT	12	56486755	56486875	+	ERBB3 (2065)	461	50
461_300094_2065(ERBB3)_12a_1	/5Biosg/TGTCTCCTTATTCTCAGCCGGGGCTTCTCATTGTTGATCATGAAGAACTTGAATGTCACATCTCTGGGCTTCCGATCCCTGAAGGAAATTAGTGCTGGGCGTATCTATATAAGTGCCAAT	12	56487111	56487231	+	ERBB3 (2065)	461	45.83
461_300094_2065(ERBB3)_12a_2	/5Biosg/AGGCAGCTCTGCTACCACCACTCTTTGAACTGGACCAAGGTGCTTCGGGGGCCTACGGAAGAGCGACTAGACATCAAGCATAATCGGCCGCGCAGAGACTGCGGTGAGGGAAAGGGTCTG	12	56487231	56487351	+	ERBB3 (2065)	461	59.17
461_300095_2065(ERBB3)_13a_1	/5Biosg/AGGGCTTGCTGGGAGTCCTCAGACTCCTCTCCTAACCCACCCCTTCCTTTCCAGTGGCAGAGGGCAAAGTGTGTGACCCACTGTGCTCCTCTGGGGGATGCTGGGGCCCAGGCCCTGGTC	12	56487493	56487613	+	ERBB3 (2065)	461	64.17
461_300095_2065(ERBB3)_13a_2	/5Biosg/AGTGCTTGTCCTGTCGAAATTATAGCCGAGGAGGTGTCTGTGTGACCCACTGCAACTTTCTGAATGGGTACAGTAAGGGGAGCCAGTCAAGGATGGGTGGGGGTGGGGCCCTGCAATGGA	12	56487613	56487733	+	ERBB3 (2065)	461	55.83
461_300096_2065(ERBB3)_14a_1	/5Biosg/ATTCCCCACTACAGGGAGCCTCGAGAATTTGCCCATGAGGCCGAATGCTTCTCCTGCCACCCGGAATGCCAACCCATGGAGGGCACTGCCACATGCAATGGCTCGGTATACTAGTAGCAC	12	56487868	56487988	+	ERBB3 (2065)	461	57.5
461_300097_2065(ERBB3)_15a.1_1	/5Biosg/CCTTGGGATCTGATTCTTCCTGACCTTCTCTCTTCCACTCAGGGCTCTGATACTTGTGCTCAATGTGCCCATTTTCGAGATGGGCCCCACTGTGTGAGCAGCTGCCCCCATGGAGTCCTA	12	56488143	56488263	+	ERBB3 (2065)	461	55
461_300097_2065(ERBB3)_15a.1_2	/5Biosg/GGTGCCAAGGGCCCAATCTACAAGTACCCAGATGTTCAGAATGAATGTCGGCCCTGCCATGAGAACTGCACCCAGGGGTCAGTGATGGGATAATAAGGAGAGGGGGTCAGGTGGAAGGGT	12	56488263	56488383	+	ERBB3 (2065)	461	55.83
461_300098_2065(ERBB3)_16a_1	/5Biosg/GCTCTCATTTAAGGTGGTGACTTTCTTCCCTAGGTGTAAAGGACCAGAGCTTCAAGACTGTTTAGGACAAACACTGGTGCTGATCGGGTATGATGGGGTTGGAGATTCTGGAAACTGGGG	12	56489007	56489127	+	ERBB3 (2065)	461	49.17
461_300099_2065(ERBB3)_17a.1_1	/5Biosg/AAGGAAGATGCAAACCCAGGATAATGTTGGGTTTCTATATATCCCATAGCAAAACCCATCTGACAATGGCTTTGACAGTGATAGCAGGATTGGTAGTGATTTTCATGATGCTGGGCGGCA	12	56489399	56489519	+	ERBB3 (2065)	461	44.17
461_300099_2065(ERBB3)_17a.1_2	/5Biosg/CTTTTCTCTACTGGCGTGGGCGCCGGATTCAGAATAAAAGGGCTATGAGGCGATACTTGGAACGGGGTGAGGTGAGTACTTAGCTTACTTTTGTTTTTTCTTTTCTTTTTTTGCATGTCC	12	56489519	56489639	+	ERBB3 (2065)	461	45
461_300100_2065(ERBB3)_18a_1	/5Biosg/GGTTGGAGTGGGACATGGGAATGGCCTTTCCTGAGTAACTCCTTCCCATTTGCTCCTCAGAGCATAGAGCCTCTGGACCCCAGTGAGAAGGCTAACAAAGTCTTGGCCAGAATCTTCAAA	12	56490226	56490346	+	ERBB3 (2065)	461	51.67
461_300100_2065(ERBB3)_18a_2	/5Biosg/GAGACAGAGCTAAGGAAGCTTAAAGTGCTTGGCTCGGGTGTCTTTGGAACTGTGCACAAAGTGAGTGACCCATAGGAATTCTGGAGAGGTGGGGAAGGCATCTAGGGCAAAGGGGTGAAA	12	56490346	56490466	+	ERBB3 (2065)	461	51.67
461_300101_2065(ERBB3)_19a_1	/5Biosg/AACTTCCCAGGGAGTGTGGATCCCTGAGGGTGAATCAATCAAGATTCCAGTCTGCATTAAAGTCATTGAGGACAAGAGTGGACGGCAGAGTTTTCAAGCTGTGACAGATGTAAGTGAAGG	12	56490521	56490641	+	ERBB3 (2065)	461	47.5
461_300102_2065(ERBB3)_20a.1_1	/5Biosg/CTAGATAATACCTTTTGTGTCTCTTAGCATATGCTGGCCATTGGCAGCCTGGACCATGCCCACATTGTAAGGCTGCTGGGACTATGCCCAGGGTCATCTCTGCAGCTTGTCACTCAATAT	12	56490801	56490921	+	ERBB3 (2065)	461	50
461_300102_2065(ERBB3)_20a.1_2	/5Biosg/TTGCCTCTGGGTTCTCTGCTGGATCATGTGAGACAACACCGGGGGGCACTGGGGCCACAGCTGCTGCTCAACTGGGGAGTACAAATTGCCAAGGTGAGAGAAGCCTGGAGGAATTCTGTG	12	56490921	56491041	+	ERBB3 (2065)	461	57.5
461_300103_2065(ERBB3)_21a.1_1	/5Biosg/TTCCCCCAACCTTAAGAATACTTTCTTCCCCTATACCTACAGGGAATGTACTACCTTGAGGAACATGGTATGGTGCATAGAAACCTGGCTGCCCGAAACGTGCTACTCAAGTCACCCAGT	12	56491526	56491646	+	ERBB3 (2065)	461	48.33
461_300103_2065(ERBB3)_21a.1_2	/5Biosg/CAGGTTCAGGTGGCAGATTTTGGTGTGGCTGACCTGCTGCCTCCTGATGATAAGCAGCTGCTATACAGTGAGGCCAAGGTGAGGAGACACAAAGGGTAAGGAGGCGGGGGTGGAGTGAAG	12	56491646	56491766	+	ERBB3 (2065)	461	56.67
461_300104_2065(ERBB3)_22a.1_1	/5Biosg/TACCTCTATCTTTAATCCGCAGACTCCAATTAAGTGGATGGCCCTTGAGAGTATCCACTTTGGGAAATACACACACCAGAGTGATGTCTGGAGCTATGGTCAGTGCATCTGGATGCCCTC	12	56492261	56492381	+	ERBB3 (2065)	461	48.33
461_300105_2065(ERBB3)_23a.1_1	/5Biosg/ATGTCTACTATTTTGCCAGTGACTAGTCCATGTCTTCCTGCAACAGGTGTGACAGTTTGGGAGTTGATGACCTTCGGGGCAGAGCCCTATGCAGGGCTACGATTGGCTGAAGTACCAGAC	12	56492496	56492616	+	ERBB3 (2065)	461	51.67
461_300105_2065(ERBB3)_23a.1_2	/5Biosg/CTGCTAGAGAAGGGGGAGCGGTTGGCACAGCCCCAGATCTGCACAATTGATGTCTACATGGTGATGGTCAAGTGTGAGTTACCTGCTGAGCCCAACCATTTTCTCTTTTTTTCTTTTTTT	12	56492616	56492736	+	ERBB3 (2065)	461	47.5
461_300106_2065(ERBB3)_24a.1_1	/5Biosg/CTTATCTCCAGGTTGGATGATTGATGAGAACATTCGCCCAACCTTTAAAGAACTAGCCAATGAGTTCACCAGGATGGCCCGAGACCCACCACGGTATCTGGTCATAAAGGTGAGTAGGGA	12	56493420	56493540	+	ERBB3 (2065)	461	49.17
461_300107_2065(ERBB3)_25a.1_1	/5Biosg/CCTAACAATCACCTATCGATATAGAGAGAGAGTGGGCCTGGAATAGCCCCTGGGCCAGAGCCCCATGGTCTGACAAACAAGAAGCTAGAGGAAGTAGAGCTGGAGCCAGAACTAGACCTA	12	56493597	56493717	+	ERBB3 (2065)	461	52.5
461_300107_2065(ERBB3)_25a.1_2	/5Biosg/GACCTAGACTTGGAAGCAGAGGAGGACAACCTGGCAACCACCACACTGGGCTCCGCCCTCAGCCTACCAGTTGGAACACTTAATCGGCCACGTGGGGTAAGACAACTTCTAATTACCCAA	12	56493717	56493837	+	ERBB3 (2065)	461	55
461_300108_2065(ERBB3)_26a.1_1	/5Biosg/CTTTTCCTTATTTTTTCATCCTAGAGCCAGAGCCTTTTAAGTCCATCATCTGGATACATGCCCATGAACCAGGGTAATCTTGGGGAGTCTTGCCAGGTAAGTTCTGTTGCTGAGAGGCTG	12	56493933	56494053	+	ERBB3 (2065)	461	46.67
461_300109_2065(ERBB3)_27a.1_1	/5Biosg/GCATTATTTTCTGTTTATTTTCTTCCTTAGGAGTCTGCAGTTTCTGGGAGCAGTGAACGGTGCCCCCGTCCAGTCTCTCTACACCCAATGCCACGGGGATGCCTGGCATCAGAGTCATCA	12	56494814	56494934	+	ERBB3 (2065)	461	51.67
461_300109_2065(ERBB3)_27a.1_2	/5Biosg/GAGGGGCATGTAACAGGCTCTGAGGCTGAGCTCCAGGAGAAAGTGTCAATGTGTAGGAGCCGGAGCAGGAGCCGGAGCCCACGGCCACGCGGAGATAGCGCCTACCATTCCCAGCGCCAC	12	56494934	56495054	+	ERBB3 (2065)	461	64.17
461_300109_2065(ERBB3)_27a.1_3	/5Biosg/AGTCTGCTGACTCCTGTTACCCCACTCTCCCCACCCGGGTTAGAGGAAGAGGATGTCAACGGTTATGTCATGCCAGATACACACCTCAAAGGTGCCTGACTCTTCCTAGGGCTTTCCTCA	12	56495054	56495174	+	ERBB3 (2065)	461	54.17
461_300110_2065(ERBB3)_28a_1	/5Biosg/TTCTTCACATACCTAGCCTTTCTTCTCAACCCCCAGGTACTCCCTCCTCCCGGGAAGGCACCCTTTCTTCAGTGGGTCTCAGTTCTGTCCTGGGTACTGAAGAAGAAGATGAAGATGAGG	12	56495276	56495396	+	ERBB3 (2065)	461	52.5
461_300110_2065(ERBB3)_28a_2	/5Biosg/AGTATGAATACATGAACCGGAGGAGAAGGCACAGTCCACCTCATCCCCCTAGGCCAAGTTCCCTTGAGGAGCTGGGTTATGAGTACATGGATGTGGGGTCAGACCTCAGTGCCTCTCTGG	12	56495396	56495516	+	ERBB3 (2065)	461	55
461_300110_2065(ERBB3)_28a_3	/5Biosg/GCAGCACACAGAGTTGCCCACTCCACCCTGTACCCATCATGCCCACTGCAGGCACAACTCCAGATGAAGACTATGAATATATGAATCGGCAACGAGATGGAGGTGGTCCTGGGGGTGATT	12	56495516	56495636	+	ERBB3 (2065)	461	54.17
461_300110_2065(ERBB3)_28a_4	/5Biosg/ATGCAGCCATGGGGGCCTGCCCAGCATCTGAGCAAGGGTATGAAGAGATGAGAGCTTTTCAGGGGCCTGGACATCAGGCCCCCCATGTCCATTATGCCCGCCTAAAAACTCTACGTAGCT	12	56495636	56495756	+	ERBB3 (2065)	461	56.67
461_300110_2065(ERBB3)_28a_5	/5Biosg/TAGAGGCTACAGACTCTGCCTTTGATAACCCTGATTACTGGCATAGCAGGCTTTTCCCCAAGGCTAATGCCCAGAGAACGTAACTCCTGCTCCCTGTGGCACTCAGGGAGCATTTAATGG	12	56495756	56495876	+	ERBB3 (2065)	461	51.67
461_300111_2066(ERBB4)_1a.1_1	/5Biosg/GATCTGAGACTTCCAAAAAATGAAGCCGGCGACAGGACTTTGGGTCTGGGTGAGCCTTCTCGTGGCGGCGGGGACCGTCCAGCCCAGCGATTCTCAGTCAGGTGGGTTCCTTCTGGCACT	2	213403153	213403273	-	ERBB4 (2066)	461	60
461_300112_2066(ERBB4)_2a_1	/5Biosg/TATAAAGGTTATGTAATTTCACGTGTATCTTCTTGTCTTTGCAGTGTGTGCAGGAACGGAGAATAAACTGAGCTCTCTCTCTGACCTGGAACAGCAGTACCGAGCCTTGCGCAAGTACTA	2	212989552	212989672	-	ERBB4 (2066)	461	45
461_300112_2066(ERBB4)_2a_2	/5Biosg/TGAAAACTGTGAGGTTGTCATGGGCAACCTGGAGATAACCAGCATTGAGCACAACCGGGACCTCTCCTTCCTGCGGGTAAAGCTGTGGCTTTCTTTCTCTTCTTTGTGAATGGACAGTGG	2	212989432	212989552	-	ERBB4 (2066)	461	50.83
461_300113_2066(ERBB4)_3a_1	/5Biosg/ACAGGCAACTGTTTGTGTCTTTTCAGTCTGTTCGAGAAGTCACAGGCTACGTGTTAGTGGCTCTTAATCAGTTTCGTTACCTGCCTCTGGAGAATTTACGCATTATTCGTGGGACAAAAC	2	212812247	212812367	-	ERBB4 (2066)	461	45
461_300113_2066(ERBB4)_3a_2	/5Biosg/TTTATGAGGATCGATATGCCTTGGCAATATTTTTAAACTACAGAAAAGATGGAAACTTTGGACTTCAAGAACTTGGATTAAAGAACTTGACAGGTAAGGAATATATCCAAAATGGCAAAT	2	212812127	212812247	-	ERBB4 (2066)	461	33.33
461_300114_2066(ERBB4)_4a_1	/5Biosg/TTCATCAACAAGCAGTTTGACAAAAAATTTGTTTATTTGTTTTTTAATACAGAAATCCTAAATGGTGGAGTCTATGTAGACCAGAACAAATTCCTTTGTTATGCAGACACCATTCATTGG	2	212652816	212652936	-	ERBB4 (2066)	461	32.5
461_300114_2066(ERBB4)_4a_2	/5Biosg/CAAGATATTGTTCGGAACCCATGGCCTTCCAACTTGACTCTTGTGTCAACAAATGGTAGTTCAGGATGTAAGTAGAATTATTCTTTTTAATTTCTCAAAATGTTCTACCCTATGTGGCGA	2	212652696	212652816	-	ERBB4 (2066)	461	38.33
461_300115_2066(ERBB4)_5a_1	/5Biosg/TCCTTTTTCCCTTTTCGTGTTCTGCAGGTGGACGTTGCCATAAGTCCTGTACTGGCCGTTGCTGGGGACCCACAGAAAATCATTGCCAGACTTGTAAGTGTTCATCAGTGAGAGCACACA	2	212615336	212615456	-	ERBB4 (2066)	461	50
461_300116_2066(ERBB4)_6a_1	/5Biosg/TGACAAGGACGGTGTGTGCAGAACAATGTGACGGCAGATGCTACGGACCTTACGTCAGTGACTGCTGCCATCGAGAATGTGCTGGAGGCTGCTCAGGACCTAAGGACACAGACTGCTTTG	2	212589799	212589919	-	ERBB4 (2066)	461	55
461_300117_2066(ERBB4)_7a.1_1	/5Biosg/AGTATTATGAGTTTATTTGTAAATGAAAGTAATATTTGCTGTGTTGCAGGCCTGCATGAATTTCAATGACAGTGGAGCATGTGTTACTCAGTGTCCCCAAACCTTTGTCTACAATCCAAC	2	212587188	212587308	-	ERBB4 (2066)	461	38.33
461_300117_2066(ERBB4)_7a.1_2	/5Biosg/CACCTTTCAACTGGAGCACAATTTCAATGCAAAGTACACATATGGAGCATTCTGTGTCAAGAAATGTCCACGTAAGTAACAGAATAAGAATAACCAAATTAATTAGGTCATTATTTGAAA	2	212587068	212587188	-	ERBB4 (2066)	461	34.17
461_300118_2066(ERBB4)_8a_1	/5Biosg/CAGATAACTTTGTGGTAGATTCCAGTTCTTGTGTGCGTGCCTGCCCTAGTTCCAAGATGGAAGTAGAAGAAAATGGGATTAAAATGTGTAAACCTTGCACTGACATTTGCCCAAAAGGTG	2	212578256	212578376	-	ERBB4 (2066)	461	43.33
461_300119_2066(ERBB4)_9a_1	/5Biosg/TTTATTGGCCAAAAATAAGTTTCTCAATCCCCTAACTCTGAGTCTTGTTTCTACAGCTTGTGATGGCATTGGCACAGGATCATTGATGTCAGCTCAGACTGTGGATTCCAGTAACATTGA	2	212576837	212576957	-	ERBB4 (2066)	461	41.67
461_300119_2066(ERBB4)_9a_2	/5Biosg/CAAATTCATAAACTGTACCAAGATCAATGGGAATTTGATCTTTCTAGTCACTGGTATTCATGGGTCAGTATTAAATTTTTGTGCAAGTTATTTTACAAAGTGTAGACAAAACTGAAGAGA	2	212576717	212576837	-	ERBB4 (2066)	461	32.5
461_300120_2066(ERBB4)_10a.1_1	/5Biosg/TACATCTCTTCTTGATTTTCTAGGGACCCTTACAATGCAATTGAAGCCATAGACCCAGAGAAACTGAACGTCTTTCGGACAGTCAGAGAGATAACAGGTAATTTTTTAAACTGCAACTGT	2	212570019	212570139	-	ERBB4 (2066)	461	40
461_300121_2066(ERBB4)_11a_1	/5Biosg/CTCTTCACTTGTAGGTTTCCTGAACATACAGTCATGGCCACCAAACATGACTGACTTCAGTGTTTTTTCTAACCTGGTGACCATTGGTGGAAGAGTACTCTATAGGTAAGTGGATATGTT	2	212568813	212568933	-	ERBB4 (2066)	461	42.5
461_300122_2066(ERBB4)_12a_1	/5Biosg/TCTCACTTCCCCCTCCTTAGTGGCCTGTCCTTGCTTATCCTCAAGCAACAGGGCATCACCTCTCTACAGTTCCAGTCCCTGAAGGAAATCAGCGCAGGAAACATCTATATTACTGACAAC	2	212566791	212566911	-	ERBB4 (2066)	461	50
461_300122_2066(ERBB4)_12a_2	/5Biosg/AGCAACCTGTGTTATTATCATACCATTAACTGGACAACACTCTTCAGCACAATCAACCAGAGAATAGTAATCCGGGACAACAGAAAAGCTGAAAATTGTAGTAAGTACATTACTCAGACA	2	212566671	212566791	-	ERBB4 (2066)	461	38.33
461_300123_2066(ERBB4)_13a.1_1	/5Biosg/TAAGTTTTGACACAATCCTCTGTTTTATTTCCCCTTGATTTTGGTGTTTCACAGCTGCTGAAGGAATGGTGTGCAACCATCTGTGTTCCAGTGATGGCTGTTGGGGACCTGGGCCAGACC	2	212543843	212543963	-	ERBB4 (2066)	461	48.33
461_300123_2066(ERBB4)_13a.1_2	/5Biosg/AATGTCTGTCGTGTCGCCGCTTCAGTAGAGGAAGGATCTGCATAGAGTCTTGTAACCTCTATGATGGGTAAGGCTTCTTCTAGGGTTGCCTTCACCTCATGAGCTTTGAAGGACTGATTA	2	212543723	212543843	-	ERBB4 (2066)	461	47.5
461_300124_2066(ERBB4)_14a_1	/5Biosg/GATGTTTTCACAGTGAATTTCGGGAGTTTGAGAATGGCTCCATCTGTGTGGAGTGTGACCCCCAGTGTGAGAAGATGGAAGATGGCCTCCTCACATGCCATGGACCGGTAAGCCTGAAGA	2	212537875	212537995	-	ERBB4 (2066)	461	51.67
461_300125_2066(ERBB4)_15a.1_1	/5Biosg/ACCACTTTTCTTTTTTCTTTTTTTTTCGTTTTCACATTTCAGGGTCCTGACAACTGTACAAAGTGCTCTCATTTTAAAGATGGCCCAAACTGTGTGGAAAAATGTCCAGATGGCTTACAG	2	212530124	212530244	-	ERBB4 (2066)	461	38.33
461_300125_2066(ERBB4)_15a.1_2	/5Biosg/GGGGCAAACAGTTTCATTTTCAAGTATGCTGATCCAGATCGGGAGTGCCACCCATGCCATCCAAACTGCACCCAAGGGTAAGCATTCTTGCTGGCCAAGGGCTCACCTGGTATGTGTTAT	2	212530004	212530124	-	ERBB4 (2066)	461	51.67
461_300126_2066(ERBB4)_16a_1	/5Biosg/TTTCCCCTTGTATTTTTTTAAATTTGCATTTTCTGCAGGTGCATAGGCTCAAGTATTGAAGACTGCATCGGCCTGATGGATAGGTACTTGGTGTGCTTGCTTCCCATGTTCTTCCTCCAA	2	212522637	212522757	-	ERBB4 (2066)	461	43.33
461_300127_2066(ERBB4)_17a_1	/5Biosg/TCTGTTCTGTAATTGCCTGCAGGTGTAACGGTCCCACTAGTCATGACTGCATTTACTACCCATGGACGGGCCATTCCACTTTACCACAACATGCTAGGTAACATCTACCATGTTTCCATT	2	212522455	212522575	-	ERBB4 (2066)	461	46.67
461_300128_2066(ERBB4)_18a.1_1	/5Biosg/TATTTTTTTTTTTCTCATTCTGGTTGTCAGAACTCCCCTGATTGCAGCTGGAGTAATTGGTGGGCTCTTCATTCTGGTCATTGTGGGTCTGACATTTGCTGTTTATGTTAGAAGGAAGAG	2	212495229	212495349	-	ERBB4 (2066)	461	41.67
461_300128_2066(ERBB4)_18a.1_2	/5Biosg/CATCAAAAAGAAAAGAGCCTTGAGAAGATTCTTGGAAACAGAGGTGAGGTATTTCTTTCTCCTCTTCATGTGTTTGGGGATTTTCATCAGGTTTAGAAGGTTTAGATGATGTTCAATTAT	2	212495109	212495229	-	ERBB4 (2066)	461	36.67
461_300129_2066(ERBB4)_19a.1_1	/5Biosg/AGAGAGAGAGGACTGACTATCGGACTGAAAGTATAACCTTCTTCTTTCCGCTTTGCAGTTGGTGGAACCATTAACTCCCAGTGGCACAGCACCCAATCAAGCTCAACTTCGTATTTTGAA	2	212488707	212488827	-	ERBB4 (2066)	461	45.83
461_300129_2066(ERBB4)_19a.1_2	/5Biosg/AGAAACTGAGCTGAAGAGGGTAAAAGTCCTTGGCTCAGGTGCTTTTGGAACGGTTTATAAAGTAAGTAAAAAACAACGCATATCGTTAGTTAAGTTTTGTTTTAGATGTTTAGAAAATAA	2	212488587	212488707	-	ERBB4 (2066)	461	34.17
461_300130_2066(ERBB4)_20a.1_1	/5Biosg/TTCCCCAAAGGGTATTTGGGTACCTGAAGGAGAAACTGTGAAGATTCCTGTGGCTATTAAGATTCTTAATGAGACAACTGGTCCCAAGGCAAATGTGGAGTTCATGGATGTAAGTACAGA	2	212483890	212484010	-	ERBB4 (2066)	461	43.33
461_300131_2066(ERBB4)_21a_1	/5Biosg/TCATGGTATTGCATTTTTTTCTTACAGGAAGCTCTGATCATGGCAAGTATGGATCATCCACACCTAGTCCGGTTGCTGGGTGTGTGTCTGAGCCCAACCATCCAGCTGGTTACTCAACTT	2	212426720	212426840	-	ERBB4 (2066)	461	47.5
461_300131_2066(ERBB4)_21a_2	/5Biosg/ATGCCCCATGGCTGCCTGTTGGAGTATGTCCACGAGCACAAGGATAACATTGGATCACAACTGCTGCTTAACTGGTGTGTCCAGATAGCTAAGGTAAGTGCCTGTCAATTTCTATGGAAA	2	212426600	212426720	-	ERBB4 (2066)	461	47.5
461_300132_2066(ERBB4)_22a_1	/5Biosg/GGGCATTAACTGAATATCATTAAGGAACTTGATATTTTTCAGGGAATGATGTACCTGGAAGAAAGACGACTCGTTCATCGGGATTTGGCAGCCCGTAATGTCTTAGTGAAATCTCCAAAC	2	212295747	212295867	-	ERBB4 (2066)	461	41.67
461_300132_2066(ERBB4)_22a_2	/5Biosg/CATGTGAAAATCACAGATTTTGGGCTAGCCAGACTCTTGGAAGGAGATGAAAAAGAGTACAATGCTGATGGAGGAAAGGTGGGTATCTTTTTGAGAGCAATCTTGCTTGAAAATATAGTA	2	212295627	212295747	-	ERBB4 (2066)	461	40
461_300133_2066(ERBB4)_23a.1_1	/5Biosg/TTTACTTCTTACTTCTCTATAGATGCCAATTAAATGGATGGCTCTGGAGTGTATACATTACAGGAAATTCACCCATCAGAGTGACGTTTGGAGCTATGGTAAATAAATCTTCTTTGCGAA	2	212293110	212293230	-	ERBB4 (2066)	461	37.5
461_300134_2066(ERBB4)_24a_1	/5Biosg/CATATGTTGTTAATATGCTTAAGTAAGAATTTTTTCTCCAATATAGGAGTTACTATATGGGAACTGATGACCTTTGGAGGAAAACCCTATGATGGAATTCCAACGCGAGAAATCCCTGAT	2	212288952	212289072	-	ERBB4 (2066)	461	36.67
461_300134_2066(ERBB4)_24a_2	/5Biosg/TTATTAGAGAAAGGAGAACGTTTGCCTCAGCCTCCCATCTGCACTATTGACGTTTACATGGTCATGGTCAAATGTAAGACTGCAAAATAATGTTATCACCATCATCATTCTTAGTAAAGT	2	212288832	212288952	-	ERBB4 (2066)	461	38.33
461_300135_2066(ERBB4)_25a_1	/5Biosg/TAAATTTCCAGGTTGGATGATTGATGCTGACAGTAGACCTAAATTTAAGGAACTGGCTGCTGAGTTTTCAAGGATGGCTCGAGACCCTCAAAGATACCTAGTTATTCAGGTGAGTACATT	2	212286720	212286840	-	ERBB4 (2066)	461	41.67
461_300136_2066(ERBB4)_26a_1	/5Biosg/CATATTTGTGTCTGATGGGCAATCTTTCTTTTAGGGTGATGATCGTATGAAGCTTCCCAGTCCAAATGACAGCAAGTTCTTTCAGAATCTCTTGGATGAAGAGGATTTGGAAGATATGAT	2	212285250	212285370	-	ERBB4 (2066)	461	40
461_300136_2066(ERBB4)_26a_2	/5Biosg/GGATGCTGAGGAGTACTTGGTCCCTCAGGCTTTCAACATCCCACCTCCCATCTATACTTCCAGAGCAAGAATTGACTCGAATAGGGTAAGAAATAATTATATACACATATCATATTCTTT	2	212285130	212285250	-	ERBB4 (2066)	461	40.83
461_300137_2066(ERBB4)_27a.1_1	/5Biosg/TATTATATCCATCATTCCATTTTTCTTTCCTATTAGAGTGAAATTGGACACAGCCCTCCTCCTGCCTACACCCCCATGTCAGGAGTAAGTATTTCACAATCAACCTTCATCTTTTAGGAT	2	212252633	212252753	-	ERBB4 (2066)	461	40
461_300138_2066(ERBB4)_28a_1	/5Biosg/TTCTCTCCACATATGTTTCTCTTATTAACAGAACCAGTTTGTATACCGAGATGGAGGTTTTGCTGCTGAACAAGGAGTGTCTGTGCCCTACAGAGCCCCAACTAGCACAATTCCAGAAGC	2	212251786	212251906	-	ERBB4 (2066)	461	45.83
461_300138_2066(ERBB4)_28a_2	/5Biosg/TCCTGTGGCACAGGGTGCTACTGCTGAGATTTTTGATGACTCCTGCTGTAATGGCACCCTACGCAAGCCAGTGGCACCCCATGTCCAAGAGGACAGTAGCACCCAGAGGTACAGTGCTGA	2	212251666	212251786	-	ERBB4 (2066)	461	55.83
461_300138_2066(ERBB4)_28a_3	/5Biosg/CCCCACCGTGTTTGCCCCAGAACGGAGCCCACGAGGAGAGCTGGATGAGGAAGGTTACATGACTCCTATGCGAGACAAACCCAAACAAGGTATGAACTGATTATTCAGAAACGATCGCCA	2	212251546	212251666	-	ERBB4 (2066)	461	52.5
461_300139_2066(ERBB4)_29a_1	/5Biosg/TTTTTTTATTCCTTTAGAATACCTGAATCCAGTGGAGGAGAACCCTTTTGTTTCTCGGAGAAAAAATGGAGACCTTCAAGCATTGGATAATCCCGAATATCACAATGCATCCAATGGTCC	2	212248682	212248802	-	ERBB4 (2066)	461	40
461_300139_2066(ERBB4)_29a_2	/5Biosg/ACCCAAGGCCGAGGATGAGTATGTGAATGAGCCACTGTACCTCAACACCTTTGCCAACACCTTGGGAAAAGCTGAGTACCTGAAGAACAACATACTGTCAATGCCAGAGAAGGCCAAGAA	2	212248562	212248682	-	ERBB4 (2066)	461	49.17
461_300139_2066(ERBB4)_29a_3	/5Biosg/AGCGTTTGACAACCCTGACTACTGGAACCACAGCCTGCCACCTCGGAGCACCCTTCAGCACCCAGACTACCTGCAGGAGTACAGCACAAAATATTTTTATAAACAGAATGGGCGGATCCG	2	212248442	212248562	-	ERBB4 (2066)	461	52.5
461_300139_2066(ERBB4)_29a_4	/5Biosg/GCCTATTGTGGCAGAGAATCCTGAATACCTCTCTGAGTTCTCCCTGAAGCCAGGCACTGTGCTGCCGCCTCCACCTTACAGACACCGGAATACTGTGGTGTAAGCTCAGTTGTGGTTTTT	2	212248322	212248442	-	ERBB4 (2066)	461	52.5
461_300316_2099(ESR1)_5.1_1	/5Biosg/CGCGGCCACGGACCATGACCATGACCCTCCACACCAAAGCATCTGGGATGGCCCTACTGCATCAGATCCAAGGGAACGAGCTGGAGCCCCTGAACCGTCCGCAGCTCAAGATCCCCCTGG	6	152129033	152129153	+	ESR1 (2099)	461	63.33
461_300316_2099(ESR1)_5.1_2	/5Biosg/AGCGGCCCCTGGGCGAGGTGTACCTGGACAGCAGCAAGCCCGCCGTGTACAACTACCCCGAGGGCGCCGCCTACGAGTTCAACGCCGCGGCCGCCGCCAACGCGCAGGTCTACGGTCAGA	6	152129153	152129273	+	ESR1 (2099)	461	70.83
461_300316_2099(ESR1)_5.1_3	/5Biosg/CCGGCCTCCCCTACGGCCCCGGGTCTGAGGCTGCGGCGTTCGGCTCCAACGGCCTGGGGGGTTTCCCCCCACTCAACAGCGTGTCTCCGAGCCCGCTGATGCTACTGCACCCGCCGCCGC	6	152129273	152129393	+	ESR1 (2099)	461	74.17
461_300316_2099(ESR1)_5.1_4	/5Biosg/AGCTGTCGCCTTTCCTGCAGCCCCACGGCCAGCAGGTGCCCTACTACCTGGAGAACGAGCCCAGCGGCTACACGGTGCGCGAGGCCGGCCCGCCGGCATTCTACAGGTACCCGCGCCCGC	6	152129393	152129513	+	ESR1 (2099)	461	71.67
461_300317_2099(ESR1)_6_1	/5Biosg/TTTACTGTTTTTTTCCCCCCAGGCCAAATTCAGATAATCGACGCCAGGGTGGCAGAGAAAGATTGGCCAGTACCAATGACAAGGGAAGTATGGCTATGGAATCTGCCAAGGAGACTCGCT	6	152163709	152163829	+	ESR1 (2099)	461	49.17
461_300317_2099(ESR1)_6_2	/5Biosg/ACTGTGCAGTGTGCAATGACTATGCTTCAGGCTACCATTATGGAGTCTGGTCCTGTGAGGGCTGCAAGGCCTTCTTCAAGAGAAGTATTCAAGGTAATAGTGTGTTGAAAACGACTTCTA	6	152163829	152163949	+	ESR1 (2099)	461	45.83
461_300318_2099(ESR1)_7_1	/5Biosg/AGGACATAACGACTATATGTGTCCAGCCACCAACCAGTGCACCATTGATAAAAACAGGAGGAAGAGCTGCCAGGCCTGCCGGCTCCGTAAATGCTACGAAGTGGGAATGATGAAAGGTGG	6	152201787	152201907	+	ESR1 (2099)	461	51.67
461_300319_2099(ESR1)_8.1_1	/5Biosg/CTGTGTTTTCAGGGATACGAAAAGACCGAAGAGGAGGGAGAATGTTGAAACACAAGCGCCAGAGAGATGATGGGGAGGGCAGGGGTGAAGTGGGGTCTGCTGGAGACATGAGAGCTGCCA	6	152265295	152265415	+	ESR1 (2099)	461	55
461_300319_2099(ESR1)_8.1_2	/5Biosg/ACCTTTGGCCAAGCCCGCTCATGATCAAACGCTCTAAGAAGAACAGCCTGGCCTTGTCCCTGACGGCCGACCAGATGGTCAGTGCCTTGTTGGATGCTGAGCCCCCGATACTCTATTCCG	6	152265415	152265535	+	ESR1 (2099)	461	57.5
461_300319_2099(ESR1)_8.1_3	/5Biosg/AGTATGATCCTACCAGACCCTTCAGTGAAGCTTCGATGATGGGCTTACTGACCAACCTGGCAGACAGGGAGCTGGTTCACATGATCAACTGGGCGAAGAGGGTGCCAGGTAAGAATGCGA	6	152265535	152265655	+	ESR1 (2099)	461	53.33
461_300320_2099(ESR1)_9_1	/5Biosg/AATGAGTCTTTTTCATTTGAGTCAGCAGGGTTTTTCTTGCTTGTTTTCAGGCTTTGTGGATTTGACCCTCCATGATCAGGTCCACCTTCTAGAATGTGCCTGGCTAGAGATCCTGATGAT	6	152332740	152332860	+	ESR1 (2099)	461	44.17
461_300320_2099(ESR1)_9_2	/5Biosg/TGGTCTCGTCTGGCGCTCCATGGAGCACCCAGGGAAGCTACTGTTTGCTCCTAACTTGCTCTTGGACAGGTAAGTGACCTGGCTGTAGCTTAGGAGTAGCATGTTCTTTACGATCATAGT	6	152332860	152332980	+	ESR1 (2099)	461	51.67
461_300321_2099(ESR1)_10.1_1	/5Biosg/TTCTGTTTTTTAATCTTTTTATTTATTTATTTATTTTTGCTATGTTTTCATAGGAACCAGGGAAAATGTGTAGAGGGCATGGTGGAGATCTTCGACATGCTGCTGGCTACATCATCTCGG	6	152382072	152382192	+	ESR1 (2099)	461	36.67
461_300321_2099(ESR1)_10.1_2	/5Biosg/TTCCGCATGATGAATCTGCAGGGAGAGGAGTTTGTGTGCCTCAAATCTATTATTTTGCTTAATTCTGGTGAGTTGATAACACAAGATAACTCAATGCTGGATGAAATGTTTATTTGTAGT	6	152382192	152382312	+	ESR1 (2099)	461	37.5
461_300322_2099(ESR1)_11.1_1	/5Biosg/CTCTCTCACTCTCTCTCTGCGCATTCAGGAGTGTACACATTTCTGTCCAGCACCCTGAAGTCTCTGGAAGAGAAGGACCATATCCACCGAGTCCTGGACAAGATCACAGACACTTTGATC	6	152415491	152415611	+	ESR1 (2099)	461	50.83
461_300322_2099(ESR1)_11.1_2	/5Biosg/CACCTGATGGCCAAGGCAGGCCTGACCCTGCAGCAGCAGCACCAGCGGCTGGCCCAGCTCCTCCTCATCCTCTCCCACATCAGGCACATGAGGTGAGGCATCTGTGGGCTTCCTACAGGA	6	152415611	152415731	+	ESR1 (2099)	461	64.17
461_300323_2099(ESR1)_12_1	/5Biosg/AGTAACAAAGGCATGGAGCATCTGTACAGCATGAAGTGCAAGAACGTGGTGCCCCTCTATGACCTGCTGCTGGAGATGCTGGACGCCCACCGCCTACATGCGCCCACTAGCCGTGGAGGG	6	152419864	152419984	+	ESR1 (2099)	461	59.17
461_300323_2099(ESR1)_12_2	/5Biosg/GCATCCGTGGAGGAGACGGACCAAAGCCACTTGGCCACTGCGGGCTCTACTTCATCGCATTCCTTGCAAAAGTATTACATCACGGGGGAGGCAGAGGGTTTCCCTGCCACGGTCTGAGAG	6	152419984	152420104	+	ESR1 (2099)	461	58.33
461_301618_2248(FGF3)_1.1_1	/5Biosg/CGATGCCACGATGGGCCTAATCTGGCTGCTACTGCTCAGCCTGCTGGAGCCCGGCTGGCCCGCAGCGGGCCCTGGGGCGCGGTTGCGGCGCGATGCGGGCGGCCGTGGCGGCGTCTACGA	11	69633591	69633711	-	FGF3 (2248)	461	75
461_301618_2248(FGF3)_1.1_2	/5Biosg/GCACCTTGGCGGGGCGCCCCGGCGCCGCAAGCTCTACTGCGCCACGAAGTACCACCTCCAGCTGCACCCGAGCGGCCGCGTCAACGGCAGCCTGGAGAACAGCGCCTACAGTGAGTGCCG	11	69633471	69633591	-	FGF3 (2248)	461	71.67
461_301619_2248(FGF3)_2.1_1	/5Biosg/TCTTCTAGGTATTTTGGAGATAACGGCAGTGGAGGTGGGCATTGTGGCCATCAGGGGTCTCTTCTCCGGGCGGTACCTGGCCATGAACAAGAGGGGACGACTCTATGCTTCGGTGAGTCC	11	69631079	69631199	-	FGF3 (2248)	461	56.67
461_301620_2248(FGF3)_3_1	/5Biosg/CAGTCTCCCCGGGGCACTGACCATGATATCTCATCCCCGCAGGAGCACTACAGCGCCGAGTGCGAGTTTGTGGAGCGGATCCACGAGCTGGGCTATAATACGTATGCCTCCCGGCTGTAC	11	69625390	69625510	-	FGF3 (2248)	461	60.83
461_301620_2248(FGF3)_3_2	/5Biosg/CGGACGGTGTCTAGTACGCCTGGGGCCCGCCGGCAGCCCAGCGCCGAGAGACTGTGGTACGTGTCTGTGAACGGCAAGGGCCGGCCCCGCAGGGGCTTCAAGACCCGCCGCACACAGAAG	11	69625270	69625390	-	FGF3 (2248)	461	70.83
461_301620_2248(FGF3)_3_3	/5Biosg/TCCTCCCTGTTCCTGCCCCGCGTGCTGGACCACAGGGACCACGAGATGGTGCGGCAGCTACAGAGTGGGCTGCCCAGACCCCCTGGTAAGGGGGTCCAGCCCCGACGGCGGCGGCAGAAG	11	69625150	69625270	-	FGF3 (2248)	461	70.83
461_301620_2248(FGF3)_3_4	/5Biosg/CAGAGCCCGGATAACCTGGAGCCCTCTCACGTTCAGGCTTCGAGACTGGGCTCCCAGCTGGAGGCCAGTGCGCACTAGCTGGGCCTGGTGGCCACCGCCAGAGCTCCTGGCGACATCTTG	11	69625030	69625150	-	FGF3 (2248)	461	66.67
461_301621_2249(FGF4)_1_1	/5Biosg/TCGGGCCGGGATGTCGGGGCCCGGGACGGCCGCGGTAGCGCTGCTCCCGGCGGTCCTGCTGGCCTTGCTGGCGCCCTGGGCGGGCCGAGGGGGCGCCGCCGCACCCACTGCACCCAACGG	11	69589742	69589862	-	FGF4 (2249)	461	81.67
461_301621_2249(FGF4)_1_2	/5Biosg/CACGCTGGAGGCCGAGCTGGAGCGCCGCTGGGAGAGCCTGGTGGCGCTCTCGTTGGCGCGCCTGCCGGTGGCAGCGCAGCCCAAGGAGGCGGCCGTCCAGAGCGGCGCCGGCGACTACCT	11	69589622	69589742	-	FGF4 (2249)	461	76.67
461_301621_2249(FGF4)_1_3	/5Biosg/GCTGGGCATCAAGCGGCTGCGGCGGCTCTACTGCAACGTGGGCATCGGCTTCCACCTCCAGGCGCTCCCCGACGGCCGCATCGGCGGCGCGCACGCGGACACCCGCGACAGTGAGTGGCG	11	69589502	69589622	-	FGF4 (2249)	461	74.17
461_301622_2249(FGF4)_2_1	/5Biosg/GCCCCCAGGCCTGCTGGAGCTCTCGCCCGTGGAGCGGGGCGTGGTGAGCATCTTCGGCGTGGCCAGCCGGTTCTTCGTGGCCATGAGCAGCAAGGGCAAGCTCTATGGCTCGGTGAGTAC	11	69588783	69588903	-	FGF4 (2249)	461	68.33
461_301623_2249(FGF4)_3_1	/5Biosg/CCCAGCCCTGACACTGCCCTGCTTTGCTGCAGCCCTTCTTCACCGATGAGTGCACGTTCAAGGAGATTCTCCTTCCCAACAACTACAACGCCTACGAGTCCTACAAGTACCCCGGCATGT	11	69588165	69588285	-	FGF4 (2249)	461	56.67
461_301623_2249(FGF4)_3_2	/5Biosg/TCATCGCCCTGAGCAAGAATGGGAAGACCAAGAAGGGGAACCGAGTGTCGCCCACCATGAAGGTCACCCACTTCCTCCCCAGGCTGTGACCCTCCAGAGGACCCTTGCCTCAGCCTCGGG	11	69588045	69588165	-	FGF4 (2249)	461	62.5
461_301676_2260(FGFR1)_3a_1	/5Biosg/AGACAGCAGGCACTTTCACCCATGCAGCCCATTCAGTCTTCATAACCACCTGTGATGGAGGCAAGGCAAGTATTTCAGCCCCCTCTGATGAGTGGGAAACTGAGATGTGCCCCCTCTCTG	8	38318558	38318678	-	FGFR1 (2260)	461	54.17
461_301677_2260(FGFR1)_4a_1	/5Biosg/TAACTTTTGGGGTTTTTTTCCTTTCCTCAGGGTCAGTTTGAAAAGGAGGATCGAGCTCACTGTGGAGTATCCATGGAGATGTGGAGCCTTGTCACCAACCTCTAACTGCAGAACTGGGAT	8	38314962	38315082	-	FGFR1 (2260)	461	47.5
461_301677_2260(FGFR1)_4a_2	/5Biosg/GTGGAGCTGGAAGTGCCTCCTCTTCTGGGCTGTGCTGGTCACAGCCACACTCTGCACCGCTAGGCCGTCCCCGACCTTGCCTGAACAAGGTAAGGTGCTGGCTGGGGGCAGCCTGGACTC	8	38314842	38314962	-	FGFR1 (2260)	461	65
461_301678_2260(FGFR1)_5a_1	/5Biosg/GGCTCTCTCCACCCAAACCCTTGTAGGATGGCAGCTGTGACCCGGGATTTCGGTGAGATGCTTCTGCACTCTGGCCGGGTCCTGCCAGCCGAAGGTAAGTTTTCAGTTCCATTTCAAAGC	8	38297797	38297917	-	FGFR1 (2260)	461	56.67
461_301679_2260(FGFR1)_6a.1_1	/5Biosg/CGCCCCTTGGCTTCCCTTCCCGGCCCCGTGGTGGCTGCAGCCCAGCCCTGGGGAGCCCCTGTGGAAGTGGAGTCCTTCCTGGTCCACCCCGGTGACCTGCTGCAGCTTCGCTGTCGGCTG	8	38287386	38287506	-	FGFR1 (2260)	461	71.67
461_301679_2260(FGFR1)_6a.1_2	/5Biosg/CGGGACGATGTGCAGAGCATCAACTGGCTGCGGGACGGGGTGCAGCTGGCGGAAAGCAACCGCACCCGCATCACAGGGGAGGAGGTGGAGGTGCAGGACTCCGTGCCCGCAGACTCCGGC	8	38287266	38287386	-	FGFR1 (2260)	461	69.17
461_301679_2260(FGFR1)_6a.1_3	/5Biosg/CTCTATGCTTGCGTAACCAGCAGCCCCTCGGGCAGTGACACCACCTACTTCTCCGTCAATGTTTCAGGTTGGTAGCCAAGCCCTGCCCTTGCCCCTCCCTAGACCCACCCCCTCCAGCCC	8	38287146	38287266	-	FGFR1 (2260)	461	62.5
461_301680_2260(FGFR1)_7a.1_1	/5Biosg/TTCTTCTTCCCATAGATGCTCTCCCCTCCTCGGAGGATGATGATGATGATGATGACTCCTCTTCAGAGGAGAAAGAAACAGATAACACCAAACCAAACCGTATGCGTGAGACACTGTTTC	8	38285848	38285968	-	FGFR1 (2260)	461	46.67
461_301681_2260(FGFR1)_8a_1	/5Biosg/ACCCTGCCTGTCTCTCTTGGCTTTCCCCGGGCAGCCGTAGCTCCATATTGGACATCCCCAGAAAAGATGGAAAAGAAATTGCATGCAGTGCCGGCTGCCAAGACAGTGAAGTTCAAATGC	8	38285525	38285645	-	FGFR1 (2260)	461	53.33
461_301681_2260(FGFR1)_8a_2	/5Biosg/CCTTCCAGTGGGACCCCAAACCCCACACTGCGCTGGTTGAAAAATGGCAAAGAATTCAAACCTGACCACAGAATTGGAGGCTACAAGGTACGTGTGTGTGCATGCGAAAGTTAGAGTAAT	8	38285405	38285525	-	FGFR1 (2260)	461	49.17
461_301682_2260(FGFR1)_9a.1_1	/5Biosg/CATGGGGCCTGCATTTTCCTCTGGACCCTCAATGTATCCCTTTGGCATTTCCCCTCAGGTCCGTTATGCCACCTGGAGCATCATAATGGACTCTGTGGTGCCCTCTGACAAGGGCAACTA	8	38283701	38283821	-	FGFR1 (2260)	461	54.17
461_301682_2260(FGFR1)_9a.1_2	/5Biosg/CACCTGCATTGTGGAGAATGAGTACGGCAGCATCAACCACACATACCAGCTGGATGTCGTGGGTAAGAGGGCAGAGGCAGCAGGAGGAATGAGTTTAGTGGGAAGAGCCAGGCTTGGAGA	8	38283581	38283701	-	FGFR1 (2260)	461	55
461_301683_2260(FGFR1)_10a_1	/5Biosg/TGCCTCCTCTCCCATCTTCCACAGAGCGGTCCCCTCACCGGCCCATCCTGCAAGCAGGGTTGCCCGCCAACAAAACAGTGGCCCTGGGTAGCAACGTGGAGTTCATGTGTAAGGTGTACA	8	38282121	38282241	-	FGFR1 (2260)	461	60
461_301683_2260(FGFR1)_10a_2	/5Biosg/GTGACCCGCAGCCGCACATCCAGTGGCTAAAGCACATCGAGGTGAATGGGAGCAAGATTGGCCCAGACAACCTGCCTTATGTCCAGATCTTGAAGGTAATCATGGCACCAGTCTTCGTGG	8	38282001	38282121	-	FGFR1 (2260)	461	55
461_301684_2260(FGFR1)_11a_1	/5Biosg/GGTCTCATGTCCTGTGCTTGTCCATTTTGCTTCCGTTGTCTCTTCTAGACTGCTGGAGTTAATACCACCGACAAAGAGATGGAGGTGCTTCACTTAAGAAATGTCTCCTTTGAGGACGCA	8	38279387	38279507	-	FGFR1 (2260)	461	47.5
461_301684_2260(FGFR1)_11a_2	/5Biosg/GGGGAGTATACGTGCTTGGCGGGTAACTCTATCGGACTCTCCCATCACTCTGCATGGTTGACCGTTCTGGAAGGTACACACTGTAACTTCTCCTCTCGATGTCCTGCCCTCGCCACGGGC	8	38279267	38279387	-	FGFR1 (2260)	461	57.5
461_301685_2260(FGFR1)_12a_1	/5Biosg/CTGTTCGCACTGACTCAGCCCTGGAAGAGAGGCCGGCAGTGATGACCTCGCCCCTGTACCTGGAGATCATCATCTATTGCACAGGGGCCTTCCTCATCTCCTGCATGGTGGGGTCGGTCA	8	38277151	38277271	-	FGFR1 (2260)	461	60
461_301685_2260(FGFR1)_12a_2	/5Biosg/TCGTCTACAAGATGAAGAGTGGTACCAAGAAGAGTGACTTCCACAGCCAGATGGCTGTGCACAAGCTGGCCAAGAGCATCCCTCTGCGCAGACAGGTAACAGAAAGTAGATGGGGGATTT	8	38277031	38277151	-	FGFR1 (2260)	461	51.67
461_301686_2260(FGFR1)_13a_1	/5Biosg/CCCCGTCCCCCCTCCTTGCTCTAGGGTGACCCCACTCTTCCTTGCAGGTGTCTGCTGACTCCAGTGCATCCATGAACTCTGGGGTTCTTCTGGTTCGGCCATCACGGCTCTCCTCCAGTG	8	38275818	38275938	-	FGFR1 (2260)	461	61.67
461_301686_2260(FGFR1)_13a_2	/5Biosg/GGACTCCCATGCTAGCAGGGGTCTCTGAGTATGAGCTTCCCGAAGACCCTCGCTGGGAGCTGCCTCGGGACAGGTAATAATACTTTGACTCCCAACTTTTTGAAGGCATTCCTTGCTTGC	8	38275698	38275818	-	FGFR1 (2260)	461	54.17
461_301687_2260(FGFR1)_14a_1	/5Biosg/CTCTCAAGGTTTGAACTTCACCAGCCCCAACTTATGCCACTCTCTGTTTCCCCCGAAAGACTGGTCTTAGGCAAACCCCTGGGAGAGGGCTGCTTTGGGCAGGTGGTGTTGGCAGAGGCT	8	38275448	38275568	-	FGFR1 (2260)	461	56.67
461_301687_2260(FGFR1)_14a_2	/5Biosg/ATCGGGCTGGACAAGGACAAACCCAACCGTGTGACCAAAGTGGCTGTGAAGATGTTGAAGTGTAAGTGATGCTTCTGTCCTTGCAAAGAAAATCTTGTCCCATTCCAAGCAAACAGCAGG	8	38275328	38275448	-	FGFR1 (2260)	461	48.33
461_301688_2260(FGFR1)_15a_1	/5Biosg/AAAGCGGACGCAACAGAGAAAGACTTGTCAGACCTGATCTCAGAAATGGAGATGATGAAGATGATCGGGAAGCATAAGAATATCATCAACCTGCTGGGGGCCTGCACGCAGGATGGTGGG	8	38274818	38274938	-	FGFR1 (2260)	461	50.83
461_301689_2260(FGFR1)_16a_1	/5Biosg/TGGCCTCTTCTCCTGTGCCTGCAGGTCCCTTGTATGTCATCGTGGAGTATGCCTCCAAGGGCAACCTGCGGGAGTACCTGCAGGCCCGGAGGCCCCCAGGGCTGGAATACTGCTACAACC	8	38273482	38273602	-	FGFR1 (2260)	461	62.5
461_301689_2260(FGFR1)_16a_2	/5Biosg/CCAGCCACAACCCAGAGGAGCAGCTCTCCTCCAAGGACCTGGTGTCCTGCGCCTACCAGGTGGCCCGAGGCATGGAGTATCTGGCCTCCAAGAAGGTGTGGAACCTGAAGGCTCCCCTGG	8	38273362	38273482	-	FGFR1 (2260)	461	64.17
461_301690_2260(FGFR1)_17a.1_1	/5Biosg/GCTCTCCCTTCCTCCTTCCTCAGTGCATACACCGAGACCTGGCAGCCAGGAATGTCCTGGTGACAGAGGACAATGTGATGAAGATAGCAGACTTTGGCCTCGCACGGGACATTCACCACA	8	38272322	38272442	-	FGFR1 (2260)	461	55.83
461_301690_2260(FGFR1)_17a.1_2	/5Biosg/TCGACTACTATAAAAAGACAACCAACGTGAGTGCCGACAAGGCCGCCCTGTGCTGGTGGTTTCATCTGAGAAGCAAGGAGTGGGGTGGGCTGAGAACCCACCCCCCAGTCCCTTCCCACC	8	38272202	38272322	-	FGFR1 (2260)	461	58.33
461_301691_2260(FGFR1)_18a_1	/5Biosg/CAACCTCCCCTGTGCTGCTTTCAGGGCCGACTGCCTGTGAAGTGGATGGCACCCGAGGCATTATTTGACCGGATCTACACCCACCAGAGTGATGTGTGAGTTTGTAATAGCAATTGCCAG	8	38272051	38272171	-	FGFR1 (2260)	461	54.17
461_301692_2260(FGFR1)_19a_1	/5Biosg/GAGGGGAGGCGGAGAAGCTCTAACACCCTGTGGCTCTCCGCCCATTTGCAGGTGGTCTTTCGGGGTGCTCCTGTGGGAGATCTTCACTCTGGGCGGCTCCCCATACCCCGGTGTGCCTGT	8	38271738	38271858	-	FGFR1 (2260)	461	64.17
461_301692_2260(FGFR1)_19a_2	/5Biosg/GGAGGAACTTTTCAAGCTGCTGAAGGAGGGTCACCGCATGGACAAGCCCAGTAACTGCACCAACGAGCTGTAAGCCCGAGGAGATGTCGGAGGCCCTGAGCCAGGCCTTGGGGCAAGAGT	8	38271618	38271738	-	FGFR1 (2260)	461	60
461_301693_2260(FGFR1)_20a_1	/5Biosg/GCCGCAGGTACATGATGATGCGGGACTGCTGGCATGCAGTGCCCTCACAGAGACCCACCTTCAAGCAGCTGGTGGAAGACCTGGACCGCATCGTGGCCTTGACCTCCAACCAGGTAAGGC	8	38271428	38271548	-	FGFR1 (2260)	461	61.67
461_301694_2260(FGFR1)_21a_1	/5Biosg/GGCCCATCGCTGCTTCCTCTCGCCCATCACAGGAGTACCTGGACCTGTCCATGCCCCTGGACCAGTACTCCCCCAGCTTTCCCGACACCCGGAGCTCTACGTGCTCCTCAGGGGAGGATT	8	38271234	38271354	-	FGFR1 (2260)	461	64.17
461_301694_2260(FGFR1)_21a_2	/5Biosg/CCGTCTTCTCTCATGAGCCGCTGCCCGAGGAGCCCTGCCTGCCCCGACACCCAGCCCAGCTTGCCAATGGCGGACTCAAACGCCGCTGACTGCCACCCACACGCCCTCCCCAGACTCCAC	8	38271114	38271234	-	FGFR1 (2260)	461	69.17
461_301695_2261(FGFR3)_2a_1	/5Biosg/CCCGCCATGGGCGCCCCTGCCTGCGCCCTCGCGCTCTGCGTGGCCGTGGCCATCGTGGCCGGCGCCTCCTCGGAGTCCTTGGGGACGGAGCAGCGCGTCGTGGGGCGAGCGGCAGGTAAG	4	1795655	1795775	+	FGFR3 (2261)	461	77.5
461_301696_2261(FGFR3)_3a_1	/5Biosg/CGGGTTTGGGGGTGCCTGCCTCATGGTTGCCCATCTTCCCCACAGAAGTCCCGGGCCCAGAGCCCGGCCAGCAGGAGCAGTTGGTCTTCGGCAGCGGGGATGCTGTGGAGCTGAGCTGTC	4	1800935	1801055	+	FGFR3 (2261)	461	67.5
461_301696_2261(FGFR3)_3a_2	/5Biosg/CCCCGCCCGGGGGTGGTCCCATGGGGCCCACTGTCTGGGTCAAGGATGGCACAGGGCTGGTGCCCTCGGAGCGTGTCCTGGTGGGGCCCCAGCGGCTGCAGGTGCTGAATGCCTCCCACG	4	1801055	1801175	+	FGFR3 (2261)	461	73.33
461_301696_2261(FGFR3)_3a_3	/5Biosg/AGGACTCCGGGGCCTACAGCTGCCGGCAGCGGCTCACGCAGCGCGTACTGTGCCACTTCAGTGTGCGGGTGACAGGTGAGCTCTGGGGCCACGCCAGCTACAGAAAGGAGCCGAGTGCCG	4	1801175	1801295	+	FGFR3 (2261)	461	68.33
461_301697_2261(FGFR3)_4a_1	/5Biosg/TTGGTTGCGGCCATCTCTGCCTTGCAGACGCTCCATCCTCGGGAGATGACGAAGACGGGGAGGACGAGGCTGAGGACACAGGTGTGGACACAGGTAGGAGCAGGGTCCAGGGTTCAGGCC	4	1801446	1801566	+	FGFR3 (2261)	461	63.33
461_301698_2261(FGFR3)_5a_1	/5Biosg/CGGGTCATGGCCTTCACACGCACCTCGGCCCGCAGGGGCCCCTTACTGGACACGGCCCGAGCGGATGGACAAGAAGCTGCTGGCCGTGCCGGCCGCCAACACCGTCCGCTTCCGCTGCCC	4	1803058	1803178	+	FGFR3 (2261)	461	72.5
461_301698_2261(FGFR3)_5a_2	/5Biosg/AGCCGCTGGCAACCCCACTCCCTCCATCTCCTGGCTGAAGAACGGCAGGGAGTTCCGCGGCGAGCACCGCATTGGAGGCATCAAGGTGGGCGCGGCGGGGTGGCTCTGGGCCTGGCAGGC	4	1803178	1803298	+	FGFR3 (2261)	461	70.83
461_301699_2261(FGFR3)_6a.1_1	/5Biosg/GTGGGCGCGGCGGGGTGGCTCTGGGCCTGGCAGGCGCGGTGGTTGCTGCCTCCGCTCACTCACCCGCCCGCGTCCCGGTGCAGCTGCGGCATCAGCAGTGGAGCCTGGTCATGGAAAGCG	4	1803263	1803383	+	FGFR3 (2261)	461	74.17
461_301699_2261(FGFR3)_6a.1_2	/5Biosg/TGGTGCCCTCGGACCGCGGCAACTACACCTGCGTCGTGGAGAACAAGTTTGGCAGCATCCGGCAGACGTACACGCTGGACGTGCTGGGTGAGGGCCCTGGGGCGGCGCGGGGGTGGGGG	4	1803383	1803502	+	FGFR3 (2261)	461	70.59
461_301700_2261(FGFR3)_7a.1_1	/5Biosg/CCTGAGCGTCATCTGCCCCCACAGAGCGCTCCCCGCACCGGCCCATCCTGCAGGCGGGGCTGCCGGCCAACCAGACGGCGGTGCTGGGCAGCGACGTGGAGTTCCACTGCAAGGTGTACA	4	1803537	1803657	+	FGFR3 (2261)	461	70.83
461_301700_2261(FGFR3)_7a.1_2	/5Biosg/GTGACGCACAGCCCCACATCCAGTGGCTCAAGCACGTGGAGGTGAATGGCAGCAAGGTGGGCCCGGACGGCACACCCTACGTTACCGTGCTCAAGGTGGGCCACCGTGTGCACGTGGGTG	4	1803657	1803777	+	FGFR3 (2261)	461	65.83
461_301701_2261(FGFR3)_8a.1_1	/5Biosg/GCTGCCTCGGGGGCGTGCCTGAGCCGGGTCTCTTGTCCCCGCAGTCCTGGATCAGTGAGAGTGTGGAGGCCGACGTGCGCCTCCGCCTGGCCAATGTGTCGGAGCGGGACGGGGGCGAGT	4	1804596	1804716	+	FGFR3 (2261)	461	71.67
461_301701_2261(FGFR3)_8a.1_2	/5Biosg/ACCTCTGTCGAGCCACCAATTTCATAGGCGTGGCCGAGAAGGCCTTTTGGCTGAGCGTTCACGGGCCCCGAGCAGGTAACGACTCTGTCCCATGCCGGCCGGCACAAGAGCTCCAGCTCC	4	1804716	1804836	+	FGFR3 (2261)	461	63.33
461_301702_2261(FGFR3)_9a.1_1	/5Biosg/TGCAGCGGCTGGATCCTGCCGTGTGGACTCTGTGCGGTGCCCGCAGGGCGGTGCTGGCGCTCGCCTATCGCTCTGCTCTCTCTTTGTAGACGGCGGGCGCTAACACCACCGACAAGGAGC	4	1805329	1805449	+	FGFR3 (2261)	461	67.5
461_301702_2261(FGFR3)_9a.1_2	/5Biosg/TAGAGGTTCTCTCCTTGCACAACGTCACCTTTGAGGACGCCGGGGAGTACACCTGCCTGGCGGGCAATTCTATTGGGTTTTCTCATCACTCTGCGTGGCTGGTGGTGCTGCCAGGTACC	4	1805449	1805568	+	FGFR3 (2261)	461	57.98
461_301703_2261(FGFR3)_10a_1	/5Biosg/GCCTCAACGCCCATGTCTTTGCAGCCGAGGAGGAGCTGGTGGAGGCTGACGAGGCGGGCAGTGTGTATGCAGGCATCCTCAGCTACGGGGTGGGCTTCTTCCTGTTCATCCTGGTGGTGG	4	1806032	1806152	+	FGFR3 (2261)	461	63.33
461_301703_2261(FGFR3)_10a_2	/5Biosg/CGGCTGTGACGCTCTGCCGCCTGCGCAGCCCCCCCAAGAAAGGCCTGGGCTCCCCCACCGTGCACAAGATCTCCCGCTTCCCGCTCAAGCGACAGGTAACAGAAAGTAGATACCAGGTTC	4	1806152	1806272	+	FGFR3 (2261)	461	64.17
461_301704_2261(FGFR3)_11a_1	/5Biosg/GCCCTGTCGCCCACGCGGCGCCAACCTGCCCCTGCTGACCCAAGCAGGTGTCCCTGGAGTCCAACGCGTCCATGAGCTCCAACACACCACTGGTGCGCATCGCAAGGCTGTCCTCAGGGG	4	1806503	1806623	+	FGFR3 (2261)	461	68.33
461_301704_2261(FGFR3)_11a_2	/5Biosg/AGGGCCCCACGCTGGCCAATGTCTCCGAGCTCGAGCTGCCTGCCGACCCCAAATGGGAGCTGTCTCGGGCCCGGTCAGTGGTGCTGAGGGCCAGCGTTGGCTGTAGGGGGCTTGGTGGTG	4	1806623	1806743	+	FGFR3 (2261)	461	69.17
461_301705_2261(FGFR3)_12a.1_1	/5Biosg/GTGGTGGGCTGAGAGTGGGCGAGTTTGCACACTCATGGTCCCTCTGCCTCCACTGCCAGGCTGACCCTGGGCAAGCCCCTTGGGGAGGGCTGCTTCGGCCAGGTGGTCATGGCGGAGGCC	4	1807022	1807142	+	FGFR3 (2261)	461	68.33
461_301705_2261(FGFR3)_12a.1_2	/5Biosg/ATCGGCATTGACAAGGACCGGGCCGCCAAGCCTGTCACCGTAGCCGTGAAGATGCTGAAAGGTGAGGAGGGGGCGGCCAGGGGTGCAGAGCAGGGCTGGGGGCGCCGCCGCCGCCTGACA	4	1807142	1807262	+	FGFR3 (2261)	461	70
461_301706_2261(FGFR3)_13a_1	/5Biosg/ACAGACGATGCCACTGACAAGGACCTGTCGGACCTGGTGTCTGAGATGGAGATGATGAAGATGATCGGGAAACACAAAAACATCATCAACCTGCTGGGCGCCTGCACGCAGGGCGGTAGG	4	1807281	1807401	+	FGFR3 (2261)	461	55.83
461_301707_2261(FGFR3)_14a_1	/5Biosg/CGTCTGAGGAGCCCGTGTCCCCAGGGCCCCTGTACGTGCTGGTGGAGTACGCGGCCAAGGGTAACCTGCGGGAGTTTCTGCGGGCGCGGCGGCCCCCGGGCCTGGACTACTCCTTCGACA	4	1807452	1807572	+	FGFR3 (2261)	461	70.83
461_301707_2261(FGFR3)_14a_2	/5Biosg/CCTGCAAGCCGCCCGAGGAGCAGCTCACCTTCAAGGACCTGGTGTCCTGTGCCTACCAGGTGGCCCGGGGCATGGAGTACTTGGCCTCCCAGAAGGTGGGCAGGGCGGCAGGTGTGGGTG	4	1807572	1807692	+	FGFR3 (2261)	461	68.33
461_301708_2261(FGFR3)_15a_1	/5Biosg/CTGGGAGCAGCGGGGAGAGGTGGAGAGGCTTCAGCCCTGCCTCCCACCCCTTCCCCAGTGCATCCACAGGGACCTGGCTGCCCGCAATGTGCTGGTGACCGAGGACAACGTGATGAAGAT	4	1807719	1807839	+	FGFR3 (2261)	461	65
461_301708_2261(FGFR3)_15a_2	/5Biosg/CGCAGACTTCGGGCTGGCCCGGGACGTGCACAACCTCGACTACTACAAGAAGACGACCAACGTGAGCCCGGCCCTGGGGTGCGGGGGTGGGGGTCATGCCAGTAGGACGCCTGGCGCCAA	4	1807839	1807959	+	FGFR3 (2261)	461	68.33
461_301709_2261(FGFR3)_16a_1	/5Biosg/CACCGCCTTCCCACACCCTCCCAGGGCCGGCTGCCCGTGAAGTGGATGGCGCCTGAGGCCTTGTTTGACCGAGTCTACACTCACCAGAGTGACGTGTACGTGTCCTGCAGAGCTCAGGCT	4	1807959	1808079	+	FGFR3 (2261)	461	64.17
461_301710_2261(FGFR3)_17a_1	/5Biosg/GGTGTCTGTCCTGGGAGTCTCAGGACAGCCTGACCTCACCTTCCCCTGCAGCTGGTCCTTTGGGGTCCTGCTCTGGGAGATCTTCACGCTGGGGGGCTCCCCGTACCCCGGCATCCCTGT	4	1808221	1808341	+	FGFR3 (2261)	461	65.83
461_301710_2261(FGFR3)_17a_2	/5Biosg/GGAGGAGCTCTTCAAGCTGCTGAAGGAGGGCCACCGCATGGACAAGCCCGCCAACTGCACACACGACCTGTGAGTGGCATCCCTGGCCCTCCACTGGGTCCTCAGGGGTGGGGGTCCCTC	4	1808341	1808461	+	FGFR3 (2261)	461	66.67
461_301711_2261(FGFR3)_18a_1	/5Biosg/CCCGCAGGTACATGATCATGCGGGAGTGCTGGCATGCCGCGCCCTCCCAGAGGCCCACCTTCAAGCAGCTGGTGGAGGACCTGGACCGTGTCCTTACCGTGACGTCCACCGACGTGAGTG	4	1808548	1808668	+	FGFR3 (2261)	461	65.83
461_301712_2261(FGFR3)_19a_1	/5Biosg/AAGAGGGGCTCGGTGGCACAGCGCTCACCCCGCCTCCCGCCAGCAGGAGTACCTGGACCTGTCGGCGCCTTTCGAGCAGTACTCCCCGGGTGGCCAGGACACCCCCAGCTCCAGCTCCTC	4	1808796	1808916	+	FGFR3 (2261)	461	70.83
461_301712_2261(FGFR3)_19a_2	/5Biosg/AGGGGACGACTCCGTGTTTGCCCACGACCTGCTGCCCCCGGCCCCACCCAGCAGTGGGGGCTCGCGGACGTGAAGGGCCACTGGTCCCCAACAATGTGAGGGGTCCCTAGCAGCCCACCC	4	1808916	1809036	+	FGFR3 (2261)	461	70.83
461_301713_2263(FGFR2)_3a_1	/5Biosg/GTAACCATGGTCAGCTGGGGTCGTTTCATCTGCCTGGTCGTGGTCACCATGGCAACCTTGTCCCTGGCCCGGCCCTCCTTCAGTTTAGTTGAGGATACCACATTAGAGCCAGAAGGTAAG	10	123353217	123353337	-	FGFR2 (2263)	461	55.83
461_301714_2263(FGFR2)_4a_1	/5Biosg/CCTCCTTCCCATCTGTCTCCGTCTTCTCTCTCCCACCTTTCTGCAGAGCCACCAACCAAATACCAAATCTCTCAACCAGAAGTGTACGTGGCTGCGCCAGGGGAGTCGCTAGAGGTGCGC	10	123325144	123325264	-	FGFR2 (2263)	461	57.5
461_301714_2263(FGFR2)_4a_2	/5Biosg/TGCCTGTTGAAAGATGCCGCCGTGATCAGTTGGACTAAGGATGGGGTGCACTTGGGGCCCAACAATAGGACAGTGCTTATTGGGGAGTACTTGCAGATAAAGGGCGCCACGCCTAGAGAC	10	123325024	123325144	-	FGFR2 (2263)	461	55
461_301714_2263(FGFR2)_4a_3	/5Biosg/TCCGGCCTCTATGCTTGTACTGCCAGTAGGACTGTAGACAGTGAAACTTGGTACTTCATGGTGAATGTCACAGGTGAGTTGGCCCGCCAGCACTATGCTCTCTCTTCTCTGTAGCCATTA	10	123324904	123325024	-	FGFR2 (2263)	461	50.83
461_301715_2263(FGFR2)_5a_1	/5Biosg/AATATGTTCTTTTGCATACAGATGCCATCTCATCCGGAGATGATGAGGATGACACCGATGGTGCGGAAGATTTTGTCAGTGAGAACAGTAACAACAAGAGTAAGTAACTGCCCGGCTCCG	10	123323994	123324114	-	FGFR2 (2263)	461	46.67
461_301716_2263(FGFR2)_6a.1_1	/5Biosg/ATCAGTATACATTCTAATACTGTTTTCCAAAACAGGAGCACCATACTGGACCAACACAGAAAAGATGGAAAAGCGGCTCCATGCTGTGCCTGCGGCCAACACTGTCAAGTTTCGCTGCCC	10	123310888	123311008	-	FGFR2 (2263)	461	48.33
461_301716_2263(FGFR2)_6a.1_2	/5Biosg/AGCCGGGGGGAACCCAATGCCAACCATGCGGTGGCTGAAAAACGGGAAGGAGTTTAAGCAGGAGCATCGCATTGGAGGCTACAAGGTAGAATTAAGCTTTCAGAACATCACATTTCTTAC	10	123310768	123310888	-	FGFR2 (2263)	461	50
461_301717_2263(FGFR2)_7a_1	/5Biosg/GTACTTGGTATTCTGTGCTAGGATTGTTAAATAACCGCCTTTGCTTTGATCTTTTCAGGTACGAAACCAGCACTGGAGCCTCATTATGGAAAGTGTGGTCCCATCTGACAAGGGAAATTA	10	123298167	123298287	-	FGFR2 (2263)	461	43.33
461_301717_2263(FGFR2)_7a_2	/5Biosg/TACCTGTGTAGTGGAGAATGAATACGGGTCCATCAATCACACGTACCACCTGGATGTTGTGGGTGAGTTTGCCTCTCCTCGTGTGGCGGCTGCATACCAGCCCATTCTTGCTTGACTCGT	10	123298047	123298167	-	FGFR2 (2263)	461	53.33
461_301718_2263(FGFR2)_8a_1	/5Biosg/TCCTTTCTTCCCTCTCTCCACCAGAGCGATCGCCTCACCGGCCCATCCTCCAAGCCGGACTGCCGGCAAATGCCTCCACAGTGGTCGGAGGAGACGTAGAGTTTGTCTGCAAGGTTTACA	10	123279587	123279707	-	FGFR2 (2263)	461	59.17
461_301718_2263(FGFR2)_8a_2	/5Biosg/GTGATGCCCAGCCCCACATCCAGTGGATCAAGCACGTGGAAAAGAACGGCAGTAAATACGGGCCCGACGGGCTGCCCTACCTCAAGGTTCTCAAGGTGAGGACTTTCTGAATCTAAAGGT	10	123279467	123279587	-	FGFR2 (2263)	461	55
461_301719_2263(FGFR2)_9a_1	/5Biosg/GACCTTCCTGGTTGGCCGTTATATTGTTCTCCTGTGTCTGTTCTAGCACTCGGGGATAAATAGTTCCAATGCAGAAGTGCTGGCTCTGTTCAATGTGACCGAGGCGGATGCTGGGGAATA	10	123278269	123278389	-	FGFR2 (2263)	461	50.83
461_301719_2263(FGFR2)_9a_2	/5Biosg/TATATGTAAGGTCTCCAATTATATAGGGCAGGCCAACCAGTCTGCCTGGCTCACTGTCCTGCCAAAACAGCAAGGTAACAATGCTTTCATTTTTGTCTTTTTTTAAAAAGAAAGCTGGAT	10	123278149	123278269	-	FGFR2 (2263)	461	40.83
461_301720_2263(FGFR2)_10a_1	/5Biosg/TCATTCCTGTGTCGTCTAGCCTTTTCTTTTGCTTCCCTTGTTTTCTAGGCCGCCGGTGTTAACACCACGGACAAAGAGATTGAGGTTCTCTATATTCGGAATGTAACTTTTGAGGACGCT	10	123276905	123277025	-	FGFR2 (2263)	461	45.83
461_301720_2263(FGFR2)_10a_2	/5Biosg/GGGGAATATACGTGCTTGGCGGGTAATTCTATTGGGATATCCTTTCACTCTGCATGGTTGACAGTTCTGCCAGGTATATACTGTTCTTTCTCTCTGGGTTTTTTTCCCTTTTCTTGGTTG	10	123276785	123276905	-	FGFR2 (2263)	461	44.17
461_301721_2263(FGFR2)_11a_1	/5Biosg/CTGTGATCTGCAATCTAGCGCCTGGAAGAGAAAAGGAGATTACAGCTTCCCCAGACTACCTGGAGATAGCCATTTACTGCATAGGGGTCTTCTTAATCGCCTGTATGGTGGTAACAGTCA	10	123274731	123274851	-	FGFR2 (2263)	461	48.33
461_301721_2263(FGFR2)_11a_2	/5Biosg/TCCTGTGCCGAATGAAGAACACGACCAAGAAGCCAGACTTCAGCAGCCAGCCGGCTGTGCACAAGCTGACCAAACGTATCCCCCTGCGGAGACAGGTAACAGAAAGTAGATAAAGAGTTT	10	123274611	123274731	-	FGFR2 (2263)	461	52.5
461_301722_2263(FGFR2)_12a_1	/5Biosg/GATGGAGCCAGGATTACATCTGTGTCTTTGCATTTTGTATCCAGGTTTCGGCTGAGTCCAGCTCCTCCATGAACTCCAACACCCCGCTGGTGAGGATAACAACACGCCTCTCTTCAACGG	10	123263379	123263499	-	FGFR2 (2263)	461	52.5
461_301722_2263(FGFR2)_12a_2	/5Biosg/CAGACACCCCCATGCTGGCAGGGGTCTCCGAGTATGAACTTCCAGAGGACCCAAAATGGGAGTTTCCAAGAGATAAGTGAGTACTTCTCTTGGCCATGTCCCAGGATGGAGACTCAGCTA	10	123263259	123263379	-	FGFR2 (2263)	461	53.33
461_301723_2263(FGFR2)_13a_1	/5Biosg/TTCCCTCACTACACCCCATCACCAGATGCTATGTGCTAATCCCCTATTTACACATTTAGGCTGACACTGGGCAAGCCCCTGGGAGAAGGTTGCTTTGGGCAAGTGGTCATGGCGGAAGCA	10	123260400	123260520	-	FGFR2 (2263)	461	53.33
461_301723_2263(FGFR2)_13a_2	/5Biosg/GTGGGAATTGACAAAGACAAGCCCAAGGAGGCGGTCACCGTGGCCGTGAAGATGTTGAAAGGTGAGCGGGGAGGCGGGAGGCTCGGGGAGGGGCTGGGTGGAGAGTCTTATCAAGAAAGT	10	123260280	123260400	-	FGFR2 (2263)	461	60
461_301724_2263(FGFR2)_14a.1_1	/5Biosg/AATATGCCTACTGTTCATAGATGATGCCACAGAGAAAGACCTTTCTGATCTGGTGTCAGAGATGGAGATGATGAAGATGATTGGGAAACACAAGAATATCATAAATCTTCTTGGAGCCT	10	123258020	123258139	-	FGFR2 (2263)	461	40.34
461_301725_2263(FGFR2)_15a_1	/5Biosg/GGAGCTTCTCTTCTTCCTCAACAGGGCCTCTCTATGTCATAGTTGAGTATGCCTCTAAAGGCAACCTCCGAGAATACCTCCGAGCCCGGAGGCCACCCGGGATGGAGTACTCCTATGACA	10	123256140	123256260	-	FGFR2 (2263)	461	55
461_301725_2263(FGFR2)_15a_2	/5Biosg/TTAACCGTGTTCCTGAGGAGCAGATGACCTTCAAGGACTTGGTGTCATGCACCTACCAGCTGGCCAGAGGCATGGAGTACTTGGCTTCCCAAAAAGTGAGTCTTTCACATTCTACTTGGC	10	123256020	123256140	-	FGFR2 (2263)	461	50.83
461_301726_2263(FGFR2)_16a_1	/5Biosg/TTTTGTTCTGGCGGTGTTTTGAAATTAGTTATTTCTCTTGCTTCTTTCTTGATTTCAGTGTATTCATCGAGATTTAGCAGCCAGAAATGTTTTGGTAACAGAAAACAATGTGATGAAAAT	10	123247565	123247685	-	FGFR2 (2263)	461	33.33
461_301726_2263(FGFR2)_16a_2	/5Biosg/AGCAGACTTTGGACTCGCCAGAGATATCAACAATATAGACTATTACAAAAAGACCACCAATGTAAGTCGATGGCAGTAACACAGTGGGCAGGGGCGGGGGTGAGGCTCAGAATGTTCCAG	10	123247445	123247565	-	FGFR2 (2263)	461	49.17
461_301727_2263(FGFR2)_17a_1	/5Biosg/TTGCATTTTCCTCTACATTTGCAGGGGCGGCTTCCAGTCAAGTGGATGGCTCCAGAAGCCCTGTTTGATAGAGTATACACTCATCAGAGTGATGTGTGAGTAACTCTCTTTTCTCTGGCT	10	123246842	123246962	-	FGFR2 (2263)	461	47.5
461_301728_2263(FGFR2)_18a_1	/5Biosg/TTTGGCAACGTGGATGGGTTAGTAATGCCGTGCTTTCTCCTTTTGTTGCAGCTGGTCCTTCGGGGTGTTAATGTGGGAGATCTTCACTTTAGGGGGCTCGCCCTACCCAGGGATTCCCGT	10	123244977	123245097	-	FGFR2 (2263)	461	54.17
461_301728_2263(FGFR2)_18a_2	/5Biosg/GGAGGAACTTTTTAAGCTGCTGAAGGAAGGACACAGAATGGATAAGCCAGCCAACTGCACCAACGAACTGTAAGGGCTGTTGTCTTTCCTGCCGGTGCCCCAGTGGACTTGCCACACCAG	10	123244857	123244977	-	FGFR2 (2263)	461	54.17
461_301729_2263(FGFR2)_19a_1	/5Biosg/TTCCCAGGTACATGATGATGAGGGACTGTTGGCATGCAGTGCCCTCCCAGAGACCAACGTTCAAGCAGTTGGTAGAAGACTTGGATCGAATTCTCACTCTCACAACCAATGAGGTAAGAA	10	123243204	123243324	-	FGFR2 (2263)	461	49.17
461_301730_2263(FGFR2)_20a.1_1	/5Biosg/AAGTTCCTTTAACTGTAGACTTGGAATCTACTGATATCCCTGTTTTTTTCCTATCAGATCTGAAAGTTTATGGCTTCATTGAGAAACTGGGAAAAGTTGGTCAGGCGCAGTGGCTCATG	10	123241629	123241748	-	FGFR2 (2263)	461	41.18
461_301731_2263(FGFR2)_21a.1_1	/5Biosg/TCTCTCTTCCCTTCTTTCAGGAATACTTGGACCTCAGCCAACCTCTCGAACAGTATTCACCTAGTTACCCTGACACAAGAAGTTCTTGTTCTTCAGGAGATGATTCTGTTTTTTCTCCAG	10	123239435	123239555	-	FGFR2 (2263)	461	44.17
461_301731_2263(FGFR2)_21a.1_2	/5Biosg/ACCCCATGCCTTACGAACCATGCCTTCCTCAGTATCCACACATAAACGGCAGTGTTAAAACATGAATGACTGTGTCTGCCTGTCCCCAAACAGGACAGCACTGGGAACCTAGCTACACTG	10	123239315	123239435	-	FGFR2 (2263)	461	50.83
461_301731_2263(FGFR2)_21a.1_3	/5Biosg/AGCAGGGAGACCATGCCTCCCAGAGCTTGTTGTCTCCACTTGTATATATGGATCAGAGGAGTAAATAATTGGAAAAGTAATCAGCATATGTGTAAAGATTTATACAGTTGAAAACTTGTA	10	123239195	123239315	-	FGFR2 (2263)	461	38.33
461_301731_2263(FGFR2)_21a.1_4	/5Biosg/ATCTTCCCCAGGAGGAGAAGAAGGTTTCTGGAGCAGTGGACTGCCACAAGCCACCATGTAACCCCTCTCACCTGCCGTGCGTACTGGCTGTGGACCAGTAGGACTCAAGGTGGACGTGCG	10	123239075	123239195	-	FGFR2 (2263)	461	59.17
461_301732_2264(FGFR4)_2a.1_1	/5Biosg/TTCCCACGTGGGGGGTGGTCGGTCAGCGGTCAGCAGCCATGGGTGACTCGACTAAGGACTCTGATATCAGGGCAGCCTGGGGTAGGAATAAACTCCCCGGGCCTCCCCACCCACTCCCAG	5	176514555	176514675	+	FGFR4 (2264)	461	64.17
461_301733_2264(FGFR4)_3a.1_1	/5Biosg/CCACAAAGGTGCACGTGTAGCAGGAGCTCTTTTCCCTCCCTATTTTAGGAAGGCAGTTGGTGGGAAGTCCAGCTTGGGTCCCTGAGAGCTGTGAGAAGGAGATGCGGCTGCTGCTGGCCC	5	176516502	176516622	+	FGFR4 (2264)	461	58.33
461_301733_2264(FGFR4)_3a.1_2	/5Biosg/TGTTGGGGGTCCTGCTGAGTGTGCCTGGGCCTCCAGTCTTGTCCCTGGAGGCCTCTGAGGAAGTGGAGCTTGGTATGGCTTCTGAGGTGGGAGAGGGTGGCAGGGGTGGGAAGAGTGGGC	5	176516622	176516742	+	FGFR4 (2264)	461	64.17
461_301734_2264(FGFR4)_4a_1	/5Biosg/CCTCAGATGGGGCTGCGGGGTCTGCTGACCTCTGCCCTCTGCCCACAGAGCCCTGCCTGGCTCCCAGCCTGGAGCAGCAAGAGCAGGAGCTGACAGTAGCCCTTGGGCAGCCTGTGCGTC	5	176517342	176517462	+	FGFR4 (2264)	461	68.33
461_301734_2264(FGFR4)_4a_2	/5Biosg/TGTGCTGTGGGCGGGCTGAGCGTGGTGGCCACTGGTACAAGGAGGGCAGTCGCCTGGCACCTGCTGGCCGTGTACGGGGCTGGAGGGGCCGCCTAGAGATTGCCAGCTTCCTACCTGAGG	5	176517462	176517582	+	FGFR4 (2264)	461	68.33
461_301734_2264(FGFR4)_4a_3	/5Biosg/ATGCTGGCCGCTACCTCTGCCTGGCACGAGGCTCCATGATCGTCCTGCAGAATCTCACCTTGATTACAGGTGGTAAGAGACTCTAGCAGGGAGTGAAGGGATGCCTGGGGAGACAGACCT	5	176517582	176517702	+	FGFR4 (2264)	461	57.5
461_301735_2264(FGFR4)_5a_1	/5Biosg/TCCCTCTGTCCCTGATGTAGACTCCTTGACCTCCAGCAACGATGATGAGGACCCCAAGTCCCATAGGGACCCCTCGAATAGGCACAGTTACCCCCAGCAAGGTCAGTAGGTCTCCAAGGA	5	176517725	176517845	+	FGFR4 (2264)	461	56.67
461_301736_2264(FGFR4)_6a.1_1	/5Biosg/ACACGGTCATTCTAGGGGCCTTCCCCTGCCCTCCAGCACCCTACTGGACACACCCCCAGCGCATGGAGAAGAAACTGCATGCAGTACCTGCGGGGAACACCGTCAAGTTCCGCTGTCCAG	5	176517902	176518022	+	FGFR4 (2264)	461	61.67
461_301736_2264(FGFR4)_6a.1_2	/5Biosg/CTGCAGGCAACCCCACGCCCACCATCCGCTGGCTTAAGGATGGACAGGCCTTTCATGGGGAGAACCGCATTGGAGGCATTCGGGTGAGTCTCTGGGTTCCAAGACCGTCTGCTCCCCCAT	5	176518022	176518142	+	FGFR4 (2264)	461	61.67
461_301737_2264(FGFR4)_7a_1	/5Biosg/CCTCTGGCCCCCTTGGTGGACATGGTCCGGTGGTCCCGGACACTCTCTCTGCCTGCAGCTGCGCCATCAGCACTGGAGTCTCGTGATGGAGAGCGTGGTGCCCTCGGACCGCGGCACATA	5	176518627	176518747	+	FGFR4 (2264)	461	66.67
461_301737_2264(FGFR4)_7a_2	/5Biosg/CACCTGCCTGGTAGAGAACGCTGTGGGCAGCATCCGCTATAACTACCTGCTAGATGTGCTGGGTGAGCGCGGGGCTGGGAACAGGGGAGGCCTGACCCATTTTGGGCTCAGTTGTGCCCT	5	176518747	176518867	+	FGFR4 (2264)	461	61.67
461_301738_2264(FGFR4)_8a_1	/5Biosg/TTGACTGTCTCGCCCGGTCCCCAGAGCGGTCCCCGCACCGGCCCATCCTGCAGGCCGGGCTCCCGGCCAACACCACAGCCGTGGTGGGCAGCGACGTGGAGCTGCTGTGCAAGGTGTACA	5	176519297	176519417	+	FGFR4 (2264)	461	70.83
461_301738_2264(FGFR4)_8a_2	/5Biosg/GCGATGCCCAGCCCCACATCCAGTGGCTGAAGCACATCGTCATCAACGGCAGCAGCTTCGGAGCCGACGGTTTCCCCTATGTGCAAGTCCTAAAGGTAAAAGGTGCACCCTGCTGCAGCC	5	176519417	176519537	+	FGFR4 (2264)	461	60
461_301739_2264(FGFR4)_9a_1	/5Biosg/AGTGTGGCCCCAGGCCCTGCTGTGACCCCAGAGCATGTCCCCCACCCCAGACTGCAGACATCAATAGCTCAGAGGTGGAGGTCCTGTACCTGCGGAACGTGTCAGCCGAGGACGCAGGCG	5	176519596	176519716	+	FGFR4 (2264)	461	65
461_301739_2264(FGFR4)_9a_2	/5Biosg/AGTACACCTGCCTCGCAGGCAATTCCATCGGCCTCTCCTACCAGTCTGCCTGGCTCACGGTGCTGCCAGGTGAGCACCTGAAGGGCCAGGAGATGCTGCGAGATGCCCCTCTGGGCCAGC	5	176519716	176519836	+	FGFR4 (2264)	461	65
461_301740_2264(FGFR4)_10a_1	/5Biosg/TGTGTGTCCATGTGCGAGGGCAGAGGAGGACCCCACATGGACCGCAGCAGCGCCCGAGGCCAGGTATACGGACATCATCCTGTACGCGTCGGGCTCCCTGGCCTTGGCTGTGCTCCTGCT	5	176520115	176520235	+	FGFR4 (2264)	461	65.83
461_301740_2264(FGFR4)_10a_2	/5Biosg/GCTGGCCGGGCTGTATCGAGGGCAGGCGCTCCACGGCCGGCACCCCCGCCCGCCCGCCACTGTGCAGAAGCTCTCCCGCTTCCCTCTGGCCCGACAGGTACTGGGCGCATCCCCCACCTC	5	176520235	176520355	+	FGFR4 (2264)	461	75
461_301741_2264(FGFR4)_11a_1	/5Biosg/GGCCCGACAGGTACTGGGCGCATCCCCCACCTCACATGTGACAGCCTGACTCCAGCAGGCAGAACCAAGTCTCCCACTTTGCAGTTCTCCCTGGAGTCAGGCTCTTCCGGCAAGTCAAGC	5	176520322	176520442	+	FGFR4 (2264)	461	61.67
461_301741_2264(FGFR4)_11a_2	/5Biosg/TCATCCCTGGTACGAGGCGTGCGTCTCTCCTCCAGCGGCCCCGCCTTGCTCGCCGGCCTCGTGAGTCTAGATCTACCTCTCGACCCACTATGGGAGTTCCCCCGGGACAGGTGCGCTGAG	5	176520442	176520562	+	FGFR4 (2264)	461	66.67
461_301742_2264(FGFR4)_12a.1_1	/5Biosg/TGGGGGCAGGGACGCGGGCGCCGGGTTGCAGCCCGCCCTCCGCAGGAGTGACTCGGAGGTCTGAGGCTGGACTTTCTCCATCTCCAGGCTGGTGCTTGGGAAGCCCCTAGGCGAGGGCTG	5	176520567	176520687	+	FGFR4 (2264)	461	70.83
461_301742_2264(FGFR4)_12a.1_2	/5Biosg/CTTTGGCCAGGTAGTACGTGCAGAGGCCTTTGGCATGGACCCTGCCCGGCCTGACCAAGCCAGCACTGTGGCCGTCAAGATGCTCAAAGGTGAGTGTGGCCCGGTGTGGTGGCTCACAC	5	176520687	176520806	+	FGFR4 (2264)	461	63.03
461_301743_2264(FGFR4)_13a.1_1	/5Biosg/ACAGACAACGCCTCTGACAAGGACCTGGCCGACCTGGTCTCGGAGATGGAGGTGATGAAGCTGATCGGCCGACACAAGAACATCATCAACCTGCTTGGTGTCTGCACCCAGGAAGGTGGG	5	176522326	176522446	+	FGFR4 (2264)	461	58.33
461_301744_2264(FGFR4)_14a_1	/5Biosg/ACGCTCCCTCCACTCCCTCTGCAGGGCCCCTGTACGTGATCGTGGAGTGCGCCGCCAAGGGAAACCTGCGGGAGTTCCTGCGGGCCCGGCGCCCCCCAGGCCCCGACCTCAGCCCCGACG	5	176522509	176522629	+	FGFR4 (2264)	461	74.17
461_301744_2264(FGFR4)_14a_2	/5Biosg/GTCCTCGGAGCAGTGAGGGGCCGCTCTCCTTCCCAGTCCTGGTCTCCTGCGCCTACCAGGTGGCCCGAGGCATGCAGTATCTGGAGTCCCGGAAGGTACAGGCGCTAGGGCTCTGAGCCC	5	176522629	176522749	+	FGFR4 (2264)	461	67.5
461_301745_2264(FGFR4)_15a.1_1	/5Biosg/GTGTGTGCTCAACTCCAGGCCAGGTGTCCTGAGGCACCCAAGCCCCCGCTCCCTGCAGTGTATCCACCGGGACCTGGCTGCCCGCAATGTGCTGGTGACTGAGGACAATGTGATGAAGAT	5	176522999	176523119	+	FGFR4 (2264)	461	61.67
461_301745_2264(FGFR4)_15a.1_2	/5Biosg/TGCTGACTTTGGGCTGGCCCGCGGCGTCCACCACATTGACTACTATAAGAAAACCAGCAACGTGAGGGAGATGGGGCAGAACTGGATGGGGGTGGAGGGGCACTGGGCCCGGGGTGGCAG	5	176523119	176523239	+	FGFR4 (2264)	461	63.33
461_301746_2264(FGFR4)_16a_1	/5Biosg/ACTGAGGCCCTCTCTCCCCTCCAGGGCCGCCTGCCTGTGAAGTGGATGGCGCCCGAGGCCTTGTTTGACCGGGTGTACACACACCAGAGTGACGTGTGAGTCCTGCCGGCGGTCACTGTC	5	176523263	176523383	+	FGFR4 (2264)	461	65.83
461_301747_2264(FGFR4)_17a_1	/5Biosg/CCGGTCGTCGGGAGGGCGCTGAGCCACACTGAGCCCTGGCCCTACCTCCAGGTGGTCTTTTGGGATCCTGCTATGGGAGATCTTCACCCTCGGGGGCTCCCCGTATCCTGGCATCCCGGT	5	176523553	176523673	+	FGFR4 (2264)	461	66.67
461_301747_2264(FGFR4)_17a_2	/5Biosg/GGAGGAGCTGTTCTCGCTGCTGCGGGAGGGACATCGGATGGACCGACCCCCACACTGCCCCCCAGAGCTGTGAGGCCTCACCCTGCCCTCGACCCCACTTTCCAGTCCTCCTCCTCCTCT	5	176523673	176523793	+	FGFR4 (2264)	461	67.5
461_301748_2264(FGFR4)_18a_1	/5Biosg/CTCGCAGGTACGGGCTGATGCGTGAGTGCTGGCACGCAGCGCCCTCCCAGAGGCCTACCTTCAAGCAGCTGGTGGAGGCGCTGGACAAGGTCCTGCTGGCCGTCTCTGAGGAGGTACAGC	5	176524285	176524405	+	FGFR4 (2264)	461	66.67
461_301749_2264(FGFR4)_19a_1	/5Biosg/CCCATCCCGGGCGCTGCAGAGGCTGACCAGCTCCGTTCCCCACAGTACCTCGACCTCCGCCTGACCTTCGGACCCTATTCCCCCTCTGGTGGGGACGCCAGCAGCACCTGCTCCTCCAGC	5	176524482	176524602	+	FGFR4 (2264)	461	69.17
461_301749_2264(FGFR4)_19a_2	/5Biosg/GATTCTGTCTTCAGCCACGACCCCCTGCCATTGGGATCCAGCTCCTTCCCCTTCGGGTCTGGGGTGCAGACATGAGCAAGGCTCAAGGCTGTGCAGGCACATAGGCTGGTGGCCTTGGGC	5	176524602	176524722	+	FGFR4 (2264)	461	62.5
461_303086_9965(FGF19)_1.1_1	/5Biosg/GCCATGCGGAGCGGGTGTGTGGTGGTCCACGTATGGATCCTGGCCGGCCTCTGGCTGGCCGTGGCCGGGCGCCCCCTCGCCTTCTCGGACGCGGGGCCCCACGTGCACTACGGCTGGGGC	11	69518527	69518647	-	FGF19 (9965)	461	75.83
461_303086_9965(FGF19)_1.1_2	/5Biosg/GACCCCATCCGCCTGCGGCACCTGTACACCTCCGGCCCCCACGGGCTCTCCAGCTGCTTCCTGCGCATCCGTGCCGACGGCGTCGTGGACTGCGCGCGGGGCCAGAGCGCGCACAGTGAG	11	69518407	69518527	-	FGF19 (9965)	461	74.17
461_303087_9965(FGF19)_2_1	/5Biosg/GCGCCTAGGTTTGCTGGAGATCAAGGCAGTCGCTCTGCGGACCGTGGCCATCAAGGGCGTGCACAGCGTGCGGTACCTCTGCATGGGCGCCGACGGCAAGATGCAGGGGCTGGTAAGTGT	11	69518020	69518140	-	FGF19 (9965)	461	65
461_303088_9965(FGF19)_3_1	/5Biosg/GAGCTGCCTGTTTTCTCTGCAGCTTCAGTACTCGGAGGAAGACTGTGCTTTCGAGGAGGAGATCCGCCCAGATGGCTACAATGTGTACCGATCCGAGAAGCACCGCCTCCCGGTCTCCCT	11	69514246	69514366	-	FGF19 (9965)	461	58.33
461_303088_9965(FGF19)_3_2	/5Biosg/GAGCAGTGCCAAACAGCGGCAGCTGTACAAGAACAGAGGCTTTCTTCCACTCTCTCATTTCCTGCCCATGCTGCCCATGGTCCCAGAGGAGCCTGAGGACCTCAGGGGCCACTTGGAATC	11	69514126	69514246	-	FGF19 (9965)	461	58.33
461_303088_9965(FGF19)_3_3	/5Biosg/TGACATGTTCTCTTCGCCCCTGGAGACCGACAGCATGGACCCATTTGGGCTTGTCACCGGACTGGAGGCCGTGAGGAGTCCCAGCTTTGAGAAGTAACTGAGACCATGCCCGGGCCTCTT	11	69514006	69514126	-	FGF19 (9965)	461	59.17
462_310882_2625(GATA3)_4a_1	/5Biosg/CCCTCCCTCCCCGCGCGCGGGTTCCGGGCCCGGCGAGAGGGCGCGAGCACAGCCGAGGCCATGGAGGTGACGGCGGACCAGCCGCGCTGGGTGAGCCACCACCACCCCGCCGTGCTCAAC	10	8097558	8097678	+	GATA3 (2625)	462	78.33
462_310882_2625(GATA3)_4a_2	/5Biosg/GGGCAGCACCCGGACACGCACCACCCGGGCCTCAGCCACTCCTACATGGACGCGGCGCAGTACCCGCTGCCGGAGGAGGTGGATGTGCTTTTTAACATCGACGGTCAAGGCAACCACGTC	10	8097678	8097798	+	GATA3 (2625)	462	65.83
462_310882_2625(GATA3)_4a_3	/5Biosg/CCGCCCTACTACGGAAACTCGGTCAGGGCCACGGTGCAGAGGTACCCTCCGACCCACCACGGTGAGTGCGCCCGGGGTGCCGGGGCTCCCGCCGGCCGCTTCAGCCGTCCCGGCTCGGGG	10	8097798	8097918	+	GATA3 (2625)	462	75.83
462_310883_2625(GATA3)_5a_1	/5Biosg/CTCTCTCCTGCCCTTTCCCCGTTGCCCCACAGGGAGCCAGGTGTGCCGCCCGCCTCTGCTTCATGGATCCCTACCCTGGCTGGACGGCGGCAAAGCCCTGGGCAGCCACCACACCGCCTC	10	8100235	8100355	+	GATA3 (2625)	462	70
462_310883_2625(GATA3)_5a_2	/5Biosg/CCCCTGGAATCTCAGCCCCTTCTCCAAGACGTCCATCCACCACGGCTCCCCGGGGCCCCTCTCCGTCTACCCCCCGGCCTCGTCCTCCTCCTTGTCGGGGGGCCACGCCAGCCCGCACCT	10	8100355	8100475	+	GATA3 (2625)	462	72.5
462_310883_2625(GATA3)_5a_3	/5Biosg/CTTCACCTTCCCGCCCACCCCGCCGAAGGACGTCTCCCCGGACCCATCGCTGTCCACCCCAGGCTCGGCCGGCTCGGCCCGGCAGGACGAGAAAGAGTGCCTCAAGTACCAGGTGCCCCT	10	8100475	8100595	+	GATA3 (2625)	462	70.83
462_310883_2625(GATA3)_5a_4	/5Biosg/GCCCGACAGCATGAAGCTGGAGTCGTCCCACTCCCGTGGCAGCATGACCGCCCTGGGTGGAGCCTCCTCGTCGACCCACCACCCCATCACCACCTACCCGCCCTACGTGCCCGAGTACAG	10	8100595	8100715	+	GATA3 (2625)	462	68.33
462_310883_2625(GATA3)_5a_5	/5Biosg/CTCCGGACTCTTCCCCCCCAGCAGCCTGCTGGGCGGCTCCCCCACCGGCTTCGGATGCAAGTCCAGGCCCAAGGCCCGGTCCAGCACAGGTAGGAGCCAGCTCTTCCCTGGAGCCTTTTC	10	8100715	8100835	+	GATA3 (2625)	462	69.17
462_310884_2625(GATA3)_6a_1	/5Biosg/TGCGTGTTTTCCTTCCCTAAGTGGCTTATCTGTGCTTTTGTTTCCAGAAGGCAGGGAGTGTGTGAACTGTGGGGCAACCTCGACCCCACTGTGGCGGCGAGATGGCACGGGACACTACCT	10	8105908	8106028	+	GATA3 (2625)	462	56.67
462_310884_2625(GATA3)_6a_2	/5Biosg/GTGCAACGCCTGCGGGCTCTATCACAAAATGAACGGACAGAACCGGCCCCTCATTAAGCCCAAGCGAAGGCTGGTAAGTTCTCGGGAAGGGATGGATTCCATGCTGACCATTCTGGGTTT	10	8106028	8106148	+	GATA3 (2625)	462	55
462_310885_2625(GATA3)_7a_1	/5Biosg/TGACAACACATTTAACATTTGTTTTGATTTCACCCTCTCCTCTCTCCCCACTCTCAGTCTGCAGCCAGGAGAGCAGGGACGTCCTGTGCGAACTGTCAGACCACCACAACCACACTCTGG	10	8111378	8111498	+	GATA3 (2625)	462	52.5
462_310885_2625(GATA3)_7a_2	/5Biosg/AGGAGGAATGCCAATGGGGACCCTGTCTGCAATGCCTGTGGGCTCTACTACAAGCTTCACAATGTAAGTGGACTGGGATCAGCAAGAACAGGGCTCGCTTCCTGATGGTGACCAGCAAAC	10	8111498	8111618	+	GATA3 (2625)	462	54.17
462_310886_2625(GATA3)_8a.1_1	/5Biosg/AAAGTAAAAAAAAAAAAAAAAAATTGATCTTTGTTTAGATTAACAGACCCCTGACTATGAAGAAGGAAGGCATCCAGACCAGAAACCGAAAAATGTCTAGCAAATCCAAAAAGTGCAAAA	10	8115663	8115783	+	GATA3 (2625)	462	32.5
462_310886_2625(GATA3)_8a.1_2	/5Biosg/AAGTGCATGACTCACTGGAGGACTTCCCCAAGAACAGCTCGTTTAACCCGGCCGCCCTCTCCAGACACATGTCCTCCCTGAGCCACATCTCGCCCTTCAGCCACTCCAGCCACATGCTGA	10	8115783	8115903	+	GATA3 (2625)	462	59.17
462_310886_2625(GATA3)_8a.1_3	/5Biosg/CCACGCCCACGCCGATGCACCCGCCATCCAGCCTGTCCTTTGGACCACACCACCCCTCCAGCATGGTCACCGCCATGGGTTAGAGCCCTGCTCGATGCTCACAGGGCCCCCAGCGAGAGT	10	8115903	8116023	+	GATA3 (2625)	462	67.5
463_321584_3480(IGF1R)_1a.1_1	/5Biosg/CCAAATAAAAGGAATGAAGTCTGGCTCCGGAGGAGGGTCCCCGACCTCGCTGTGGGGGCTCCTGTTTCTCTCCGCCGCGCTCTCGCTCTGGCCGACGAGTGGAGAAAGTGAGTATGTGCC	15	99192797	99192917	+	IGF1R (3480)	463	61.67
463_321585_3480(IGF1R)_2a_1	/5Biosg/TGTTTTGGTGGTGTCGGGTGGGGGTTAGTAGGGAAGCGCGGGGATGCGGGGAGCGAGAACTCCCCCCGGTGTCTACGGCCGGAGGAGGTGGGGGTTTTATTCTTCTGAAAAAGTTGAAAG	15	99194092	99194212	+	IGF1R (3480)	463	59.17
463_321585_3480(IGF1R)_2a_2	/5Biosg/TGTGGCTTACTGGTACATTCAAGATGGTAGGGTAATTTGAACACGATTAAAAGTTTAAATGTCGCAGAACTGGGACTGGGAACGGTGAGGGCGTGTTGGTGAGTAATGGTTGCCGAGGGT	15	99194212	99194332	+	IGF1R (3480)	463	47.5
463_321586_3480(IGF1R)_3a.1_1	/5Biosg/GACGTTTACCCTCTTGTCTCCCTTCAGTCTGCGGGCCAGGCATCGACATCCGCAACGACTATCAGCAGCTGAAGCGCCTGGAGAACTGCACGGTGATCGAGGGCTACCTCCACATCCTGC	15	99250763	99250883	+	IGF1R (3480)	463	60
463_321586_3480(IGF1R)_3a.1_2	/5Biosg/TCATCTCCAAGGCCGAGGACTACCGCAGCTACCGCTTCCCCAAGCTCACGGTCATTACCGAGTACTTGCTGCTGTTCCGAGTGGCTGGCCTCGAGAGCCTCGGAGACCTCTTCCCCAACC	15	99250883	99251003	+	IGF1R (3480)	463	61.67
463_321586_3480(IGF1R)_3a.1_3	/5Biosg/TCACGGTCATCCGCGGCTGGAAACTCTTCTACAACTACGCCCTGGTCATCTTCGAGATGACCAATCTCAAGGATATTGGGCTTTACAACCTGAGGAACATTACTCGGGGGGCCATCAGGA	15	99251003	99251123	+	IGF1R (3480)	463	52.5
463_321586_3480(IGF1R)_3a.1_4	/5Biosg/TTGAGAAAAATGCTGACCTCTGTTACCTCTCCACTGTGGACTGGTCCCTGATCCTGGATGCGGTGTCCAATAACTACATTGTGGGGAATAAGCCCCCAAAGGAATGTGGGGACCTGTGTC	15	99251123	99251243	+	IGF1R (3480)	463	51.67
463_321586_3480(IGF1R)_3a.1_5	/5Biosg/CAGGGACCATGGAGGAGAAGCCGATGTGTGAGAAGACCACCATCAACAATGAGTACAACTACCGCTGCTGGACCACAAACCGCTGCCAGAAAAGTAAGAATGATGCTGACTGCTGCTTTC	15	99251243	99251363	+	IGF1R (3480)	463	51.67
463_321587_3480(IGF1R)_4a_1	/5Biosg/TCCGTCTCTCCTCTCTCTCCACAGTGTGCCCAAGCACGTGTGGGAAGCGGGCGTGCACCGAGAACAATGAGTGCTGCCACCCCGAGTGCCTGGGCAGCTGCAGCGCGCCTGACAACGACA	15	99434529	99434649	+	IGF1R (3480)	463	65
463_321587_3480(IGF1R)_4a_2	/5Biosg/CGGCCTGTGTAGCTTGCCGCCACTACTACTATGCCGGTGTCTGTGTGCCTGCCTGCCCGCCCAACACCTACAGGTTTGAGGGCTGGCGCTGTGTGGACCGTGACTTCTGCGCCAACATCC	15	99434649	99434769	+	IGF1R (3480)	463	63.33
463_321587_3480(IGF1R)_4a_3	/5Biosg/TCAGCGCCGAGAGCAGCGACTCCGAGGGGTTTGTGATCCACGACGGCGAGTGCATGCAGGAGTGCCCCTCGGGCTTCATCCGCAACGGCAGCCAGAGGTCAGTCGCGGCCACACGTGTGG	15	99434769	99434889	+	IGF1R (3480)	463	67.5
463_321588_3480(IGF1R)_5a_1	/5Biosg/AGACTCAATTATGTGTGTTTTTGATTTTTTTTTTCTTCTTCAACAGCATGTACTGCATCCCTTGTGAAGGTCCTTGCCCGAAGGTCTGTGAGGAAGAAAAGAAAACAAAGACCATTGATT	15	99439939	99440059	+	IGF1R (3480)	463	38.33
463_321588_3480(IGF1R)_5a_2	/5Biosg/CTGTTACTTCTGCTCAGATGCTCCAAGGATGCACCATCTTCAAGGGCAATTTGCTCATTAACATCCGACGGGGGAGTAAGTATTCCATCCCCCTGGAAAAACGGCTAGATCTCATGGTTT	15	99440059	99440179	+	IGF1R (3480)	463	48.33
463_321589_3480(IGF1R)_6a_1	/5Biosg/CCCTTACACCAAGTGAGCACACAGTGACACAATCCCCTTTCAATGTAGATAACATTGCTTCAGAGCTGGAGAACTTCATGGGGCTCATCGAGGTGGTGACGGGCTACGTGAAGATCCGCC	15	99442657	99442777	+	IGF1R (3480)	463	52.5
463_321589_3480(IGF1R)_6a_2	/5Biosg/ATTCTCATGCCTTGGTCTCCTTGTCCTTCCTAAAAAACCTTCGCCTCATCCTAGGAGAGGAGCAGCTAGAAGGGTAAGTGCCCCAAATTTCATGAGCTGACGTTCTATTACAAAATAAGC	15	99442777	99442897	+	IGF1R (3480)	463	45.83
463_321590_3480(IGF1R)_7a_1	/5Biosg/CTGTGCTTCTAGGAATTACTCCTTCTACGTCCTCGACAACCAGAACTTGCAGCAACTGTGGGACTGGGACCACCGCAACCTGACCATCAAAGCAGGGAAAATGTACTTTGCTTTCAATCC	15	99451901	99452021	+	IGF1R (3480)	463	50
463_321590_3480(IGF1R)_7a_2	/5Biosg/CAAATTATGTGTTTCCGAAATTTACCGCATGGAGGAAGTGACGGGGACTAAAGGGCGCCAAAGCAAAGGGGACATAAACACCAGGAACAACGGGGAGAGAGCCTCCTGTGAGTGACAGCA	15	99452021	99452141	+	IGF1R (3480)	463	51.67
463_321591_3480(IGF1R)_8a_1	/5Biosg/GTGCTTTTCAGAGACACATGAATCTCTGTCACTCACGGATGTACTCTTTGCCCCAGGTGAAAGTGACGTCCTGCATTTCACCTCCACCACCACGTCGAAGAATCGCATCATCATAACCTG	15	99454487	99454607	+	IGF1R (3480)	463	50
463_321591_3480(IGF1R)_8a_2	/5Biosg/GCACCGGTACCGGCCCCCTGACTACAGGGATCTCATCAGCTTCACCGTTTACTACAAGGAAGCGTGAGTTTCTGCTTTGGGTGATGCCATTCTGTTGACAGGGCTACGAATGGGAGAGGC	15	99454607	99454727	+	IGF1R (3480)	463	55.83
463_321592_3480(IGF1R)_9a_1	/5Biosg/ACCCTTTAAGAATGTCACAGAGTATGATGGGCAGGATGCCTGCGGCTCCAACAGCTGGAACATGGTGGACGTGGACCTCCCGCCCAACAAGGACGTGGAGCCCGGCATCTTACTACATGG	15	99456272	99456392	+	IGF1R (3480)	463	57.5
463_321592_3480(IGF1R)_9a_2	/5Biosg/GCTGAAGCCCTGGACTCAGTACGCCGTTTACGTCAAGGCTGTGACCCTCACCATGGTGGAGAACGACCATATCCGTGGGGCCAAGAGTGAGATCTTGTACATTCGCACCAATGCTTCAGG	15	99456392	99456512	+	IGF1R (3480)	463	55.83
463_321593_3480(IGF1R)_10a.1_1	/5Biosg/TTCATTTTCTAGAATGTTCTTTGTTCCCCTCTCCAGTTCCTTCCATTCCCTTGGACGTTCTTTCAGCATCGAACTCCTCTTCTCAGTTAATCGTGAAGTGGAACCCTCCCTCTCTGCCCA	15	99459156	99459276	+	IGF1R (3480)	463	47.5
463_321593_3480(IGF1R)_10a.1_2	/5Biosg/ACGGCAACCTGAGTTACTACATTGTGCGCTGGCAGCGGCAGCCTCAGGACGGCTACCTTTACCGGCACAATTACTGCTCCAAAGGTAAGGGTGCAGCAGCGGCCTGGACGGAGGGTGTGA	15	99459276	99459396	+	IGF1R (3480)	463	60
463_321594_3480(IGF1R)_11a.1_1	/5Biosg/CTTTTCTTTTCCGAGAAGACAAAATCCCCATCAGGAAGTATGCCGACGGCACCATCGACATTGAGGAGGTCACAGAGAACCCCAAGACTGAGGTGTGTGGTGGGGAGAAAGGGCCTTGCT	15	99459882	99460002	+	IGF1R (3480)	463	53.33
463_321594_3480(IGF1R)_11a.1_2	/5Biosg/GCGCCTGCCCCAAAACTGAAGCCGAGAAGCAGGCCGAGAAGGAGGAGGCTGAATACCGCAAAGTCTTTGAGAATTTCCTGCACAACTCCATCTTCGTGCCCAGGTACCCAGCTCATGTGA	15	99460002	99460122	+	IGF1R (3480)	463	55.83
463_321595_3480(IGF1R)_12a_1	/5Biosg/AAAAGTACTTAAAAGCCACATTTCTCTCCTCCTTGCAGACCTGAAAGGAAGCGGAGAGATGTCATGCAAGTGGCCAACACCACCATGTCCAGCCGAAGCAGGAACACCACGGCCGCAGAC	15	99465338	99465458	+	IGF1R (3480)	463	53.33
463_321595_3480(IGF1R)_12a_2	/5Biosg/ACCTACAACATCACCGACCCGGAAGAGCTGGAGACAGAGTACCCTTTCTTTGAGAGCAGAGTGGATAACAAGGAGAGAACTGTCATTTCTAACCTTCGGCCTTTCACATTGTACCGCATC	15	99465458	99465578	+	IGF1R (3480)	463	49.17
463_321595_3480(IGF1R)_12a_3	/5Biosg/GATATCCACAGCTGCAACCACGAGGCTGAGAAGCTGGGCTGCAGCGCCTCCAACTTCGTCTTTGCAAGGACTATGCCCGCAGGTATGGTATGATCCAGCTGGCCCCATTGCCACCTTCCT	15	99465578	99465698	+	IGF1R (3480)	463	58.33
463_321596_3480(IGF1R)_13a_1	/5Biosg/CTCCCTCCCTGGGAACCCAAATCCAACTTTGTCACCTGTTTAAATTGTACAGAAGGAGCAGATGACATTCCTGGGCCAGTGACCTGGGAGCCAAGGCCTGAAAACTCCATCTTTTTAAAG	15	99467052	99467172	+	IGF1R (3480)	463	49.17
463_321596_3480(IGF1R)_13a_2	/5Biosg/TGGCCGGAACCTGAGAATCCCAATGGATTGATTCTAATGTATGAAATAAAATACGGATCACAAGTTGAGGTAGGACTGGGGCAGTGGCCCGTGCCTGCATGTACTTCCATCCATTGACAG	15	99467172	99467292	+	IGF1R (3480)	463	48.33
463_321597_3480(IGF1R)_14a_1	/5Biosg/GCATTCATGGGAAATTGACATGTATGTTTTATTTCCCCAGGATCAGCGAGAATGTGTGTCCAGACAGGAATACAGGAAGTATGGAGGGGCCAAGCTAAACCGGCTAAACCCGGGGAACTA	15	99467713	99467833	+	IGF1R (3480)	463	48.33
463_321597_3480(IGF1R)_14a_2	/5Biosg/CACAGCCCGGATTCAGGCCACATCTCTCTCTGGGAATGGGTCGTGGACAGATCCTGTGTTCTTCTATGTCCAGGCCAAAAGTAAGGCTTGTGGAGGGAGAAGAAACGTGGTAAAACTGAA	15	99467833	99467953	+	IGF1R (3480)	463	51.67
463_321598_3480(IGF1R)_15a_1	/5Biosg/TGCTGCAGCAGGATATGAAAACTTCATCCATCTGATCATCGCTCTGCCCGTCGCTGTCCTGTTGATCGTGGGAGGGTTGGTGATTATGCTGTACGTCTTCCATAGAAAGAGGTCAGTGAT	15	99472778	99472898	+	IGF1R (3480)	463	50
463_321599_3480(IGF1R)_16a_1	/5Biosg/ACGTGAATTTAATCTTTTTGACAGAAATAACAGCAGGCTGGGGAATGGAGTGCTGTATGCCTCTGTGAACCCGGAGTACTTCAGCGCTGCTGATGGTAAGAGTCCGGGCCACCAGCACTG	15	99473439	99473559	+	IGF1R (3480)	463	51.67
463_321600_3480(IGF1R)_17a_1	/5Biosg/TCCAGTGTACGTTCCTGATGAGTGGGAGGTGGCTCGGGAGAAGATCACCATGAGCCGGGAACTTGGGCAGGGGTCGTTTGGGATGGTCTATGAAGGAGTTGCCAAGGGTGTGGTGAAAGA	15	99478047	99478167	+	IGF1R (3480)	463	56.67
463_321600_3480(IGF1R)_17a_2	/5Biosg/TGAACCTGAAACCAGAGTGGCCATTAAAACAGTGAACGAGGCCGCAAGCATGCGTGAGAGGATTGAGTTTCTCAACGAAGCTTCTGTGATGAAGGAGTTCAATTGTCACCATGTGGTAAG	15	99478167	99478287	+	IGF1R (3480)	463	47.5
463_321601_3480(IGF1R)_18a_1	/5Biosg/CCAGGTGCGATTGCTGGGTGTGGTGTCCCAAGGCCAGCCAACACTGGTCATCATGGAACTGATGACACGGGGCGATCTCAAAAGTTATCTCCGGTCTCTGAGGCCAGAAATGGAGGTCAG	15	99478540	99478660	+	IGF1R (3480)	463	56.67
463_321602_3480(IGF1R)_19a_1	/5Biosg/ATCCAAAATTCTCATGTGAATTTTTTTAAATCTCCAACAGAATAATCCAGTCCTAGCACCTCCAAGCCTGAGCAAGATGATTCAGATGGCCGGAGAGATTGCAGACGGCATGGCATACCT	15	99482389	99482509	+	IGF1R (3480)	463	44.17
463_321602_3480(IGF1R)_19a_2	/5Biosg/CAACGCCAATAAGTTCGTCCACAGAGACCTTGCTGCCCGGAATTGCATGGTAGCCGAAGATTTCACAGTCAAAATCGGAGGTGTGTCCTTAGCTTTCCAGGTCTGGGCAAGAACTAAACT	15	99482509	99482629	+	IGF1R (3480)	463	50
463_321603_3480(IGF1R)_20a_1	/5Biosg/GACAGCAGTGGTGCCTGCTCCAGCGTGTGACTCTGCGCCCTCTCTTCCCTTACAGATTTTGGTATGACGCGAGATATCTATGAGACAGACTATTACCGGAAAGGAGGGAAAGGGCTGCTG	15	99486096	99486216	+	IGF1R (3480)	463	54.17
463_321603_3480(IGF1R)_20a_2	/5Biosg/CCCGTGCGCTGGATGTCTCCTGAGTCCCTCAAGGATGGAGTCTTCACCACTTACTCGGACGTCTGGTATGAGAACCTTTACTGCATTGCCAGCCTGGAGCCCCCAGCCTCTGCACTTTCC	15	99486216	99486336	+	IGF1R (3480)	463	58.33
463_321604_3480(IGF1R)_21a_1	/5Biosg/ATTGTTCAGTCCATCCCTTTCCAAGCTCCTCACAGTTTTTTTCTCCCTGTAGGTCCTTCGGGGTCGTCCTCTGGGAGATCGCCACACTGGCCGAGCAGCCCTACCAGGGCTTGTCCAACG	15	99491750	99491870	+	IGF1R (3480)	463	57.5
463_321604_3480(IGF1R)_21a_2	/5Biosg/AGCAAGTCCTTCGCTTCGTCATGGAGGGCGGCCTTCTGGACAAGCCAGACAACTGTCCTGACATGCTGTACGTACTTCCTGGGCCCTCCGTGCTCTTCTGAGTTCTCTTCTCAAATACCT	15	99491870	99491990	+	IGF1R (3480)	463	55
463_321605_3480(IGF1R)_22a_1	/5Biosg/CATGTGCGCCCTCCCGGTTTGGACCCCCTCCCGTGTGTCTTGGCTGCAGGTTTGAACTGATGCGCATGTGCTGGCAGTATAACCCCAAGATGAGGCCTTCCTTCCTGGAGATCATCAGCA	15	99500240	99500360	+	IGF1R (3480)	463	58.33
463_321605_3480(IGF1R)_22a_2	/5Biosg/GCATCAAAGAGGAGATGGAGCCTGGCTTCCGGGAGGTCTCCTTCTACTACAGCGAGGAGAACAAGCTGCCCGAGCCGGAGGAGCTGGACCTGGAGCCAGAGAACATGGAGAGCGTCCCCC	15	99500360	99500480	+	IGF1R (3480)	463	62.5
463_321605_3480(IGF1R)_22a_3	/5Biosg/TGGACCCCTCGGCCTCCTCGTCCTCCCTGCCACTGCCCGACAGACACTCAGGACACAAGGCCGAGAACGGCCCCGGCCCTGGGGTGCTGGTCCTCCGCGCCAGCTTCGACGAGAGACAGC	15	99500480	99500600	+	IGF1R (3480)	463	70.83
463_321605_3480(IGF1R)_22a_4	/5Biosg/CTTACGCCCACATGAACGGGGGCCGCAAGAACGAGCGGGCCTTGCCGCTGCCCCAGTCTTCGACCTGCTGATCCTTGGATCCTGAATCTGTGCAAACAGTAACGTGTGCGCACGCGCAGC	15	99500600	99500720	+	IGF1R (3480)	463	62.5
463_325233_10481(HOXB13)_1_1	/5Biosg/GCGAGCTGGGTGCCCCCTAGATTCCCCGCCCCCGCACCTCATGAGCCGACCCTCGGCTCCATGGAGCCCGGCAATTATGCCACCTTGGATGGAGCCAAGGATATCGAAGGCTTGCTGGGA	17	46805895	46806015	-	HOXB13 (10481)	463	65
463_325233_10481(HOXB13)_1_2	/5Biosg/GCGGGAGGGGGGCGGAATCTGGTCGCCCACTCCCCTCTGACCAGCCACCCAGCGGCGCCTACGCTGATGCCTGCTGTCAACTATGCCCCCTTGGATCTGCCAGGCTCGGCGGAGCCGCCA	17	46805775	46805895	-	HOXB13 (10481)	463	70.83
463_325233_10481(HOXB13)_1_3	/5Biosg/AAGCAATGCCACCCATGCCCTGGGGTGCCCCAGGGGACGTCCCCAGCTCCCGTGCCTTATGGTTACTTTGGAGGCGGGTACTACTCCTGCCGAGTGTCCCGGAGCTCGCTGAAACCCTGT	17	46805655	46805775	-	HOXB13 (10481)	463	64.17
463_325233_10481(HOXB13)_1_4	/5Biosg/GCCCAGGCAGCCACCCTGGCCGCGTACCCCGCGGAGACTCCCACGGCCGGGGAAGAGTACCCCAGCCGCCCCACTGAGTTTGCCTTCTATCCGGGATATCCGGGAACCTACCAGCCTATG	17	46805535	46805655	-	HOXB13 (10481)	463	68.33
463_325233_10481(HOXB13)_1_5	/5Biosg/GCCAGTTACCTGGACGTGTCTGTGGTGCAGACTCTGGGTGCTCCTGGAGAACCGCGACATGACTCCCTGTTGCCTGTGGACAGTTACCAGTCTTGGGCTCTCGCTGGTGGCTGGAACAGC	17	46805415	46805535	-	HOXB13 (10481)	463	60.83
463_325233_10481(HOXB13)_1_6	/5Biosg/CAGATGTGTTGCCAGGGAGAACAGAACCCACCAGGTCCCTTTTGGAAGGCAGCATTTGCAGGTACCTCTATTACCCTGGGTCCCCTTGTCTCTGAGCCTGGGGTTGTGGGTCCCAATGGC	17	46805295	46805415	-	HOXB13 (10481)	463	57.5
463_325234_10481(HOXB13)_2_1	/5Biosg/CATGGGTGGGTATCTGACCATGCCTTTTCCTCCCTCCCTTTCACGCCGCGCAGACTCCAGCGGGCAGCACCCTCCTGACGCCTGCGCCTTTCGTCGCGGCCGCAAGAAACGCATTCCGTA	17	46804338	46804458	-	HOXB13 (10481)	463	64.17
463_325234_10481(HOXB13)_2_2	/5Biosg/CAGCAAGGGGCAGTTGCGGGAGCTGGAGCGGGAGTATGCGGCTAACAAGTTCATCACCAAGGACAAGAGGCGCAAGATCTCGGCAGCCACCAGCCTCTCGGAGCGCCAGATTACCATCTG	17	46804218	46804338	-	HOXB13 (10481)	463	60.83
463_325234_10481(HOXB13)_2_3	/5Biosg/GTTTCAGAACCGCCGGGTCAAAGAGAAGAAGGTTCTCGCCAAGGTGAAGAACAGCGCTACCCCTTAAGAGATCTCCTTGCCTGGGTGGGAGGAGCGAAAGTGGGGGTGTCCTGGGGAGAC	17	46804098	46804218	-	HOXB13 (10481)	463	58.33
464_331243_3845(KRAS)_2_1	/5Biosg/ATTAACCTTATGTGTGACATGTTCTAATATAGTCACATTTTCATTATTTTTATTATAAGGCCTGCTGAAAATGACTGAATATAAACTTGTGGTAGTTGGAGCTGGTGGCGTAGGCAAGAG	12	25398268	25398388	-	KRAS (3845)	464	35.83
464_331243_3845(KRAS)_2_2	/5Biosg/TGCCTTGACGATACAGCTAATTCAGAATCATTTTGTGGACGAATATGATCCAACAATAGAGGTAAATCTTGTTTTAATATGCATATTACTGGTGCAGGACCATTCTTTGATACAGATAAA	12	25398148	25398268	-	KRAS (3845)	464	35
464_331244_3845(KRAS)_3.1_1	/5Biosg/AATAATCCAGACTGTGTTTCTCCCTTCTCAGGATTCCTACAGGAAGCAAGTAGTAATTGATGGAGAAACCTGTCTCTTGGATATTCTCGACACAGCAGGTCAAGAGGAGTACAGTGCAAT	12	25380257	25380377	-	KRAS (3845)	464	44.17
464_331244_3845(KRAS)_3.1_2	/5Biosg/GAGGGACCAGTACATGAGGACTGGGGAGGGCTTTCTTTGTGTATTTGCCATAAATAATACTAAATCATTTGAAGATATTCACCATTATAGGTGGGTTTAAATTGAATATAATAAGCTGAC	12	25380137	25380257	-	KRAS (3845)	464	36.67
464_331245_3845(KRAS)_4_1	/5Biosg/GTTACTAATGACTGTGCTATAACTTTTTTTTCTTTCCCAGAGAACAAATTAAAAGAGTTAAGGACTCTGAAGATGTACCTATGGTCCTAGTAGGAAATAAATGTGATTTGCCTTCTAGAA	12	25378627	25378747	-	KRAS (3845)	464	34.17
464_331245_3845(KRAS)_4_2	/5Biosg/CAGTAGACACAAAACAGGCTCAGGACTTAGCAAGAAGTTATGGAATTCCTTTTATTGAAACATCAGCAAAGACAAGACAGGTAAGTAACACTGAAATAAATACAGATCTGTTTTCTGCAA	12	25378507	25378627	-	KRAS (3845)	464	36.67
464_331246_3845(KRAS)_5.1_1	/5Biosg/ACAGACTTTAAAGAAGTTGTGTTTTACAATGCAGAGAGTGGAGGATGCTTTTTATACATTGGTGAGGGAGATCCGACAATACAGATTGAAAAAAATCAGCAAAGAAGAAAAGACTCCTGG	12	25368408	25368528	-	KRAS (3845)	464	38.33
464_331246_3845(KRAS)_5.1_2	/5Biosg/CTGTGTGAAAATTAAAAAATGCATTATAATGTAATCTGGTAAGTTTAAGTTCAGCACATTAATTTTGGCAGAAAGCAGATGTCTTTTAAAGGTAACAAGGTGGCAACCACTTTAGAACTA	12	25368288	25368408	-	KRAS (3845)	464	32.5
464_331246_3845(KRAS)_5.1_3	/5Biosg/CTTAGGTGTAGTATTCTAACTTGAAGTATTAAAAGATAAGAAACTTGTTTCCATAATTAGTACATTTATTTTTAATCTAGTGGGAATTAATTATAATTGAGACAATTTTGATGGCTGTAG	12	25368168	25368288	-	KRAS (3845)	464	26.67
464_331246_3845(KRAS)_5.1_4	/5Biosg/TAGACTAATCTATATTTGGCATAAAGTCTAATGATTTAATGAGTCTTAAGTAAACTAAATATTTGGAAACTGATATTTACCTTTATTTTTAAGGGAAAAGTTTTGAGATAATCAGCAGCT	12	25368048	25368168	-	KRAS (3845)	464	26.67
464_331247_3845(KRAS)_6_1	/5Biosg/TCGTATATATTCACATTTTAATACTTTTTATGTATTTCAGGGTGTTGATGATGCCTTCTATACATTAGTTCGAGAAATTCGAAAACATAAAGAAAAGATGAGCAAAGATGGTAAAAAGAA	12	25362765	25362885	-	KRAS (3845)	464	29.17
464_331247_3845(KRAS)_6_2	/5Biosg/GAAAAAGAAGTCAAAGACAAAGTGTGTAATTATGTAAATACAATTTGTACTTTTTTCTTAAGGCATACTAGTACAAGTGGTAATTTTTGTACATTACACTAAATTATTAGCATTTGTTTT	12	25362645	25362765	-	KRAS (3845)	464	25.83
464_331247_3845(KRAS)_6_3	/5Biosg/AGCATTACCTAATTTTTTTCCTGCTCCATGCAGACTGTTAGCTTTTACCTTAAATGCTTATTTTAAAATGACAGTGGAAGTTTTTTTTTCCTCTAAGTGCCAGTATTCCCAGAGTTTTGG	12	25362525	25362645	-	KRAS (3845)	464	35.83
464_331247_3845(KRAS)_6_4	/5Biosg/TTTTTGAACTAGCAATGCCTGTGAAAAAGAAACTGAATACCTAAGATTTCTGTCTTGGGGCTTTTGGTGCATGCAGTTGATTACTTCTTATTTTTCTTACCAATTGTGAATGTTGGTGTG	12	25362405	25362525	-	KRAS (3845)	464	36.67
464_332696_4297(KMT2A)_1.1_1	/5Biosg/TTCCGGGGCCCCGTGCCCCCCCCTCCGCCTCCCCGCCCCCCTGTGTTGTCGCCTCTCCCTCTCGCTGCTTCACTTCACGGGGCGAACATGGCGCACAGCTGTCGGTGGCGCTTCCCCGCC	11	118307140	118307260	+	KMT2A (4297)	464	74.17
464_332696_4297(KMT2A)_1.1_2	/5Biosg/CGACCCGGGACCACCGGGGGCGGCGGCGGCGGGGGGCGCCGGGGCCTAGGGGGCGCCCCGCGGCAACGCGTCCCGGCCCTGCTGCTTCCCCCCGGGCCCCCGGTCGGCGGTGGCGGCCCC	11	118307260	118307380	+	KMT2A (4297)	464	89.17
464_332696_4297(KMT2A)_1.1_3	/5Biosg/GGGGCGCCCCCCTCCCCCCCGGCTGTGGCGGCCGCGGCGGCGGCGGCGGGAAGCAGCGGGGCTGGGGTTCCAGGGGGAGCGGCCGCCGCCTCAGCAGCCTCCTCGTCGTCCGCCTCGTC	11	118307380	118307499	+	KMT2A (4297)	464	84.03
464_332697_4297(KMT2A)_1.2_1	/5Biosg/TCATCGTCCTCAGCCTCTTCAGGGCCGGCCCTGCTCCGGGTGGGCCCGGGCTTCGACGCGGCGCTGCAGGTCTCGGCCGCCATCGGCACCAACCTGCGCCGGTTCCGGGCCGTGTTTGGG	11	118307509	118307629	+	KMT2A (4297)	464	74.17
464_332697_4297(KMT2A)_1.2_2	/5Biosg/GAGAGCGGCGGGGGAGGCGGCAGCGGAGAGGTAAGGGGGCGAGGAACCCCCAGGTCCGGGGTCTCGACCCTCTGCGGAGCCCCCTCCCCTCCCCCATCCGGGATTGAGGAGCATCCCAAT	11	118307629	118307749	+	KMT2A (4297)	464	72.5
464_332698_4297(KMT2A)_2_1	/5Biosg/TTAAAATAATTTTCCTTTGTTGTAGGATGAGCAATTCTTAGGTTTTGGCTCAGATGAAGAAGTCAGAGTGCGAAGTCCCACAAGGTCTCCTTCAGGTACGGCCAATTAAGTGCATGGTGC	11	118339464	118339584	+	KMT2A (4297)	464	43.33
464_332699_4297(KMT2A)_3.1_1	/5Biosg/TCTATACACAGTTAAAACTAGTCCTCGAAAACCTCGTGGGAGACCTAGAAGTGGCTCTGACCGAAATTCAGCTATCCTCTCAGATCCATCTGTGTTTTCCCCTCTAAATAAATCAGAGAC	11	118342365	118342485	+	KMT2A (4297)	464	44.17
464_332699_4297(KMT2A)_3.1_10	/5Biosg/TGATAGGAGAAGCAGAAGGTATTCAGTGTCGGAGAGAAGTTTTGGATCTAGAACGACGAAAAAATTATCAACTCTACAAAGTGCCCCCCAGCAGCAGACCTCCTCGTCTCCACCTCCAC	11	118343445	118343564	+	KMT2A (4297)	464	48.74
464_332699_4297(KMT2A)_3.1_2	/5Biosg/CAAATCTGGAGATAAGATCAAGAAGAAAGATTCTAAAAGTATAGAAAAGAAGAGAGGAAGACCTCCCACCTTCCCTGGAGTAAAAATCAAAATAACACATGGAAAGGACATTTCAGAGTT	11	118342485	118342605	+	KMT2A (4297)	464	36.67
464_332699_4297(KMT2A)_3.1_3	/5Biosg/ACCAAAGGGAAACAAAGAAGATAGCCTGAAAAAAATTAAAAGGACACCTTCTGCTACGTTTCAGCAAGCCACAAAGATTAAAAAATTAAGAGCAGGTAAACTCTCTCCTCTCAAGTCTAA	11	118342605	118342725	+	KMT2A (4297)	464	37.5
464_332699_4297(KMT2A)_3.1_4	/5Biosg/GTTTAAGACAGGGAAGCTTCAAATAGGAAGGAAGGGGGTACAAATTGTACGACGGAGAGGAAGGCCTCCATCAACAGAAAGGATAAAGACCCCTTCGGGTCTCCTCATTAATTCTGAACT	11	118342725	118342845	+	KMT2A (4297)	464	46.67
464_332699_4297(KMT2A)_3.1_5	/5Biosg/GGAAAAGCCCCAGAAAGTCCGGAAAGACAAGGAAGGAACACCTCCACTTACAAAAGAAGATAAGACAGTTGTCAGACAAAGCCCTCGAAGGATTAAGCCAGTTAGGATTATTCCTTCTTC	11	118342845	118342965	+	KMT2A (4297)	464	45
464_332699_4297(KMT2A)_3.1_6	/5Biosg/AAAAAGGACAGATGCAACCATTGCTAAGCAACTCTTACAGAGGGCAAAAAAGGGGGCTCAAAAGAAAATTGAAAAAGAAGCAGCTCAGCTGCAGGGAAGAAAGGTGAAGACACAGGTCAA	11	118342965	118343085	+	KMT2A (4297)	464	44.17
464_332699_4297(KMT2A)_3.1_7	/5Biosg/AAATATTCGACAGTTCATCATGCCTGTTGTCAGTGCTATCTCCTCGCGGATCATTAAGACCCCTCGGCGGTTTATAGAGGATGAGGATTATGACCCTCCAATTAAAATTGCCCGATTAGA	11	118343085	118343205	+	KMT2A (4297)	464	45
464_332699_4297(KMT2A)_3.1_8	/5Biosg/GTCTACACCGAATAGTAGATTCAGTGCCCCGTCCTGTGGATCTTCTGAAAAATCAAGTGCAGCTTCTCAGCACTCCTCTCAAATGTCTTCAGACTCCTCTCGATCTAGTAGCCCCAGTGT	11	118343205	118343325	+	KMT2A (4297)	464	49.17
464_332699_4297(KMT2A)_3.1_9	/5Biosg/TGATACCTCCACAGACTCTCAGGCTTCTGAGGAGATTCAGGTACTTCCTGAGGAGCGGAGCGATACCCCTGAAGTTCATCCTCCACTGCCCATTTCCCAGTCCCCAGAAAATGAGAGTAA	11	118343325	118343445	+	KMT2A (4297)	464	52.5
464_332700_4297(KMT2A)_3.2_1	/5Biosg/ACCACTGCAGCCAGCCTCCAGTATCTCTGACCACACACCTTGGCTTATGCCTCCAACAATCCCCTTAGCATCACCATTTTTGCCTGCTTCCACTGCTCCTATGCAAGGGAAGCGAAAATC	11	118343583	118343703	+	KMT2A (4297)	464	52.5
464_332700_4297(KMT2A)_3.2_2	/5Biosg/GAAAATCTATTTTGCGAGAACCGACATTTAGGTGGACTTCTTTAAAGCATTCTAGGTCAGAGCCACAATACTTTTCCTCAGCAAAGTATGCCAAAGAAGGTCTTATTCGCAAACCAATAT	11	118343696	118343816	+	KMT2A (4297)	464	39.17
464_332700_4297(KMT2A)_3.2_3	/5Biosg/CCAATATTTGATAATTTCCGACCCCCTCCACTAACTCCCGAGGACGTTGGCTTTGCATCTGGTTTTTCTGCATCTGGTACCGCTGCTTCAGCCCGATTGTTTTCGCCACTCCATTCTGGA	11	118343809	118343929	+	KMT2A (4297)	464	50.83
464_332700_4297(KMT2A)_3.2_4	/5Biosg/TTCTGGAACAAGGTTTGATATGCACAAAAGGAGCCCTCTTCTGAGAGCTCCAAGATTTACTCCAAGTGAGGCTCACTCTAGAATATTTGAGTCTGTAACCTTGCCTAGTAATCGAACTTC	11	118343922	118344042	+	KMT2A (4297)	464	43.33
464_332700_4297(KMT2A)_3.2_5	/5Biosg/GAACTTCTGCTGGAACATCTTCTTCAGGAGTATCCAATAGAAAAAGGAAAAGAAAAGTGTTTAGTCCTATTCGATCTGAACCAAGATCTCCTTCTCACTCCATGAGGACAAGAAGTGGAA	11	118344035	118344155	+	KMT2A (4297)	464	40.83
464_332700_4297(KMT2A)_3.2_6	/5Biosg/AGTGGAAGGCTTAGTAGTTCTGAGCTCTCACCTCTCACCCCCCCGTCTTCTGTCTCTTCCTCGTTAAGCATTTCTGTTAGTCCTCTTGCCACTAGTGCCTTAAACCCAACTTTTACTTTT	11	118344148	118344268	+	KMT2A (4297)	464	47.5
464_332700_4297(KMT2A)_3.2_7	/5Biosg/TACTTTTCCTTCTCATTCCCTGACTCAGTCTGGGGAATCTGCAGAGAAAAATCAGAGACCAAGGAAGCAGACTAGTGCTCCGGCAGAGCCATTTTCATCAAGTAGTCCTACTCCTCTCTT	11	118344261	118344381	+	KMT2A (4297)	464	47.5
464_332700_4297(KMT2A)_3.2_8	/5Biosg/CTCTCTTCCCTTGGTTTACCCCAGGCTCTCAGACTGAAAGAGGGAGAAATAAAGACAAGGCCCCCGAGGAGCTGTCCAAAGATCGAGATGCTGACAAGAGCGTGGAGAAGGACAAGAG	11	118344374	118344492	+	KMT2A (4297)	464	53.39
464_332701_4297(KMT2A)_3.3_1	/5Biosg/CCGGGAGAGAGAAAAGGAGAATAAGCGGGAGTCAAGGAAAGAGAAAAGGAAAAAGGGATCAGAAATTCAGAGTAGTTCTGCTTTGTATCCTGTGGGTAGGGTTTCCAAAGAGAAGGTTGT	11	118344504	118344624	+	KMT2A (4297)	464	45
464_332701_4297(KMT2A)_3.3_2	/5Biosg/TGGTGAAGATGTTGCCACTTCATCTTCTGCCAAAAAAGCAACAGGGCGGAAGAAGTCTTCATCACATGATTCTGGGACTGATATTACTTCTGTGACTCTTGGGGATACAACAGCTGTCAA	11	118344624	118344744	+	KMT2A (4297)	464	45
464_332701_4297(KMT2A)_3.3_3	/5Biosg/AACCAAAATACTTATAAAGAAAGGGAGAGGAAATCTGGAAAAAACCAACTTGGACCTCGGCCCAACTGCCCCATCCCTGGAGAAGGAGAAAACCCTCTGCCTTTCCACTCCTTCATCTAG	11	118344744	118344864	+	KMT2A (4297)	464	47.5
464_332701_4297(KMT2A)_3.3_4	/5Biosg/CACTGTTAAACATTCCACTTCCTCCATAGGCTCCATGTTGGCTCAGGCAGACAAGCTTCCAATGACTGACAAGAGGGTTGCCAGCCTCCTAAAAAAGGCCAAAGCTCAGCTCTGCAAGAT	11	118344864	118344984	+	KMT2A (4297)	464	50
464_332701_4297(KMT2A)_3.3_5	/5Biosg/TGAGAAGAGTAAGAGTCTTAAACAAACCGACCAGCCCAAAGCACAGGTACTCTTTTCCACCTTGCCTATTAAAACTAACAGTTTATTGAGCCCTTTCTATGGGCAAGTTTTAGGCTAAGT	11	118344984	118345104	+	KMT2A (4297)	464	41.67
464_332702_4297(KMT2A)_4.1_1	/5Biosg/TGTTATTGTTTTTGGATTGCCTCATATTCAGGGTCAAGAAAGTGACTCATCAGAGACCTCTGTGCGAGGACCCCGGATTAAACATGTCTGCAGAAGAGCAGCTGTTGCCCTTGGCCGAAA	11	118347488	118347608	+	KMT2A (4297)	464	48.33
464_332702_4297(KMT2A)_4.1_2	/5Biosg/ACGAGCTGTGTTTCCTGATGACATGCCCACCCTGAGTGCCTTACCATGGGAAGAACGAGAAAAGATTTTGTCTTCCATGGGGAATGATGGTAGGTCAAGAAGGTCAATCTTGGAGTCGGA	11	118347608	118347728	+	KMT2A (4297)	464	49.17
464_332703_4297(KMT2A)_5.1_1	/5Biosg/AGACAAGTCATCAATTGCTGGCTCAGAAGATGCTGAACCTCTTGCTCCACCCATCAAACCAATTAAACCTGTCACTAGAAACAAGGCACCCCAGGAACCTCCAGTAAAGAAAGGACGTCG	11	118348679	118348799	+	KMT2A (4297)	464	48.33
464_332703_4297(KMT2A)_5.1_2	/5Biosg/ATCGAGGCGGTGTGGGCAGTGTCCCGGCTGCCAGGTGCCTGAGGACTGTGGTGTTTGTACTAATTGCTTAGATAAGCCCAAGTTTGGTGGTCGCAATATAAAGAAGCAGTGCTGCAAGTA	11	118348799	118348919	+	KMT2A (4297)	464	52.5
464_332704_4297(KMT2A)_6_1	/5Biosg/TTTCATGGTTTATTCGTTGTTTTCCTAGGATGAGAAAATGTCAGAATCTACAATGGATGCCTTCCAAAGCCTACCTGCAGAAGCAAGCTAAAGGTAGTGTTGTTAAAAAGGTCTTCCCCC	11	118350860	118350980	+	KMT2A (4297)	464	41.67
464_332705_4297(KMT2A)_7.1_1	/5Biosg/ATAAAATTATTCTCACTATAGACAGATGATGTTGTTGTGTTTTTCCCTCAGCTGTGAAAAAGAAAGAGAAAAAGTCTAAGACCAGTGAAAAGAAAGACAGCAAAGAGAGCAGTGTTGTGA	11	118352378	118352498	+	KMT2A (4297)	464	35.83
464_332705_4297(KMT2A)_7.1_2	/5Biosg/AGAACGTGGTGGACTCTAGTCAGAAACCTACCCCATCAGCAAGAGAGGATCCTGCCCCAAAGAAAAGCAGTAGTGAGCCTCCTCCACGAAAGCCCGTCGAGGAAAAGAGTGAAGAAGGGA	11	118352498	118352618	+	KMT2A (4297)	464	53.33
464_332705_4297(KMT2A)_7.1_3	/5Biosg/ATGTCTCGGCCCCTGGGCCTGAATCCAAACAGGCCACCACTCCAGCTTCCAGGAAGTCAAGCAAGCAGGTCTCCCAGCCAGCACTGGTCATCCCGCCTCAGCCACCTACTACAGGACCGC	11	118352618	118352738	+	KMT2A (4297)	464	62.5
464_332705_4297(KMT2A)_7.1_4	/5Biosg/CAAGAAAAGAAGTTCCCAAAACCACTCCTAGTGAGCCCAAGAAAAAGCAGCCTCCACCACCAGAATCAGGTGAGTGAGGAGGGCAAGAAGGAATTGCTGAACCACAAGTACTAACAAAAA	11	118352738	118352858	+	KMT2A (4297)	464	46.67
464_332706_4297(KMT2A)_8_1	/5Biosg/GCAATTTATTCTGAATTTTTTAGGTCCAGAGCAGAGCAAACAGAAAAAAGTGGCTCCCCGCCCAAGTATCCCTGTAAAACAAAAACCAAAAGAAAAGGTGAGGAGAGATTTGTTTCTCTG	11	118353113	118353233	+	KMT2A (4297)	464	40.83
464_332707_4297(KMT2A)_9_1	/5Biosg/TGTGAAGGCAAATAGGGTGTGATTTTGTTCTATATTCATCTTTTGTCTCCTTAGGAAAAACCACCTCCGGTCAATAAGCAGGAGAATGCAGGCACTTTGAACATCCTCAGCACTCTCTCC	11	118354843	118354963	+	KMT2A (4297)	464	44.17
464_332707_4297(KMT2A)_9_2	/5Biosg/AATGGCAATAGTTCTAAGCAAAAAATTCCAGCAGATGGAGTCCACAGGATCAGAGTGGACTTTAAGGTAAAGGTGTTCAGTGATCATAAAGTATATTGAGTGTCAAAGACTTTAAATAAA	11	118354963	118355083	+	KMT2A (4297)	464	35.83
464_332708_4297(KMT2A)_10_1	/5Biosg/CAGGAGGATTGTGAAGCAGAAAATGTGTGGGAGATGGGAGGCTTAGGAATCTTGACTTCTGTTCCTATAACACCCAGGGTGGTTTGCTTTCTCTGTGCCAGTAGTGGGCATGTAGAGGTA	11	118355573	118355693	+	KMT2A (4297)	464	49.17
464_332709_4297(KMT2A)_11.1_1	/5Biosg/TACATATTATTTGACATACTTCTATCTTCCCATGTTCTTACTATAGTTTGTGTATTGCCAAGTCTGTTGTGAGCCCTTCCACAAGTTTTGTTTAGAGGAGAACGAGCGCCCTCTGGAGGA	11	118359282	118359402	+	KMT2A (4297)	464	41.67
464_332709_4297(KMT2A)_11.1_2	/5Biosg/CCAGCTGGAAAATTGGTGTTGTCGTCGTTGCAAATTCTGTCACGTTTGTGGAAGGCAACATCAGGCTACAAAGGTACAAAACTTGGTAATAGAACTACAGCTGGGCCTCTGTATCAGTG	11	118359402	118359521	+	KMT2A (4297)	464	46.22
464_332710_4297(KMT2A)_12_1	/5Biosg/ATTTTCTTACAGCAGCTGCTGGAGTGTAATAAGTGCCGAAACAGCTATCACCCTGAGTGCCTGGGACCAAACTACCCCACCAAACCCACAAAGAAGAAGAAAGTCTGGGTGAGTTATACA	11	118360494	118360614	+	KMT2A (4297)	464	47.5
464_332711_4297(KMT2A)_13_1	/5Biosg/AGTTAAGTAAAGATATTAAAAACAAGAAATTCCTATTGAATTTCTTTTCTTCTTTTCTAGATCTGTACCAAGTGTGTTCGCTGTAAGAGCTGTGGATCCACAACTCCAGGCAAAGGGTGG	11	118360783	118360903	+	KMT2A (4297)	464	37.5
464_332711_4297(KMT2A)_13_2	/5Biosg/GATGCACAGTGGTCTCATGATTTCTCACTGTGTCATGATTGCGCCAAGCTCTTTGCTAAAGGTACCCAAAAAAGCCAGTTTTGCCAGCTTTCGGAGGTTGTACTTGGTGTTCTGGAGGTG	11	118360903	118361023	+	KMT2A (4297)	464	48.33
464_332712_4297(KMT2A)_14.1_1	/5Biosg/CCGTAAAAACACGGGTATGTGAGCCAAAGCACTGCTGTAAACTTTGCTTTGCTTTCAGGAAACTTCTGCCCTCTCTGTGACAAATGTTATGATGATGATGACTATGAGAGTAAGATGATG	11	118361852	118361972	+	KMT2A (4297)	464	42.5
464_332712_4297(KMT2A)_14.1_2	/5Biosg/CAATGTGGAAAGTGTGATCGCTGGGTCCATTCCAAATGTGAGAATCTTTCAGGTACAGAAGGTTGGAGTCTTTTTATTTCAGTTTTCTTCTTTCTAGGTACTACTACATTTATTAGCCTC	11	118361972	118362092	+	KMT2A (4297)	464	39.17
464_332713_4297(KMT2A)_15_1	/5Biosg/TCATCATGGTAGGTTTTTGTTTTCTTAGATGAGATGTATGAGATTCTATCTAATCTGCCAGAAAGTGTGGCCTACACTTGTGTGAACTGTACTGAGCGGCACCCTGCAGAGTGGCGACTG	11	118362430	118362550	+	KMT2A (4297)	464	45.83
464_332713_4297(KMT2A)_15_2	/5Biosg/GCCCTTGAAAAAGAGCTGCAGATTTCTCTGAAGCAAGTTCTGACAGCTTTGTTGAATTCTCGGACTACCAGCCATTTGCTACGCTACCGGCAGGTAGGCCAAGTCTCATTTTTTTCTGAG	11	118362550	118362670	+	KMT2A (4297)	464	47.5
464_332714_4297(KMT2A)_16_1	/5Biosg/TAGATAAAAGCAACATATCTTTCCTGGCAATAGGCTGCCAAGCCTCCAGACTTAAATCCCGAGACAGAGGAGAGTATACCTTCCCGCAGCTCCCCCGAAGGACCTGATCCACCAGTTCTT	11	118363738	118363858	+	KMT2A (4297)	464	50.83
464_332714_4297(KMT2A)_16_2	/5Biosg/ACTGAGGTCAGCAAACAGGATGATCAGCAGCCTTTAGATCTAGAAGGAGTCAAGAGGAAGATGGACCAAGGGAATTACACATCTGTGGTATGTTTCTACAGTGAGCCATCAGAATTTCTA	11	118363858	118363978	+	KMT2A (4297)	464	44.17
464_332715_4297(KMT2A)_17_1	/5Biosg/ACAGTTGGAGTTCAGTGATGATATTGTGAAGATCATTCAAGCAGCCATTAATTCAGATGGAGGACAGCCAGAAATTAAAAAAGCCAACAGCATGGTCAAGTCCTTCTTCATTCGGGTGAA	11	118364998	118365118	+	KMT2A (4297)	464	41.67
464_332716_4297(KMT2A)_18_1	/5Biosg/ATTTTGTTTGTGTTTTCTTTTAGCAAATGGAACGTGTTTTTCCATGGTTCAGTGTCAAAAAGTCCAGGTTTTGGGAGCCAAATAAAGTATCAAGCAAGTAAGTGAATTTAGCATAACTTT	11	118365385	118365505	+	KMT2A (4297)	464	34.17
464_332717_4297(KMT2A)_19.1_1	/5Biosg/CTTGTTGAATCAATTATTTTCAGCAGTGGGATGTTACCAAACGCAGTGCTTCCACCTTCACTTGACCATAATTATGCTCAGTGGCAGGAGCGAGAGGAAAACAGCCACACTGAGCAGCCT	11	118366391	118366511	+	KMT2A (4297)	464	47.5
464_332717_4297(KMT2A)_19.1_2	/5Biosg/CCTTTAATGAAGAAAATCATTCCAGCTCCCAAACCCAAAGGTCCTGGAGAACCAGACTCACCAACTCCTCTGCATCCTCCTACACCACCAATTTTGAGTAAGCCACCAAAAGGAGAGTCG	11	118366511	118366631	+	KMT2A (4297)	464	48.33
464_332718_4297(KMT2A)_20.1_1	/5Biosg/TTCAAGGTACTGATAGGAGTCGAGAAGACAGTCCAGAGCTGAACCCACCCCCAGGCATAGAAGACAATAGACAGTGTGCGTTATGTTTGACTTATGGTGATGACAGTGCTAATGTAAGTA	11	118366969	118367089	+	KMT2A (4297)	464	45.83
464_332719_4297(KMT2A)_21_1	/5Biosg/CTCCTTTGGCATTATATTCTTTAGGAAAAAAGAAATCTCTTTATTTTATAGGATGCTGGTCGTTTACTATATATTGGCCAAAATGAGTGGACACATGTAAATTGTGCTTTGTGGTCAGCG	11	118368599	118368719	+	KMT2A (4297)	464	35.83
464_332719_4297(KMT2A)_21_2	/5Biosg/GAAGTGTTTGAAGATGATGACGGATCACTAAAGAATGTGCATATGGCTGTGATCAGGGGCAAGCAGCTGGTAAGACCTTATGGGTAAATTTTATGAAAGAGATTCCCTCTCAGTTTCCAG	11	118368719	118368839	+	KMT2A (4297)	464	43.33
464_332720_4297(KMT2A)_22.1_1	/5Biosg/TGAAAGTCTGAATAGGACTCTGTTCTTTTTGGATTTTTAGAGATGTGAATTCTGCCAAAAGCCAGGAGCCACCGTGGGTTGCTGTCTCACATCCTGCACCAGCAACTATCACTTCATGTG	11	118369044	118369164	+	KMT2A (4297)	464	45.83
464_332720_4297(KMT2A)_22.1_2	/5Biosg/TTCCCGAGCCAAGAACTGTGTCTTTCTGGATGATAAAAAAGTATATTGCCAACGACATCGGGATTTGATCAAAGGCGAAGTGAGAGAGCTTTAGTTGCTTTAAAAAAAAAAAAAAAGACT	11	118369164	118369284	+	KMT2A (4297)	464	37.5
464_332721_4297(KMT2A)_23.1_1	/5Biosg/GGTGGTTCCTGAGAATGGATTTGAAGTTTTCAGAAGAGTGTTTGTGGACTTTGAAGGAATCAGCTTGAGAAGGAAGTTTCTCAATGGCTTGGAACCAGAAAATATCCACATGATGATTGG	11	118370016	118370136	+	KMT2A (4297)	464	41.67
464_332722_4297(KMT2A)_24.1_1	/5Biosg/GTTCTTCTTTCCTTGGTCAGGGTCTATGACAATCGACTGCTTAGGAATTCTAAATGATCTCTCCGACTGTGAAGATAAGCTCTTTCCTATTGGATATCAGTAAGTAGCACTATAAAGAGA	11	118370529	118370649	+	KMT2A (4297)	464	40
464_332723_4297(KMT2A)_25.1_1	/5Biosg/CCTCTCCCTTATGATGATTTTCCCAAATCTGTTTACCCAGGTGTTCCAGGGTATACTGGAGCACCACAGATGCTCGCAAGCGCTGTGTATATACATGCAAGATAGTGGAGTGCCGTCCTC	11	118371661	118371781	+	KMT2A (4297)	464	50
464_332723_4297(KMT2A)_25.1_2	/5Biosg/CAGTCGTAGAGCCGGATATCAACAGCACTGTTGAACATGATGAAAACAGGACCATTGCCCATAGTCCAACATCTTTTACAGGTTAGTCTTGAATCAAGATGGGACTTGAGGCTGGGCACA	11	118371781	118371901	+	KMT2A (4297)	464	46.67
464_332724_4297(KMT2A)_26.1_1	/5Biosg/GTTAAGAGTTTTTATTTCCTGCCACAGAAAGTTCATCAAAAGAGAGTCAAAACACAGCTGAAATTATAAGTCCTCCATCACCAGACCGACCTCCTCATTCACAAACCTCTGGCTCCTGTT	11	118372359	118372479	+	KMT2A (4297)	464	42.5
464_332724_4297(KMT2A)_26.1_2	/5Biosg/ATTATCATGTCATCTCAAAGGTCCCCAGGATTCGAACACCCAGTTATTCTCCAACACAGAGATCCCCTGGCTGTCGACCGTTGCCTTCTGCAGGTAAAAGACTTTATTGACCTACTTGAC	11	118372479	118372599	+	KMT2A (4297)	464	47.5
464_332725_4297(KMT2A)_27.1_1	/5Biosg/TACAATAGCATTTATTACTTTTTCTCTCTTGTTTAGGAAGTCCTACCCCAACCACTCATGAAATAGTCACAGTAGGTGATCCTTTACTCTCCTCTGGACTTCGAAGCATTGGCTCCAGGC	11	118373076	118373196	+	KMT2A (4297)	464	43.33
464_332725_4297(KMT2A)_27.1_10	/5Biosg/CACCACGGAAACGCACAGTCAAAGTGACACTGACACCTCTAAAAATGGAAAATGAGAGTCAATCCAAAAATGCCCTGAAAGAAAGTAGTCCTGCTTCCCCTTTGCAAATAGAGTCAACAT	11	118374156	118374276	+	KMT2A (4297)	464	43.33
464_332725_4297(KMT2A)_27.1_11	/5Biosg/CTCCCACAGAACCAATTTCAGCCTCTGAAAATCCAGGAGATGGTCCAGTGGCCCAACCAAGCCCCAATAATACCTCATGCCAGGATTCTCAAAGTAACAACTATCAGAATCTTCCAGTAC	11	118374276	118374396	+	KMT2A (4297)	464	47.5
464_332725_4297(KMT2A)_27.1_12	/5Biosg/AGGACAGAAACCTAATGCTTCCAGATGGCCCCAAACCTCAGGAGGATGGCTCTTTTAAAAGGAGGTATCCCCGTCGCAGTGCCCGTGCACGTTCTAACATGTTTTTTGGGCTTACCCCAC	11	118374396	118374516	+	KMT2A (4297)	464	52.5
464_332725_4297(KMT2A)_27.1_13	/5Biosg/TCTATGGAGTAAGATCCTATGGTGAAGAAGACATTCCATTCTACAGCAGCTCAACTGGGAAGAAGCGAGGCAAGAGATCAGCTGAAGGACAGGTGGATGGGGCCGATGACTTAAGCACTT	11	118374516	118374636	+	KMT2A (4297)	464	49.17
464_332725_4297(KMT2A)_27.1_14	/5Biosg/CAGATGAAGACGACTTATACTATTACAACTTCACTAGAACAGTGATTTCTTCAGGTGGAGAGGAACGACTGGCATCCCATAATTTATTTCGGGAGGAGGAACAGTGTGATCTTCCAAAAA	11	118374636	118374756	+	KMT2A (4297)	464	41.67
464_332725_4297(KMT2A)_27.1_15	/5Biosg/TCTCACAGTTGGATGGTGTTGATGATGGGACAGAGAGTGATACTAGTGTCACAGCCACAACAAGGAAAAGCAGCCAGATTCCAAAAAGAAATGGTAAAGAAAATGGAACAGAGAACTTAA	11	118374756	118374876	+	KMT2A (4297)	464	41.67
464_332725_4297(KMT2A)_27.1_16	/5Biosg/AGATTGATAGACCTGAAGATGCTGGGGAGAAAGAACATGTCACTAAGAGTTCTGTTGGCCACAAAAATGAGCCAAAGATGGATAACTGCCATTCTGTAAGCAGAGTTAAAACACAGGGAC	11	118374876	118374996	+	KMT2A (4297)	464	43.33
464_332725_4297(KMT2A)_27.1_17	/5Biosg/AAGATTCCTTGGAAGCTCAGCTCAGCTCATTGGAGTCAAGCCGCAGAGTCCACACAAGTACCCCCTCCGACAAAAATTTACTGGACACCTATAATACTGAGCTCCTGAAATCAGATTCAG	11	118374996	118375116	+	KMT2A (4297)	464	47.5
464_332725_4297(KMT2A)_27.1_18	/5Biosg/ACAATAACAACAGTGATGACTGTGGGAATATCCTGCCTTCAGACATTATGGACTTTGTACTAAAGAATACTCCATCCATGCAGGCTTTGGGTGAGAGCCCAGAGTCATCTTCATCAGAAC	11	118375116	118375236	+	KMT2A (4297)	464	44.17
464_332725_4297(KMT2A)_27.1_19	/5Biosg/TCCTGAATCTTGGTGAAGGATTGGGTCTTGACAGTAATCGTGAAAAAGACATGGGTCTTTTTGAAGTATTTTCTCAGCAGCTGCCTACAACAGAACCTGTGGATAGTAGTGTCTCTTCCT	11	118375236	118375356	+	KMT2A (4297)	464	43.33
464_332725_4297(KMT2A)_27.1_2	/5Biosg/GTCACAGTACCTCTTCCTTATCACCCCAGCGGTCCAAACTCCGGATAATGTCTCCAATGAGAACTGGGAATACTTACTCTAGGAATAATGTTTCCTCAGTCTCCACCACCGGGACCGCTA	11	118373196	118373316	+	KMT2A (4297)	464	50
464_332725_4297(KMT2A)_27.1_20	/5Biosg/CTATCTCAGCAGAGGAACAGTTTGAGTTGCCTCTAGAGCTACCATCTGATCTGTCTGTCTTGACCACCCGGAGTCCCACTGTCCCCAGCCAGAATCCCAGTAGACTAGCTGTTATCTCAG	11	118375356	118375476	+	KMT2A (4297)	464	52.5
464_332725_4297(KMT2A)_27.1_21	/5Biosg/ACTCAGGGGAGAAGAGAGTAACCATCACAGAAAAATCTGTAGCCTCCTCTGAAAGTGACCCAGCACTGCTGAGCCCAGGAGTAGATCCAACTCCTGAAGGCCACATGACTCCTGATCATT	11	118375476	118375596	+	KMT2A (4297)	464	50.83
464_332725_4297(KMT2A)_27.1_22	/5Biosg/TTATCCAAGGACACATGGATGCAGACCACATCTCTAGCCCTCCTTGTGGTTCAGTAGAGCAAGGTCATGGCAACAATCAGGATTTAACTAGGAACAGTAGCACCCCTGGCCTTCAGGTAC	11	118375596	118375716	+	KMT2A (4297)	464	50
464_332725_4297(KMT2A)_27.1_23	/5Biosg/CTGTTTCCCCAACTGTTCCCATCCAGAACCAGAAGTATGTGCCCAATTCTACTGATAGTCCTGGCCCGTCTCAGATTTCCAATGCAGCTGTCCAGACCACTCCACCCCACCTGAAGCCAG	11	118375716	118375836	+	KMT2A (4297)	464	54.17
464_332725_4297(KMT2A)_27.1_24	/5Biosg/CCACTGAGAAACTCATAGTTGTTAACCAGAACATGCAGCCACTTTATGTTCTCCAAACTCTTCCAAATGGAGTGACCCAAAAAATCCAATTGACCTCTTCTGTTAGTTCTACACCCAGTG	11	118375836	118375956	+	KMT2A (4297)	464	42.5
464_332725_4297(KMT2A)_27.1_25	/5Biosg/TGATGGAGACAAATACTTCAGTATTGGGACCCATGGGAGGTGGTCTCACCCTTACCACAGGACTAAATCCAAGCTTGCCAACTTCTCAATCTTTGTTCCCTTCTGCTAGCAAAGGATTGC	11	118375956	118376076	+	KMT2A (4297)	464	47.5
464_332725_4297(KMT2A)_27.1_26	/5Biosg/TACCCATGTCTCATCACCAGCACTTACATTCCTTCCCTGCAGCTACTCAAAGTAGTTTCCCACCAAACATCAGCAATCCTCCTTCAGGCCTGCTTATTGGGGTTCAGCCTCCTCCGGATC	11	118376076	118376196	+	KMT2A (4297)	464	51.67
464_332725_4297(KMT2A)_27.1_27	/5Biosg/CCCAACTTTTGGTTTCAGAATCCAGCCAGAGGACAGACCTCAGTACCACAGTAGCCACTCCATCCTCTGGACTCAAGAAAAGACCCATATCTCGTCTACAGACCCGAAAGAATAAAAAAC	11	118376196	118376316	+	KMT2A (4297)	464	47.5
464_332725_4297(KMT2A)_27.1_28	/5Biosg/TTGCTCCCTCTAGTACCCCTTCAAACATTGCCCCTTCTGATGTGGTTTCTAATATGACATTGATTAACTTCACACCCTCCCAGCTTCCTAATCATCCAAGTCTGTTAGATTTGGGGTCAC	11	118376316	118376436	+	KMT2A (4297)	464	45
464_332725_4297(KMT2A)_27.1_29	/5Biosg/TTAATACTTCATCTCACCGAACTGTCCCCAACATCATAAAAAGATCTAAATCTAGCATCATGTATTTTGAACCGGCACCCCTGTTACCACAGAGTGTGGGAGGAACTGCTGCCACAGCGG	11	118376436	118376556	+	KMT2A (4297)	464	46.67
464_332725_4297(KMT2A)_27.1_3	/5Biosg/CTGATCTTGAATCAAGTGCCAAAGTAGTTGATCATGTCTTAGGGCCACTGAATTCAAGTACTAGTTTAGGGCAAAACACTTCCACCTCTTCAAATTTGCAAAGGACAGTGGTTACTGTAG	11	118373316	118373436	+	KMT2A (4297)	464	41.67
464_332725_4297(KMT2A)_27.1_30	/5Biosg/CAGGCACATCAACAATAAGCCAGGATACTAGCCACCTCACATCAGGGTCTGTGTCTGGCTTGGCATCCAGTTCCTCTGTCTTGAATGTTGTATCCATGCAAACTACCACAACCCCTACAA	11	118376556	118376676	+	KMT2A (4297)	464	49.17
464_332725_4297(KMT2A)_27.1_31	/5Biosg/GTAGTGCGTCAGTTCCAGGACACGTCACCTTAACCAACCCAAGGTTGCTTGGTACCCCAGATATTGGCTCAATAAGCAATCTTTTAATCAAAGCTAGCCAGCAGAGCCTGGGGATTCAGG	11	118376676	118376796	+	KMT2A (4297)	464	50
464_332725_4297(KMT2A)_27.1_32	/5Biosg/ACCAGCCTGTGGCTTTACCGCCAAGTTCAGGAATGTTTCCACAACTGGGGACATCACAGACCCCCTCTACTGCTGCAATAACAGCGGCATCTAGCATCTGTGTGCTCCCCTCCACTCAGA	11	118376796	118376916	+	KMT2A (4297)	464	55
464_332725_4297(KMT2A)_27.1_33	/5Biosg/CTACGGGCATAACAGCCGCTTCACCTTCTGGGGAAGCAGACGAACACTATCAGCTTCAGCATGTGAACCAGCTCCTTGCCAGCAAAACTGGGATTCATTCTTCCCAGCGTGATCTTGATT	11	118376916	118377036	+	KMT2A (4297)	464	51.67
464_332725_4297(KMT2A)_27.1_34	/5Biosg/CTGCTTCAGGGCCCCAGGTATCCAACTTTACCCAGACGGTAGACGCTCCTAATAGCATGGGACTGGAGCAGAACAAGGCTTTATCCTCAGCTGTGCAAGCCAGCCCCACCTCTCCTGGGG	11	118377036	118377156	+	KMT2A (4297)	464	58.33
464_332725_4297(KMT2A)_27.1_35	/5Biosg/GTTCTCCATCCTCTCCATCTTCTGGACAGCGGTCAGCAAGCCCTTCAGTGCCGGGTCCCACTAAACCCAAACCAAAAACCAAACGGTTTCAGCTGCCTCTAGACAAAGGGAATGGCAAGA	11	118377156	118377276	+	KMT2A (4297)	464	53.33
464_332725_4297(KMT2A)_27.1_36	/5Biosg/AGCACAAAGTTTCCCATTTGCGGACCAGTTCTTCTGAAGCACACATTCCAGACCAAGAAACGACATCCCTGACCTCAGGCACAGGGTGAGAGATCCAAATACTAGCTAGGCTGGGTCTGT	11	118377276	118377396	+	KMT2A (4297)	464	50.83
464_332725_4297(KMT2A)_27.1_4	/5Biosg/GCAATAAAAACAGTCACTTGGATGGATCTTCATCTTCAGAAATGAAGCAGTCCAGTGCTTCAGACTTGGTGTCCAAGAGCTCCTCTTTAAAGGGAGAGAAGACCAAAGTGCTGAGTTCCA	11	118373436	118373556	+	KMT2A (4297)	464	45
464_332725_4297(KMT2A)_27.1_5	/5Biosg/AGAGCTCAGAGGGATCTGCACATAATGTGGCTTACCCTGGAATTCCTAAACTGGCCCCACAGGTTCATAACACAACATCTAGAGAACTGAATGTTAGTAAAATCGGCTCCTTTGCTGAAC	11	118373556	118373676	+	KMT2A (4297)	464	45.83
464_332725_4297(KMT2A)_27.1_6	/5Biosg/CCTCTTCAGTGTCGTTTTCTTCTAAAGAGGCCCTCTCCTTCCCACACCTCCATTTGAGAGGGCAAAGGAATGATCGAGACCAACACACAGATTCTACCCAATCAGCAAACTCCTCTCCAG	11	118373676	118373796	+	KMT2A (4297)	464	50
464_332725_4297(KMT2A)_27.1_7	/5Biosg/ATGAAGATACTGAAGTCAAAACCTTGAAGCTATCTGGAATGAGCAACAGATCATCCATTATCAACGAACATATGGGATCTAGTTCCAGAGATAGGAGACAGAAAGGGAAAAAATCCTGTA	11	118373796	118373916	+	KMT2A (4297)	464	39.17
464_332725_4297(KMT2A)_27.1_8	/5Biosg/AAGAAACTTTCAAAGAAAAGCATTCCAGTAAATCTTTTTTGGAACCTGGTCAGGTGACAACTGGTGAGGAAGGAAACTTGAAGCCAGAGTTTATGGATGAGGTTTTGACTCCTGAGTATA	11	118373916	118374036	+	KMT2A (4297)	464	40
464_332725_4297(KMT2A)_27.1_9	/5Biosg/TGGGCCAACGACCATGTAACAATGTTTCTTCTGATAAGATTGGTGATAAAGGCCTTTCTATGCCAGGAGTCCCCAAAGCTCCACCCATGCAAGTAGAAGGATCTGCCAAGGAATTACAGG	11	118374036	118374156	+	KMT2A (4297)	464	47.5
464_332726_4297(KMT2A)_28.1_1	/5Biosg/TACAAATGCCTGTGTTCCAGGACTCCAGGAGCAGAGGCTGAGCAGCAGGATACAGCTAGCGTGGAGCAGTCCTCCCAGAAGGAGTGTGGGCAACCTGCAGGGTAAGCTGAAGAATTCGTC	11	118378223	118378343	+	KMT2A (4297)	464	56.67
464_332727_4297(KMT2A)_29.1_1	/5Biosg/TTATATCTTACATTTGGTTTTTATTTAGGCAAGTCGCTGTTCTTCCGGAAGTTCAGGTGACCCAAAATCCAGCAAATGAACAAGAAAGTGCAGGTATGTGGGTGGGTAAAAGGTTAGAAT	11	118379822	118379942	+	KMT2A (4297)	464	40
464_332728_4297(KMT2A)_30.1_1	/5Biosg/GTTACTGCAACCACTATCTATTTTCTCCCTATTAGAACCTAAAACAGTGGAAGAAGAGGAAAGTAATTTCAGCTCCCCACTGATGCTTTGGCTTCAGCAAGAACAAAAGCGGAAGGAAAG	11	118380627	118380747	+	KMT2A (4297)	464	42.5
464_332728_4297(KMT2A)_30.1_2	/5Biosg/CATTACTGAGAAAAAACCCAAGAAAGGACTTGTTTTTGAAATTTCCAGTGATGATGGCTTTCAGATCTGTGCAGAAAGTATTGAAGGTGAGTGGATTAAATCAGGTTGACCCATCAGCAG	11	118380747	118380867	+	KMT2A (4297)	464	40
464_332729_4297(KMT2A)_31.1_1	/5Biosg/GGTTTTCTTTATTTCCTTTCAGATGCCTGGAAGTCATTGACAGATAAAGTCCAGGAAGCTCGATCAAATGCCCGCCTAAAGCAGCTCTCATTTGCAGGTAATGGCTGGAGGTGTTATTCC	11	118382643	118382763	+	KMT2A (4297)	464	45.83
464_332730_4297(KMT2A)_32.1_1	/5Biosg/TCACTTCCCTGGTGCTTCTGATTCTTCTAGGTGTTAACGGTTTGAGGATGCTGGGGATTCTCCATGATGCAGTTGTGTTCCTCATTGAGCAGCTGTCTGGTGCCAAGCACTGTCGAAATT	11	118390302	118390422	+	KMT2A (4297)	464	49.17
464_332730_4297(KMT2A)_32.1_2	/5Biosg/ACAAATTCCGTTTCCACAAGCCAGAGGAGGCCAATGAACCCCCCTTGAACCCTCACGGCTCAGCCAGGGCTGAAGTCCACCTCAGGCAAGTTCCCTTCTTTTCTGTCAGCAGTTTTGGGT	11	118390422	118390542	+	KMT2A (4297)	464	55
464_332731_4297(KMT2A)_33_1	/5Biosg/CCCCAGGAAGTCAGCATTTGACATGTTTAACTTCCTGGCTTCTAAACATCGTCAGCCTCCTGAATACAACCCCAATGATGAAGAAGAGGAGGAGGTACAGCTGAAGTCAGCTCGGTAAGT	11	118390665	118390785	+	KMT2A (4297)	464	48.33
464_332732_4297(KMT2A)_34_1	/5Biosg/GTATGTCTTATCTCTTAGGAGGGCAACTAGCATGGATCTGCCAATGCCCATGCGCTTCCGGCACTTAAAAAAGACTTCTAAGGAGGCAGTTGGTGTCTACAGGTATGACTAAAATTCTAG	11	118391498	118391618	+	KMT2A (4297)	464	45.83
464_332733_4297(KMT2A)_35_1	/5Biosg/CACTTAACCTTACTTGCAAAATTTGTGTCTGACCTCTTTTCCATCTTTGTCCTAGGTCTCCCATCCATGGCCGGGGTCTTTTCTGTAAGAGAAACATTGATGCAGGTGAGATGGTGATTG	11	118391947	118392067	+	KMT2A (4297)	464	45
464_332733_4297(KMT2A)_35_2	/5Biosg/AGTATGCCGGCAACGTCATCCGCTCCATCCAGACTGACAAGCGGGAAAAGTATTACGACAGCAAGGTAAGTCTCCCACTTGCACTCACACAGTTCTTTTGTTTTGCTGTAGAAAGGGACC	11	118392067	118392187	+	KMT2A (4297)	464	50
464_332734_4297(KMT2A)_36_1	/5Biosg/ATAAGAAATGACAAGTTCTTCTCCCTTCTTCTGCATGTGCAGGGCATTGGTTGCTATATGTTCCGAATTGATGACTCAGAGGTAGTGGATGCCACCATGCATGGAAATGCTGCACGCTTC	11	118392569	118392689	+	KMT2A (4297)	464	46.67
464_332734_4297(KMT2A)_36_2	/5Biosg/ATCAATCACTCGTGTGAGCCTAACTGCTATTCTCGGGTCATCAATATTGATGGGCAGAAGCACATTGTCATCTTTGCCATGCGTAAGATCTACCGAGGAGAGGAACTCACTTACGACTAT	11	118392689	118392809	+	KMT2A (4297)	464	45.83
464_332734_4297(KMT2A)_36_3	/5Biosg/AAGTTCCCCATTGAGGATGCCAGCAACAAGCTGCCCTGCAACTGTGGCGCCAAGAAATGCCGGAAGTTCCTAAACTAAAGCTGCTCTTCTCCCCCAGTGTTGGAGTGCAAGGAGGCGGGG	11	118392809	118392929	+	KMT2A (4297)	464	56.67
464_332896_8085(KMT2D)_2_1	/5Biosg/TCTCCCCGAGAGGGCCCTGCCCAGTCGGAGAGAGGGATGGACAGCCAGAAGCTGGCTGGTGAGGATAAAGATTCAGAACCGGCAGGTGAGTAGGACAAATTGTTTGTTTGCTTTTAGATT	12	49449023	49449143	-	KMT2D (8085)	464	53.33
464_332897_8085(KMT2D)_3_1	/5Biosg/GACTTTGTGTTAAATAGGGATGATGGCTGACACATGCTGTTTGTCTGTTTATTCAGCTGATGGACCTGCAGCTTCTGAGGACCCAAGTGCCACTGAGTCAGACCTGCCCAACCCACATGT	12	49448745	49448865	-	KMT2D (8085)	464	50
464_332897_8085(KMT2D)_3_2	/5Biosg/GGGAGAGGTCTCTGTCCTTAGTTCTGGGAGTCCCAGGCTTCAGGAGACTCCTCAGGACTGCAGGTAGCTTGTTTGAGGGCACATGAGGATTTGAGAGTCTAGGGCTTTCAAGGAAGAGAA	12	49448625	49448745	-	KMT2D (8085)	464	53.33
464_332898_8085(KMT2D)_4_1	/5Biosg/GTCCACAGTGGGGGTCCGGTGCGGCGTTGTGCTCTCTGTAACTGCGGGGAGCCCAGTCTACACGGGCAGCGGGAGCTACGGCGCTTTGAGTTGCCATTTGATTGGCCCCGGTGTCCAGTG	12	49448422	49448542	-	KMT2D (8085)	464	65
464_332898_8085(KMT2D)_4_2	/5Biosg/GTGTCCCCTGGGGGGAGCCCAGGGCCCAATGAGGCAGTGCTGCCCAGTGAGGACCTATCACAGATTGGTTTCCCTGAGGGCCTTACACCTGCCCACCTAGGAGAACCTGGAGGTGAGTGA	12	49448302	49448422	-	KMT2D (8085)	464	62.5
464_332899_8085(KMT2D)_5_1	/5Biosg/TAAAGGGTCCTGCTGGGCTCACCATTGGTGTGCTGCATGGTCGGCAGGCGTATGGGGGCAGGAGGGCCCAGAACTATGTGGTGTGGACAAGGCCATCTTCTCAGGGATCTCACAGGTGGG	12	49448084	49448204	-	KMT2D (8085)	464	60.83
464_332900_8085(KMT2D)_6.1_1	/5Biosg/AGCTGGCTGACACTGAGGCTCTTTTTTCACCCTGGCAGCGCTGCTCCCACTGCACCAGGCTCGGTGCCTCCATCCCTTGCCGCTCACCTGGATGTCCACGGCTTTACCACTTCCCCTGCG	12	49447841	49447961	-	KMT2D (8085)	464	63.33
464_332900_8085(KMT2D)_6.1_2	/5Biosg/CGACTGCCAGCGGTTCCTTCCTATCCATGAAAACACTGCAGCTGCTATGCCCAGAGCACAGTGAGGGGGCTGCATATCTGGGTGAGAAGTCCTGATCTTTGGTCATAGGGCAAATGAGAG	12	49447721	49447841	-	KMT2D (8085)	464	54.17
464_332901_8085(KMT2D)_7.1_1	/5Biosg/ATCCATAGCTGACCTGTGGTGTCTCTACCCCCTGCAGAGGAGGCTCGCTGTGCAGTGTGTGAGGGGCCAGGGGAGTTGTGTGACCTGTTCTTCTGTACCAGCTGTGGGCATCACTATCAC	12	49447341	49447461	-	KMT2D (8085)	464	58.33
464_332901_8085(KMT2D)_7.1_2	/5Biosg/GGGGCCTGCCTGGACACTGCTCTGACTGCCCGCAAACGTGCTGGCTGGCAGTGCCCTGAATGCAAAGTGTGCCAAGCCTGCAGGTAGGAATGGAAGGGCAGGAGGAAAGTCTTAGGCACA	12	49447221	49447341	-	KMT2D (8085)	464	60.83
464_332902_8085(KMT2D)_8_1	/5Biosg/AGGAAACCTGGGAATGACTCTAAGATGTTGGTTTGTGAGACGTGTGACAAAGGATACCATACTTTCTGCCTAAAACCACCCATGGAGGAACTGCCTGCTCACTCTTGGAAGTGCAAGGTG	12	49446986	49447106	-	KMT2D (8085)	464	48.33
464_332903_8085(KMT2D)_9_1	/5Biosg/CTGTCTGACCAATGCCTGTTTTGCCCACTCCCTTCCCTTAGGCGTGCCGGGTGTGCCGGGCCTGTGGGGCGGGCTCAGCAGAACTGAATCCCAACTCGGAGTGGTTTGAGAACTACTCTC	12	49446776	49446896	-	KMT2D (8085)	464	60.83
464_332903_8085(KMT2D)_9_2	/5Biosg/TCTGTCACCGCTGTCACAAAGCCCAGGGAGGTCAGACTATCCGCTCCGTTGCTGAGCAGCATACCCCGGTGTGTAGCAGGTAAGTGGTGGGGACTGACTGAGATTGGGCTGGCAGGTTGG	12	49446656	49446776	-	KMT2D (8085)	464	60
464_332904_8085(KMT2D)_10_1	/5Biosg/GTTAGCTGGTGAGAGCCACAGTGCCTGCTCCCCTGTACCCTCTGCAGATTTTCACCCCCAGAGCCTGGCGATACCCCCACTGACGAGCCCGATGCTCTGTACGTTGCATGCCAAGGGCAG	12	49446419	49446539	-	KMT2D (8085)	464	61.67
464_332904_8085(KMT2D)_10_2	/5Biosg/CCAAAGGGTGGGCACGTGACCTCTATGCAACCCAAGGAACCAGGGCCCCTGCAATGTGAAGCCAAACCACTAGGTGAGTAGGGTTTGAGGGTCCCTGAAATTCATCCCCTTTTATTCTAT	12	49446299	49446419	-	KMT2D (8085)	464	52.5
464_332905_8085(KMT2D)_11_1	/5Biosg/GTGTCTGCAGGGAAAGCAGGGGTCCAACTTGAGCCCCAGTTGGAGGCCCCCCTAAACGAGGAGATGCCACTGCTGCCCCCACCTGAGGAGTCACCCCTGTCCCCACCACCTGAGGAATCA	12	49446097	49446217	-	KMT2D (8085)	464	63.33
464_332905_8085(KMT2D)_11_10	/5Biosg/CCATGCCTATGCGCTGTGCCTGAGGAGCCACACTTGTCCCCCCAGGCTGAGGGACCACATCTGTCCCCTCAGCCTGAGGAATTGCACCTGTCCCCCCAGACTGAGGAGCCGCACCTGTCT	12	49445017	49445137	-	KMT2D (8085)	464	64.17
464_332905_8085(KMT2D)_11_11	/5Biosg/CCTGTGCCTGAGGAGCCATGCTTGTCCCCCCAACCTGAGGAATCACACCTGTCCCCCCAGTCTGAGGAGCCATGCCTGTCCCCCCGGCCTGAGGAATCGCATCTGTCCCCTGAGCTTGAG	12	49444897	49445017	-	KMT2D (8085)	464	64.17
464_332905_8085(KMT2D)_11_12	/5Biosg/AAGCCACCCCTGTCCCCTCGGCCTGAAAAGCCCCCTGAGGAGCCAGGCCAATGCCCTGCACCTGAGGAGCTGCCCTTGTTCCCTCCCCCTGGGGAACCATCCTTATCTCCCTTGCTTGGA	12	49444777	49444897	-	KMT2D (8085)	464	64.17
464_332905_8085(KMT2D)_11_13	/5Biosg/GAGCCAGCCCTGTCTGAGCCTGGGGAACCACCTCTGTCCCCTCTGCCCGAGGAGCTGCCGTTGTCCCCATCTGGGGAGCCATCCTTGTCGCCTCAGCTGATGCCACCAGGTAAGGGGATG	12	49444657	49444777	-	KMT2D (8085)	464	65.83
464_332905_8085(KMT2D)_11_2	/5Biosg/CCCACGTCCCCACCACCTGAGGCATCACGCCTGTCACCACCACCTGAGGAATTGCCCGCATCCCCACTTCCTGAGGCATTGCACCTGTCCCGGCCGCTGGAGGAATCGCCCCTCTCTCCG	12	49445977	49446097	-	KMT2D (8085)	464	66.67
464_332905_8085(KMT2D)_11_3	/5Biosg/CCGCCTGAGGAGTCTCCTCTGTCTCCCCCACCTGAATCATCACCTTTTTCTCCACTGGAGGAGTCGCCCTTGTCTCCACCGGAAGAGTCACCCCCATCTCCTGCACTTGAGACGCCTCTA	12	49445857	49445977	-	KMT2D (8085)	464	59.17
464_332905_8085(KMT2D)_11_4	/5Biosg/TCCCCACCACCTGAAGCATCGCCCCTGTCCCCACCATTTGAAGAATCTCCTTTGTCCCCGCCACCTGAGGAATTGCCCACTTCCCCGCCACCTGAAGCATCTCGCCTGTCTCCACCACCT	12	49445737	49445857	-	KMT2D (8085)	464	60.83
464_332905_8085(KMT2D)_11_5	/5Biosg/GAGGAGTCACCCATGTCCCCTCCACCTGAAGAGTCACCCATGTCTCCACCACCGGAGGCATCTCGTCTGTTCCCACCATTTGAAGAGTCTCCTCTGTCCCCTCCACCTGAGGAGTCTCCC	12	49445617	49445737	-	KMT2D (8085)	464	60
464_332905_8085(KMT2D)_11_6	/5Biosg/CTTTCCCCACCACCTGAGGCATCACGCCTGTCCCCACCACCTGAGGACTCGCCTATGTCCCCACCACCTGAAGAATCACCTATGTCCCCCCCACCTGAGGTATCGCGCCTATCCCCCCTG	12	49445497	49445617	-	KMT2D (8085)	464	63.33
464_332905_8085(KMT2D)_11_7	/5Biosg/CCTGTGGTGTCACGCCTGTCTCCACCGCCTGAGGAATCTCCCTTGTCCCCACCGCCTGAGGAGTCTCCCACGTCCCCTCCACCTGAGGCTTCACGCCTCTCCCCACCACCTGAGGACTCC	12	49445377	49445497	-	KMT2D (8085)	464	66.67
464_332905_8085(KMT2D)_11_8	/5Biosg/CCCACATCCCCACCACCTGAGGACTCACCTGCTTCCCCACCACCGGAGGACTCGCTCATGTCCCTGCCGCTGGAGGAGTCACCCCTGTTGCCACTACCTGAGGAGCCGCAACTCTGCCCC	12	49445257	49445377	-	KMT2D (8085)	464	66.67
464_332905_8085(KMT2D)_11_9	/5Biosg/CGGTCCGAGGGGCCGCACCTGTCACCCCGGCCTGAGGAGCCGCACCTGTCCCCCCGGCCTGAGGAGCCACACCTATCTCCGCAGGCTGAGGAGCCACACCTGTCCCCCCAGCCTGAGGAG	12	49445137	49445257	-	KMT2D (8085)	464	73.33
464_332906_8085(KMT2D)_12.1_1	/5Biosg/TGGCACATCTAATCTAAGAGCCCTTCTTTTTTCTCTTTCCTTCCAGATCCCCTTCCTCCTCCACTCTCACCCATCATCACAGCTGCGGCCCCACCGGCCCTGTCTCCTTTGGGGGAGTTA	12	49444499	49444619	-	KMT2D (8085)	464	55
464_332906_8085(KMT2D)_12.1_10	/5Biosg/GCTATCAGCGGAGGCAAAGCTGAGGGGGAGAAGGGGCGGCGGCGCAGCTCCCCAGCCCGTTCCCGCATCAAACAGGTGAGGGGCTATCTAGCTGCGGGATGTGATTAGAGTTAGCCCACT	12	49443419	49443539	-	KMT2D (8085)	464	63.33
464_332906_8085(KMT2D)_12.1_2	/5Biosg/GAGTACCCCTTTGGTGCCAAAGGGGACAGTGACCCTGAGTCACCGTTGGCTGCCCCCATCCTGGAGACACCCATCAGCCCTCCACCAGAAGCTAACTGCACTGACCCTGAGCCTGTCCCC	12	49444379	49444499	-	KMT2D (8085)	464	62.5
464_332906_8085(KMT2D)_12.1_3	/5Biosg/CCTATGATCCTTCCCCCATCTCCAGGCTCCCCAGTGGGGCCGGCTTCTCCCATCCTGATGGAGCCCCTTCCTCCTCAGTGTTCGCCACTCCTTCAGCATTCCCTGGTTCCCCAAAACTCC	12	49444259	49444379	-	KMT2D (8085)	464	61.67
464_332906_8085(KMT2D)_12.1_4	/5Biosg/CCTCCTTCCCAGTGCTCTCCTCCTGCCCTACCACTGTCCGTTCCCTCCCCGTTGAGTCCCATAGGGAAGGTAGTGGGGGTCTCAGATGAGGCTGAGCTGCACGAGATGGAGACTGAGAAA	12	49444139	49444259	-	KMT2D (8085)	464	60
464_332906_8085(KMT2D)_12.1_5	/5Biosg/GTTTCAGAACCTGAATGCCCAGCCTTGGAACCCAGTGCCACCAGTCCTCTCCCTTCCCCAATGGGGGACCTTTCCTGCCCCGCCCCCAGCCCTGCCCCAGCCCTGGATGACTTCTCTGGC	12	49444019	49444139	-	KMT2D (8085)	464	65
464_332906_8085(KMT2D)_12.1_6	/5Biosg/CTAGGGGAAGACACAGCCCCTCTGGATGGGATTGATGCTCCGGGTTCACAGCCAGAGCCTGGACAGACCCCTGGCAGTTTGGCTAGTGAACTTAAAGGCTCCCCTGTGCTCCTGGACCCC	12	49443899	49444019	-	KMT2D (8085)	464	60.83
464_332906_8085(KMT2D)_12.1_7	/5Biosg/GAGGAGCTGGCCCCTGTGACCCCTATGGAGGTCTACCCCGAATGCAAGCAGACAGCAGGGCAGGGCTCACCATGTGAAGAACAGGAAGAGCCACGTGCACCGGTGGCCCCCACACCACCC	12	49443779	49443899	-	KMT2D (8085)	464	65
464_332906_8085(KMT2D)_12.1_8	/5Biosg/ACTCTCATCAAATCCGACATCGTTAACGAGATCTCTAATCTGAGCCAGGGTGATGCCAGTGCCAGTTTTCCTGGCTCAGAGCCCCTCCTGGGCTCTCCAGACCCGGAGGGGGGTGGCTCC	12	49443659	49443779	-	KMT2D (8085)	464	59.17
464_332906_8085(KMT2D)_12.1_9	/5Biosg/CTGTCCATGGAGTTGGGGGTCTCTACGGATGTTAGTCCAGCCCGAGATGAGGGCTCCCTACGGCTCTGTACTGACTCACTGCCAGAGACTGATGACTCACTATTGTGCGATGCTGGGACA	12	49443539	49443659	-	KMT2D (8085)	464	56.67
464_332907_8085(KMT2D)_13_1	/5Biosg/CAGGGTCGCAGCAGCAGTTTCCCAGGAAGACGCCGGCCTCGTGGAGGAGCCCATGGAGGACGTGGTAGAGGACGGGCCCGGCTAAAGTCAACTGCTTCTTCCATTGAGACTCTGGTAGTA	12	49442884	49443004	-	KMT2D (8085)	464	60.83
464_332908_8085(KMT2D)_14_1	/5Biosg/TCAGGTTGCTGACATTGATAGCTCTCCCAGTAAGGAGGAGGAGGAAGAAGATGATGACACCATGCAGAATACCGTGGTTCTCTTCTCCAACACAGACAAATTTGTCCTAATGCAGGTACC	12	49442436	49442556	-	KMT2D (8085)	464	47.5
464_332909_8085(KMT2D)_15_1	/5Biosg/TTCCCCAGGACATGTGTGTGGTATGTGGCAGCTTTGGCCGGGGGGCAGAGGGCCACCTCCTTGCCTGTTCGCAGTGCTCTCAGTGCTATCACCCTTACTGTGTCAACAGCAAGGTGAGTT	12	49441740	49441860	-	KMT2D (8085)	464	58.33
464_332910_8085(KMT2D)_16.1_1	/5Biosg/CCCTGAGAAGTTCCCATCTTCTGCCCCAGATCACCAAGGTGATGCTGCTCAAGGGCTGGCGTTGTGTGGAGTGTATTGTGTGTGAGGTGTGTGGCCAGGCCTCCGACCCCTCACGCCTGC	12	49440482	49440602	-	KMT2D (8085)	464	60.83
464_332910_8085(KMT2D)_16.1_2	/5Biosg/TGCTCTGTGATGACTGTGATATTAGCTACCACACATACTGCCTGGACCCCCCACTGCTCACCGTCCCCAAGGGCGGCTGGAAGTGCAAGTGGTAAGGAGACTGGGATCTTCAGTGGAGCC	12	49440362	49440482	-	KMT2D (8085)	464	57.5
464_332911_8085(KMT2D)_17_1	/5Biosg/GGTTGGGTGCTAAAGCTCTGTTTTCCTGCTCCTATCAGGTGTGTGTCCTGTATGCAGTGTGGGGCTGCTTCCCCTGGCTTCCACTGTGAATGGCAGAATAGTTACACACACTGTGGGCCC	12	49440125	49440245	-	KMT2D (8085)	464	55
464_332911_8085(KMT2D)_17_2	/5Biosg/TGTGCCAGCCTGGTGACCTGCCCTATCTGTCATGCTCCTTACGTAGAAGAGGACCTACTAATCCAGTGCCGCCACTGTGAACGGTGAGAACATCCCTTTCTCCTCACTTTGGCCCTGTTG	12	49440005	49440125	-	KMT2D (8085)	464	55
464_332912_8085(KMT2D)_18_1	/5Biosg/TCCAGGTGGATGCATGCAGGCTGTGAGAGCCTCTTCACAGAGGACGATGTGGAGCAGGCAGCCGATGAAGGCTTTGACTGTGTCTCCTGCCAGCCCTACGTGGTAAAGCCTGTGGGTGAG	12	49439842	49439962	-	KMT2D (8085)	464	59.17
464_332913_8085(KMT2D)_19.1_1	/5Biosg/GCTTTGGGACAGGACCTCAGCCACCTCCGTTTGTCCTTCTCTCCATAGCGCCTGTTGCACCTCCAGAGCTGGTGCCCATGAAGGTGAAAGAGCCAGGTGAGTCACAGAAATTTTGAATG	12	49439679	49439798	-	KMT2D (8085)	464	54.62
464_332914_8085(KMT2D)_20_1	/5Biosg/CTTATGCAGAGCCCCAGTACTTTCGCTTCGAAGGTGTGTGGCTGACAGAAACTGGCATGGCCTTGCTGCGTAACCTGACCATGTCACCACTGCACAAGCGGCGCCAACGGCGAGGACGGC	12	49438637	49438757	-	KMT2D (8085)	464	60
464_332914_8085(KMT2D)_20_2	/5Biosg/TTGGCCTCCCAGGCGAGGCAGGATTGGAGGGTTCTGAGCCCTCAGATGCCCTTGGCCCTGATGACAAGAAGGATGGGGACCTGGACACCGATGAGCTGCTCAAGGGTGAAGGTTAGCTTG	12	49438517	49438637	-	KMT2D (8085)	464	60
464_332915_8085(KMT2D)_21.1_1	/5Biosg/ACAAGGTTAAAAGGGCCTATAGTTCTGATTTGCCTCCATCTCTTCTGTCACCATACGCAGGTGGTGTGGAGCACATGGAGTGCGAAATTAAACTGGAGGGCCCCGTCAGCCCTGATGTGG	12	49438245	49438365	-	KMT2D (8085)	464	52.5
464_332915_8085(KMT2D)_21.1_2	/5Biosg/AGCCTGGCAAAGAGGAGACCGAGGAAAGCAAAAAACGCAAGCGTAAACCATATCGGCCTGGTGAGGTCCTGGGATGGGGTTGTGGGGTGGTGGGGTGGTGCGGGGCAGCTCAATAGGTCC	12	49438125	49438245	-	KMT2D (8085)	464	60
464_332916_8085(KMT2D)_22.1_1	/5Biosg/CCTCATAGGCATTGGTGGTTTCATGGTGCGACAGCGGAAATCCCACACACGCACGAAAAAGGGGCCTGCTGCACAGGCGGAGGTGTTGAGTGGGGATGGGCAGCCCGACGAGGGTGAGAC	12	49437975	49438095	-	KMT2D (8085)	464	61.67
464_332917_8085(KMT2D)_23_1	/5Biosg/AGTTGGGAGCAGCATGCTCTCAACCCGAGTCTGACACTTCCGTTCTGTCCACAGTGATACCTGCTGACCTGCCTGCAGAGGGCGCCGTGGAGCAGAGCTTAGCTGAAGGGGATGAGAAGA	12	49437715	49437835	-	KMT2D (8085)	464	58.33
464_332917_8085(KMT2D)_23_2	/5Biosg/AGAAGCAACAGCGGCGAGGGCGCAAGAAGAGCAAACTGGAGGACATGTTCCCTGCTTACTTGCAGGTGGGTCTCAGGCTCCAAGCAGTGAGGGAGGTGTCTGTGCCCTGCAGGGCATGAA	12	49437595	49437715	-	KMT2D (8085)	464	59.17
464_332918_8085(KMT2D)_24_1	/5Biosg/CCCTGCAGGGCATGAAGAAAACTGTTTCTCCTTGACTGCCCCACAGGAAGCCTTCTTTGGGAAGGAGCTGCTGGACCTGAGCCGTAAGGCCCTTTTTGCAGTTGGGGTGGGCCGGCCAAG	12	49437491	49437611	-	KMT2D (8085)	464	59.17
464_332918_8085(KMT2D)_24_2	/5Biosg/CTTTGGACTAGGGACCCCAAAAGCCAAGGGAGATGGAGGCTCAGAAAGGAAGGAACTCCCCACATCGCAGAAAGGTTAGTTATGTGGGAGTGAGTGGTGTGAGAGAATCCAACTTTCTTC	12	49437371	49437491	-	KMT2D (8085)	464	50.83
464_332919_8085(KMT2D)_25_1	/5Biosg/GATTGGAGGGGGGACTCTTGCTCATAGGAGATGATGGTCCAGATATTGCAGATGAAGAATCCCGTGGCCTCGAGGGCAAAGCCGATACACCAGGTGAGGGCTGCCGGGGTTACTGTGTCC	12	49437118	49437238	-	KMT2D (8085)	464	57.5
464_332920_8085(KMT2D)_26_1	/5Biosg/ACAGGACCTGAGGATGGGGGCGTGAAGGCATCCCCAGTGCCCAGTGACCCTGAGAAGCCAGGCACCCCAGGTGAAGGGATGCTTAGCTCTGACTTAGACAGGATTTCCACAGAAGGTGAG	12	49436853	49436973	-	KMT2D (8085)	464	59.17
464_332921_8085(KMT2D)_27_1	/5Biosg/GTCACCTGAACTTCCCAGTCTTCCTCAACAGTGTCCTTCATTCCCCCACAGAACTGCCCAAGATGGAATCCAAGGACCTGCAGCAGCTCTTCAAGGATGTTCTGGGCTCTGAACGAGAAC	12	49436592	49436712	-	KMT2D (8085)	464	53.33
464_332921_8085(KMT2D)_27_2	/5Biosg/AGCATCTGGGTTGTGGAACCCCTGGCCTAGAAGGCAGCCGTACGCCACTGCAGAGGCCCTTTCTTCAAGGTAATACAGGTGGGAGTGGTCTGAAGACTGACATAACCAAGCTTGCCTCCA	12	49436472	49436592	-	KMT2D (8085)	464	55.83
464_332922_8085(KMT2D)_28_1	/5Biosg/ATCCTGTCCGTCTTGTAGGTGGACTCCCTTTGGGCAATCTGCCCTCCAGCAGCCCAATGGACTCCTACCCAGGCCTCTGCCAGTCCCCGTTCCTGGATTCTAGGTTGGTGTCTCTGCGTA	12	49436326	49436446	-	KMT2D (8085)	464	59.17
464_332923_8085(KMT2D)_29_1	/5Biosg/TTGTCTGGGGTGGGACTTGGCATCCCTGCGCCCTGTGACTCTCTGCCCCTGCGCCCCAGGGAGCGCGGGGGCTTCTTTAGCCCGGAACCCGGTGAGCCCGACAGCCCCTGGACGGGCTCA	12	49436052	49436172	-	KMT2D (8085)	464	70.83
464_332923_8085(KMT2D)_29_2	/5Biosg/GGTGGCACCACGCCCTCCACCCCCACAACCCCCACCACGGAGGGTGAGGGCGACGGACTCTCCTATAACCAGCGGAGTCTTCAGCGCTGGGAGAAGGATGAGGAGTTGGGCCAGCTGTCC	12	49435932	49436052	-	KMT2D (8085)	464	66.67
464_332923_8085(KMT2D)_29_3	/5Biosg/ACCATCTCACCTGTGCTCTATGCCAACATTAATTTTCCTAATCTCAAGCAAGACTACCCAGGTACCTGTGGGATGAGGGCAAGGGAGACAGCCTGGCAACATGGCAGGTGGAGGAGTCGC	12	49435812	49435932	-	KMT2D (8085)	464	53.33
464_332924_8085(KMT2D)_30_1	/5Biosg/GACTCACTCTCTCTGCCCTCCAGACTGGTCAAGCCGTTGCAAACAAATCATGAAGCTCTGGAGAAAGGTTCCAGCAGCTGACAAAGCCCCCTACCTGGTGAGGCAGAAAGGAGCATGGAT	12	49435676	49435796	-	KMT2D (8085)	464	54.17
464_332925_8085(KMT2D)_31_1	/5Biosg/ACTAGGCCCTAAGGCTGTGTCCCATATCCCTCAGCAAAAGGCCAAAGATAACCGGGCAGCTCACCGCATCAACAAGGTGCAGAAGGTGAGTGGGGCTGGGCTGGGGTGTAGCAGTCCTCT	12	49435402	49435522	-	KMT2D (8085)	464	58.33
464_332926_8085(KMT2D)_32.1_1	/5Biosg/CATGGGGCCTGCCTGCAGCAGCCTGACTGCCCTATGCCTGGTCTCCCCCTGTAGCAGGCTGAGAGCCAGATCAACAAGCAGACCAAGGTGGGCGACATAGCCCGTAAGACTGACCGACCG	12	49435252	49435372	-	KMT2D (8085)	464	63.33
464_332926_8085(KMT2D)_32.1_10	/5Biosg/TCCCAGTCTCCACTGACACCCCGGCCTCTGTCTGCTGAAGCTTTTTGCCCATCACCCGTTACCCCTCGCTTCCAGTCCCCTGACCCTTATTCTCGCCCACCCTCACGCCCTCAGTCCCGT	12	49434172	49434292	-	KMT2D (8085)	464	62.5
464_332926_8085(KMT2D)_32.1_11	/5Biosg/GACCCATTTGCCCCATTGCATAAGCCACCCCGACCCCAGCCCCCTGAAGTTGCCTTTAAGGCTGGGTCTCTAGCCCACACTTCGCTGGGGGCTGGGGGGTTCCCAGCAGCCCTGCCCGCG	12	49434052	49434172	-	KMT2D (8085)	464	66.67
464_332926_8085(KMT2D)_32.1_12	/5Biosg/GGGCCAGCAGGTGAGCTCCATGCCAAGGTCCCAAGTGGGCAGCCCCCCAATTTTGTCCGGTCCCCTGGGACGGGTGCATTTGTGGGCACCCCCTCTCCCATGCGTTTCACTTTCCCTCAG	12	49433932	49434052	-	KMT2D (8085)	464	64.17
464_332926_8085(KMT2D)_32.1_13	/5Biosg/GCAGTAGGGGAGCCTTCCCTAAAGCCCCCTGTCCCTCAGCCTGGTCTCCCGCCACCCCATGGGATCAACAGCCATTTTGGGCCCGGCCCCACCTTGGGCAAGCCTCAAAGCACAAACTAC	12	49433812	49433932	-	KMT2D (8085)	464	63.33
464_332926_8085(KMT2D)_32.1_14	/5Biosg/ACAGTAGCCACAGGGAACTTCCACCCATCGGGCAGCCCCCTGGGGCCCAGCAGCGGGTCCACAGGGGAGAGCTATGGGCTGTCCCCACTACGCCCTCCGTCGGTTCTGCCACCACCTGCA	12	49433692	49433812	-	KMT2D (8085)	464	68.33
464_332926_8085(KMT2D)_32.1_15	/5Biosg/CCCGACGGATCCCTCCCCTACCTGTCCCATGGAGCCTCACAGCGATCAGGCATCACCTCTCCTGTCGAAAAGCGAGAAGACCCAGGGACTGGAATGGGTAGCTCTTTGGCGACAGCTGAA	12	49433572	49433692	-	KMT2D (8085)	464	60
464_332926_8085(KMT2D)_32.1_16	/5Biosg/CTCCCAGGTACCCAGGACCCAGGCATGTCCGGCCTTAGCCAAACAGAGCTGGAGAAGCAACGGCAGGTAAGTTGACACCCTGGAGCTAAGCCCCCTATATCGCTCCTGTCTCTGGGGCAG	12	49433452	49433572	-	KMT2D (8085)	464	60.83
464_332926_8085(KMT2D)_32.1_2	/5Biosg/GCCCTACATCTCCGCATTCCCCCGCAGCCAGGGGCACTGGGCAGCCCGCCCCCCGCTGCTGCCCCCACCATTTTCATTGGCAGCCCCACTACCCCCGCCGGCTTGTCTACCTCTGCGGAC	12	49435132	49435252	-	KMT2D (8085)	464	70.83
464_332926_8085(KMT2D)_32.1_3	/5Biosg/GGGTTCCTGAAGCCGCCGGCGGGCTCGGTGCCTGGCCCTGACTCGCCTGGTGAGCTCTTCCTCAAGCTCCCACCCCAGGTGCCCGCCCAAGTGCCTTCGCAGGACCCCTTTGGACTGGCC	12	49435012	49435132	-	KMT2D (8085)	464	70.83
464_332926_8085(KMT2D)_32.1_4	/5Biosg/CCTGCCTATCCCCTGGAGCCCCGCTTCCCCACGGCACCGCCCACCTATCCCCCCTATCCTAGTCCTACGGGGGCCCCTGCGCAGCCCCCGATGCTGGGCGCCTCATCTCGTCCTGGGGCT	12	49434892	49435012	-	KMT2D (8085)	464	72.5
464_332926_8085(KMT2D)_32.1_5	/5Biosg/GGCCAGCCAGGGGAATTCCACACTACCCCACCTGGCACCCCCAGACACCAGCCCTCCACACCTGACCCATTCCTCAAACCCCGCTGCCCCTCGCTGGATAACTTGGCTGTGCCTGAGAGC	12	49434772	49434892	-	KMT2D (8085)	464	65
464_332926_8085(KMT2D)_32.1_6	/5Biosg/CCTGGGGTAGGGGGAGGCAAAGCTTCCGAGCCCCTGCTCTCGCCCCCACCTTTTGGGGAGTCCCGGAAGGCCCTAGAGGTGAAGAAGGAAGAGCTTGGGGCATCCTCTCCTAGCTATGGG	12	49434652	49434772	-	KMT2D (8085)	464	64.17
464_332926_8085(KMT2D)_32.1_7	/5Biosg/CCCCCAAACCTGGGCTTTGTTGACTCACCCTCCTCAGGCACCCACCTGGGTGGCCTGGAGTTAAAGACACCTGATGTCTTCAAAGCCCCCCTGACCCCTCGGGCATCTCAGGTAGAGCCC	12	49434532	49434652	-	KMT2D (8085)	464	61.67
464_332926_8085(KMT2D)_32.1_8	/5Biosg/CAGAGCCCGGGCTTGGGCCTAAGGCCCCAGGAGCCACCCCCTGCCCAGGCTTTGGCACCTTCTCCTCCAAGTCACCCAGACATCTTTCGCCCTGGCTCCTACACTGACCCATATGCTCAG	12	49434412	49434532	-	KMT2D (8085)	464	64.17
464_332926_8085(KMT2D)_32.1_9	/5Biosg/CCCCCATTGACTCCTCGGCCCCAACCTCCGCCCCCTGAGAGCTGCTGTGCTCTGCCCCCTCGCTCACTGCCCTCCGACCCTTTCTCCCGAGTGCCTGCCAGTCCTCAGTCCCAGTCCAGC	12	49434292	49434412	-	KMT2D (8085)	464	69.17
464_332927_8085(KMT2D)_33_1	/5Biosg/TTATTCCTCTTCTCTTTTTTTTGCATAGCGCCAGCGACTACGAGAGCTGCTGATTCGGCAGCAGATCCAGCGCAACACCCTGCGGCAGGAGAAGGAAACAGCTGCAGCAGCTGCAGGAGC	12	49433308	49433428	-	KMT2D (8085)	464	55.83
464_332927_8085(KMT2D)_33_2	/5Biosg/AGTGGGGCCTCCAGGCAGCTGGGGTGCTGAGCCCAGCAGCCCTGCCTTTGAGCAGCTGAGTCGAGGCCAGACCCCCTTTGCTGGGACACAGGTAGGTAGAGTGGCAAGGGATAGTGGGGC	12	49433188	49433308	-	KMT2D (8085)	464	65.83
464_332928_8085(KMT2D)_34.1_1	/5Biosg/GGGGCCAGGATATTGAAGGTTGCTCCACCTTCATCTACCTTGTCTCTTCTAGGACAAGAGCAGCCTTGTGGGGTTGCCCCCAAGCAAGCTGAGTGGCCCCATCCTGGGGCCAGGGTCCTT	12	49433073	49433193	-	KMT2D (8085)	464	59.17
464_332928_8085(KMT2D)_34.1_2	/5Biosg/CCCTAGCGATGACCGACTCTCCCGGCCACCTCCACCAGCCACGCCTTCCTCTATGGATGTGAACAGCCGGTGAGGCTCCAGGAGGTTCCCTGGGGGTAAACCAAGGGGGATGGATTTTAT	12	49432953	49433073	-	KMT2D (8085)	464	60.83
464_332929_8085(KMT2D)_35.1_1	/5Biosg/GCAGCAACAGCAGCAGCAGCATTCCCTACTGTCTGCACCAGGCCCTGCCCAGGCCATGTCTTTGCCACATGAGGGCTCTTCTCCCAGTTTGGCTGGGTCCCAACAGCAGCTTTCCCTGGG	12	49431191	49431311	-	KMT2D (8085)	464	61.67
464_332929_8085(KMT2D)_35.1_2	/5Biosg/TCTTGCAGGTGCCCGACAGCCAGGTTTGCCCCAGCCACTGATGCCCACCCAGCCACCAGCTCATGCCCTCCAGCAACGCCTGGCTCCATCCATGGCTATGGTGTCCAATCAAGGGCATAT	12	49431071	49431191	-	KMT2D (8085)	464	61.67
464_332929_8085(KMT2D)_35.1_3	/5Biosg/GCTAAGTGGGCAGCATGGAGGGCAGGCAGGCTTGGTACCCCAGCAGAGCTCACAGCCAGTGCTATCACAGAAGCCCATGGGCACCATGCCACCTTCCATGTGCATGAAGCCGCAGCAATT	12	49430951	49431071	-	KMT2D (8085)	464	60
464_332929_8085(KMT2D)_35.1_4	/5Biosg/GGCAATGCAGCAGCAGCTGGCAAACAGCTTCTTCCCAGATACAGGTAACCTCAGCTGGTAACATAGCCAAGTTACTCAGGGTGATTATTGTTATCCCTAAATGGGCACTGAGGCTAGAGA	12	49430831	49430951	-	KMT2D (8085)	464	49.17
464_332930_8085(KMT2D)_35.2_1	/5Biosg/CAACAACAGGCAACAGCAGCAACCTCCATGCGATTTGCCATGTCAGCTCGCTTTCCATCAACTCCTGGACCTGAACTTGGCCGCCAAGCCCTAGGTTCCCCGTTGGCGGGAATTTCCACC	12	49432561	49432681	-	KMT2D (8085)	464	57.5
464_332930_8085(KMT2D)_35.2_10	/5Biosg/GCCAATTCCCTTGGCCTGGGGCTAAAGCCAGGACAGAGCATGATGGGCAGCCGGGATACCCGGATGGGCACAGGGCCATTTTCTAGCAGTGGGCACACAGCTGAGAAGGCCTCCTTTGGG	12	49431580	49431700	-	KMT2D (8085)	464	61.67
464_332930_8085(KMT2D)_35.2_11	/5Biosg/CCTCCTTTGGGGCCACGGGAGGACCACCAGCTCACCTGCTGACCCCCAGCCCACTGAGTGGCCCAGGAGGATCCTCCCTGCTGGAAAAGTTTGAGCTCGAGAGTGGGGCTTTGACCTTGC	12	49431471	49431591	-	KMT2D (8085)	464	64.17
464_332930_8085(KMT2D)_35.2_12	/5Biosg/TTTGACCTTGCCTGGTGGACCTGCAGCATCTGGGGATGAGCTAGACAAGATGGAGAGCTCACTGGTAGCCAGCGAGTTACCCCTGCTCATTGAGGACCTGTTGGAGCATGAGAAGAAGGA	12	49431362	49431482	-	KMT2D (8085)	464	55
464_332930_8085(KMT2D)_35.2_2	/5Biosg/GAATTTCCACCCGTCTGCCAGGCCCTGGTGAGCCAGTGCCTGGTCCAGCTGGTCCTGCCCAGTTCATTGAGCTGCGGCACAATGTACAGAAAGGACTGGGACCTGGGGGCACTCCGTTTC	12	49432452	49432572	-	KMT2D (8085)	464	61.67
464_332930_8085(KMT2D)_35.2_3	/5Biosg/CACTCCGTTTCCTGGTCAGGGCCCACCTCAGAGACCCCGTTTTTACCCTGTAAGTGAGGACCCCCACCGACTGGCTCCTGAAGGGCTTCGGGGCCTGGCGGTATCAGGTCTTCCCCCACA	12	49432343	49432463	-	KMT2D (8085)	464	63.33
464_332930_8085(KMT2D)_35.2_4	/5Biosg/CTTCCCCCACAGAAACCCTCAGCCCCACCGGCCCCTGAATTGAACAACAGTCTTCATCCAACACCCCACACCAAGGGTCCTACCCTGCCAACTGGTTTGGAGCTGGTCAACCGGCCCCCG	12	49432234	49432354	-	KMT2D (8085)	464	61.67
464_332930_8085(KMT2D)_35.2_5	/5Biosg/ACCGGCCCCCGTCGAGCACTGAGCTTGGCCGCCCCAATCCTCTGGCCCTGGAAGCTGGGAAGTTGCCCTGTGAGGATCCCGAGCTGGATGACGATTTTGATGCCCACAAGGCCCTAGAGG	12	49432125	49432245	-	KMT2D (8085)	464	64.17
464_332930_8085(KMT2D)_35.2_6	/5Biosg/GGCCCTAGAGGATGATGAAGAGCTTGCTCACCTGGGTCTGGGTGTGGATGTGGCCAAGGGTGATGATGAACTTGGCACCTTAGAAAACCTGGAGACCAATGACCCCCACTTGGATGACCT	12	49432016	49432136	-	KMT2D (8085)	464	55
464_332930_8085(KMT2D)_35.2_7	/5Biosg/TTGGATGACCTGCTCAATGGAGACGAGTTTGACCTGCTGGCATATACTGATCCTGAGCTGGACACTGGGGACAAGAAGGATATCTTCAATGAGCACCTGAGGCTGGTAGAATCGGCTAAT	12	49431907	49432027	-	KMT2D (8085)	464	50
464_332930_8085(KMT2D)_35.2_8	/5Biosg/AATCGGCTAATGAGAAGGCTGAACGGGAGGCCCTGCTGCGGGGGGTGGAGCCAGGACCCTTGGGCCCTGAGGAGCGCCCTCCCCCTGCTGCTGATGCCTCTGAACCCCGCCTGGCATCTG	12	49431798	49431918	-	KMT2D (8085)	464	68.33
464_332930_8085(KMT2D)_35.2_9	/5Biosg/CCTGGCATCTGTGCTCCCTGAGGTGAAGCCCAAGGTGGAGGAGGGTGGACGCCACCCTTCTCCTTGCCAATTCACCATTGCTACCCCCAAGGTAGAGCCCGCACCTGCTGCCAATTCCCT	12	49431689	49431809	-	KMT2D (8085)	464	61.67
464_332931_8085(KMT2D)_35.3_1	/5Biosg/ATTTCATCCTACTGACTACTGTATATTCTTCCAGGCAACTGGTAGGAGGCTCCCAAGCTTTCTATCAGCGAGCACCCTATCCTGGGTCCCTGCCCTTACAGCAGCAACAGCAACAACTG	12	49432687	49432806	-	KMT2D (8085)	464	51.26
464_332932_8085(KMT2D)_36_1	/5Biosg/AGATATTCACTGGAGCATTGGCCCCATAGCCCAGCTCACTTGGTTCTCCCCTCTCCAGACCTGGACAAATTTGCTGCAGAAGATATCATTGATCCCATTGCAAAGGCCAAGATGGTGGCT	12	49428656	49428776	-	KMT2D (8085)	464	50.83
464_332932_8085(KMT2D)_36_2	/5Biosg/TTGAAAGGCATCAAGAAAGTGATGGCTCAGGGCAGCATTGGGGTGGCACCTGGTATGAACAGGTAAGACTCAGGGCTGGAATGGGGTTGGCCCTTTTCTTTCCCAGTCACACCCCTTCTT	12	49428536	49428656	-	KMT2D (8085)	464	53.33
464_332933_8085(KMT2D)_37_1	/5Biosg/TGCTTTGGTGGACTCCAGACAGCAAGTGTCTCTGCTAGCCCAGAGGCTCTCGGGGGGACCTAGCAGTGATCTGCAGAACCATGTGGCAGCTGGGAGTGGCCAGGTAAGTGGTCAGGTGGG	12	49428347	49428467	-	KMT2D (8085)	464	60.83
464_332934_8085(KMT2D)_38_1	/5Biosg/CCCTTTAGCAGCCTCTCTCATTGCAGGAGCGGAGTGCTGGTGATCCCTCCCAGCCTCGTCCCAACCCGCCCACTTTTGCTCAGGGAGTGATCAGTGAGTATGGGGCGTGGGAGGAAGGTG	12	49428165	49428285	-	KMT2D (8085)	464	61.67
464_332935_8085(KMT2D)_39_1	/5Biosg/CCAGATGAAGCTGACCAGCGGCAGTATGAGGAGTGGCTGTTCCATACCCAGCAGCTCCTACAGATGCAGCTGAAGGTGCTAGAGGAGCAGATTGGTGTACACCGCAAGTCCCGGAAGGCT	12	49427966	49428086	-	KMT2D (8085)	464	57.5
464_332935_8085(KMT2D)_39_2	/5Biosg/CTGTGTGCCAAGCAGCGCACTGCCAAAAAAGCTGGCCGTGAGTTCCCAGAAGCTGATGCTGAGAAGCTCAAGCTGGTTACAGAGCAGCAGAGCAAGATCCAGAAACAACTGGATCAGGTG	12	49427846	49427966	-	KMT2D (8085)	464	54.17
464_332936_8085(KMT2D)_40.1_1	/5Biosg/TCATGCAGCGGCAGCTGCAGCAGAGTCAGGCAGTACGCCAGACCCCACCCTACCAGGAGCCTGGGACCCAGACCTCTCCCCTCCAGGGCCTCCTGGGCTGCCAACCTCAACTTGGGGGCT	12	49425691	49425811	-	KMT2D (8085)	464	67.5
464_332936_8085(KMT2D)_40.1_2	/5Biosg/TCCCTGGACCACAGACAGGCCCCCTCCAGGAGCTAGGGGCAGGGCCTCGACCTCAGGGCCCACCCCGGCTCCCTGCCCCACCAGGAGCCTTATCTACAGGACCAGTCCTTGGCCCTGTCC	12	49425571	49425691	-	KMT2D (8085)	464	70
464_332936_8085(KMT2D)_40.1_3	/5Biosg/ATCCCACACCTCCACCATCCAGCCCTCAAGAGCCAAAGAGACCTTCACAATTACCTTCCCCCAGCTCCCAGCTTCCCACTGAGGCCCAGCTCCCTCCCACCCATCCAGGGACCCCCAAAC	12	49425451	49425571	-	KMT2D (8085)	464	61.67
464_332936_8085(KMT2D)_40.1_4	/5Biosg/CTCAGGGGCCAACCTTGGAGCCGCCTCCTGGGAGGGTCTCACCTGCTGCTGCCCAGCTTGCAGATACCTTGTTTAGCAAGGGTCTGGGACCTTGGGATCCCCCAGACAACCTAGCAGAAA	12	49425331	49425451	-	KMT2D (8085)	464	60.83
464_332936_8085(KMT2D)_40.1_5	/5Biosg/CCCAGAAGCCAGAGCAGAGCAGCCTGGTACCTGGGCATCTGGACCAGGTGAATGGACAGGTGGTGCCTGAGGCATCCCAACTCAGCATCAAGCAGGAACCTCGGGAAGAGCCATGTGCCC	12	49425211	49425331	-	KMT2D (8085)	464	61.67
464_332936_8085(KMT2D)_40.1_6	/5Biosg/TGGGAGCCCAGTCAGTGAAGAGGGAGGCCAATGGGGAGCCAATAGGGGCACCAGGAACCAGCAACCACCTCCTGCTGGCAGGCCCTCGCTCAGAAGCTGGGCATCTGCTCTTGCAGAAGC	12	49425091	49425211	-	KMT2D (8085)	464	63.33
464_332936_8085(KMT2D)_40.1_7	/5Biosg/TACTCCGGGCAAAGAATGTGCAACTCAGCACTGGGCGGGGGTCCGAGGGGCTGCGAGCTGAGATCAACGGGCACATTGACAGCAAGCTGGCTGGGCTGGAGCAGAAACTACAGGGTACCC	12	49424971	49425091	-	KMT2D (8085)	464	61.67
464_332936_8085(KMT2D)_40.1_8	/5Biosg/CCAGCAACAAGGAGGTGAGTACTCTGAGTAGAGTGGAGCAGGTAGAGTGGGTCCTAGAGCCAGCGGGGGGCAGAATGAGTGAGCCTGGGTCAGACAGAAGAGATGAGGGCTCTGAGGAGG	12	49424851	49424971	-	KMT2D (8085)	464	59.17
464_332937_8085(KMT2D)_40.2_1	/5Biosg/GCAGCAACAGCAGCAGCAGCACCTTCTAGGACAGGTGGCAATCCAGCAGCAACAGCAGCAGGGTCCTGGAGTACAGACAAACCAAGCTCTGGGTCCCAAGCCCCAGGGCCTTATGCCTCC	12	49427151	49427271	-	KMT2D (8085)	464	60.83
464_332937_8085(KMT2D)_40.2_10	/5Biosg/CTCACAACTCCTGCTTGTCCAACCCCAGCCCCAGCCTCAGCCCAGCTCTCTGCAGCTGCAGCCACCTCTGAGGCTTCCAGGACAACAGCAGCAGCAAGTTAGCCTGCTCCACACAGCAGG	12	49426152	49426272	-	KMT2D (8085)	464	62.5
464_332937_8085(KMT2D)_40.2_11	/5Biosg/CACAGCAGGTGGAGGAAGCCATGGGCAGCTAGGCAGTGGATCATCTTCTGAGGCCTCATCTGTGCCCCACCTGCTGGCTCAGCCCTCTGTTTCCTTAGGGGATCAGCCTGGGTCCATGAC	12	49426041	49426161	-	KMT2D (8085)	464	60.83
464_332937_8085(KMT2D)_40.2_12	/5Biosg/GTCCATGACCCAGAACCTTCTGGGCCCCCAACAGCCCATGCTAGAGCGGCCCATGCAAAATAATACAGGGCCACAACCTCCCAAACCAGGACCTGTCCTCCAGTCTGGGCAGGGTCTGCC	12	49425930	49426050	-	KMT2D (8085)	464	60.83
464_332937_8085(KMT2D)_40.2_13	/5Biosg/GGGTCTGCCTGGGGTTGGAATCATGCCTACGGTGGGTCAGCTTCGAGCACAGCTCCAAGGAGTCCTGGCCAAAAACCCACAGCTGCGGCACTTAAGTCCTCAGCAGCAGCAGCAGCTACA	12	49425819	49425939	-	KMT2D (8085)	464	60
464_332937_8085(KMT2D)_40.2_2	/5Biosg/TATGCCTCCCAGCAGCCACCAAGGCCTCCTGGTCCAGCAGCTGTCCCCTCAACCACCCCAGGGGCCCCAGGGCATGCTGGGCCCTGCCCAGGTGGCTGTGTTGCAGCAGCAGCACCCTGG	12	49427040	49427160	-	KMT2D (8085)	464	70
464_332937_8085(KMT2D)_40.2_3	/5Biosg/GCACCCTGGAGCTTTGGGCCCCCAGGGCCCTCACAGACAGGTGCTTATGACCCAGTCCCGGGTGCTCAGTTCCCCCCAGCTGGCACAGCAGGGTCAGGGCCTTATGGGACACAGGCTGGT	12	49426929	49427049	-	KMT2D (8085)	464	66.67
464_332937_8085(KMT2D)_40.2_4	/5Biosg/CAGGCTGGTCACAGCCCAGCAGCAGCAGCAGCAACAACAGCACCAACAGCAAGGGTCCATGGCAGGGCTGTCCCATCTTCAGCAGAGTCTGATGTCACACAGTGGGCAGCCCAAACTGAG	12	49426818	49426938	-	KMT2D (8085)	464	60
464_332937_8085(KMT2D)_40.2_5	/5Biosg/CAAACTGAGCGCTCAGCCCATGGGCTCTTTACAGCAGCTTCAGCAGCAGCAGCAGCTGCAACAGCAACAGCAACTTCAGCAGCAGCAGCAGCAGCAGCTACAACAGCAACAGCAACTTCA	12	49426707	49426827	-	KMT2D (8085)	464	55.83
464_332937_8085(KMT2D)_40.2_6	/5Biosg/GCAACTTCAGCAGCAACAGCTTCAACAGCAGCAACAGCAGCAGCAGCTTCAACAACAGCAGCAGCAACAGCTTCAACAGCAGCAACAGCAGCTACAACAGCAACAGCAACAACAACAGCA	12	49426596	49426716	-	KMT2D (8085)	464	51.67
464_332937_8085(KMT2D)_40.2_7	/5Biosg/ACAACAGCAGCAGTTTCAACAGCAGCAGCAACAGCAGCAGATGGGCCTTTTAAACCAGAGTCGAACTTTACTGTCTCCTCAGCAACAACAGCAGCAGCAAGTGGCACTTGGCCCTGGCAT	12	49426485	49426605	-	KMT2D (8085)	464	52.5
464_332937_8085(KMT2D)_40.2_8	/5Biosg/CCCTGGCATGCCAGCAAAGCCTCTTCAACACTTTTCTAGCCCTGGAGCCCTGGGTCCAACCCTCCTCCTGACGGGCAAGGAACAAAACACCGTAGACCCAGCCGTTTCTTCAGAGGCCAC	12	49426374	49426494	-	KMT2D (8085)	464	59.17
464_332937_8085(KMT2D)_40.2_9	/5Biosg/AGAGGCCACTGAGGGGCCCTCTACACATCAGGGAGGGCCGTTAGCAATAGGAACTACCCCTGAGTCAATGGCCACTGAACCAGGAGAGGTAAAGCCCTCACTCTCTGGGGACTCACAACT	12	49426263	49426383	-	KMT2D (8085)	464	57.5
464_332938_8085(KMT2D)_40.3_1	/5Biosg/CAGCAACAACAGCAACAGCACTCAGCTGTGCTGGCTCTCAGCCCTTCCCAGAGTCCCCGGCTGCTCACCAAGCTCCCTGGTCAGCTGCTCCCTGGCCATGGGCTGCAGCCACCACAGGGG	12	49427549	49427669	-	KMT2D (8085)	464	65.83
464_332938_8085(KMT2D)_40.3_2	/5Biosg/CCTCCGGGTGGGCAAGCCGGAGGTCTTCGCCTGACCCCTGGGGGTATGGCACTACCTGGACAGCCTGGTGGCCCCTTCCTTAATACAGCTCTGGCCCAACAGCAGCAACAGCAACATTCT	12	49427429	49427549	-	KMT2D (8085)	464	62.5
464_332938_8085(KMT2D)_40.3_3	/5Biosg/GGTGGGGCTGGATCCCTGGCTGGCCCTTCAGGGGGCTTCTTCCCTGGCAACCTTGCTCTTCGAAGCCTCGGACCTGATTCAAGGCTTTTACAGGAAAGGCAGCTGCAGCTGCAGCAGCA	12	49427310	49427429	-	KMT2D (8085)	464	61.34
464_332939_8085(KMT2D)_40.4_1	/5Biosg/GGGGGGAGCATGCCCCAGCCTGACCTCTCCGACCCTCCCATGTTAGGTCCGGAAACAGCAGAAGGAGCACACTAATCTCATGGCAGAATATCGGAACAAGCAGCAGCAACAACAGCAGC	12	49427674	49427793	-	KMT2D (8085)	464	57.98
464_332940_8085(KMT2D)_41_1	/5Biosg/AGGGCTCTGAGGAGGAGGGTAGCAGCCTTCAATGGGCTTATTTGGCTTAGGATGCAGCAGCAAGGAAGCCTTTGACACCGAAGCCCAAGCGGGTACAGAAGGCAAGCGACAGGTTGGTGA	12	49424746	49424866	-	KMT2D (8085)	464	56.67
464_332940_8085(KMT2D)_41_2	/5Biosg/GCTCCCGAAAGAAGCTGCGGAAGGAGGACGGGGTCAGGGCCAGCGAGGCCTTGCTGAAACAGCTGAAACAGGTGACCCCCCAGGAGACAGTCCCCCTGGTCCCATCCCAGGATAGGGGGC	12	49424626	49424746	-	KMT2D (8085)	464	65.83
464_332941_8085(KMT2D)_42_1	/5Biosg/TGCAGGTTTTGAACTTTGTCATCTTGCCCCTTGTAGGAGCTGTCCCTGCTGCCCCTAACGGAGCCTGCTATCACCGCCAATTTTAGCCTCTTTGCCCCCTTTGGCAGTGGCTGCCCAGTC	12	49424467	49424587	-	KMT2D (8085)	464	56.67
464_332941_8085(KMT2D)_42_2	/5Biosg/AATGGGCAGAGCCAGCTGAGGGGGGCCTTTGGAAGTGGGGCGCTGCCCACTGGCCCTGACTACTATTCCCAGCTGCTTACCAAGGTCAGAAAAATGGCAATATTTTTTGGGAATAGTGAA	12	49424347	49424467	-	KMT2D (8085)	464	53.33
464_332942_8085(KMT2D)_43_1	/5Biosg/ATGCCATCTTGCACACAACACCCCACCCCCCACCCCTCAGAATAACCTGAGTAACCCGCCGACACCACCCTCGTCGCTGCCCCCCACCCCACCCCCATCGGTGCAGCAGAAGATGGTGAA	12	49424142	49424262	-	KMT2D (8085)	464	63.33
464_332942_8085(KMT2D)_43_2	/5Biosg/TGGCGTCACCCCATCTGAAGAGCTGGGGGAGCACCCCAAGGATGCTGCCTCTGCCCGGGATAGTGAAAGGGCACTGAGGGGTAAGTCAAGAGCAGATGCCACCCCTGGTGGAGTTTGGTA	12	49424022	49424142	-	KMT2D (8085)	464	60.83
464_332943_8085(KMT2D)_44_1	/5Biosg/CTTCTCCCTACCCACCCCTCAGATACTTCAGAGGTGAAGAGTCTAGACCTGCTGGCTGCCTTGCCTACACCCCCTCACAATCAGACTGAGGATGTCAGGTAGGGGCGGGGCCAGAAATGG	12	49423161	49423281	-	KMT2D (8085)	464	58.33
464_332944_8085(KMT2D)_45_1	/5Biosg/TGTAGCAACAAATGTCTACTTTTGGTCCCCAGGATGGAGAGTGATGAGGATAGCGATTCTCCTGACAGCATTGTGCCAGCTTCATCCCCTGAGAGCATCTTGGGGGAGGAGGCCCCTCGT	12	49422931	49423051	-	KMT2D (8085)	464	54.17
464_332944_8085(KMT2D)_45_2	/5Biosg/TTCCCTCATCTGGGCTCAGGCCGGTGGGAGCAAGAGGACCGGGCCCTCTCCCCTGTCATCCCCCTCATTCCTCGGGCCAGCATCCCAGGTATGTGCTACTCTGGATGTGGGCCAGGCCCA	12	49422811	49422931	-	KMT2D (8085)	464	65.83
464_332945_8085(KMT2D)_46.1_1	/5Biosg/CGAAGCTGGGGGAGAGGCGGCCAAGTGTTACACAAATTCCTCTTTCTCATTCAGTCTTCCCAGATACCAAACCTTATGGGGCCCTTGGCCTGGAGGTCCCTGGAAAGCTGCCTGTCACAA	12	49422675	49422795	-	KMT2D (8085)	464	55
464_332945_8085(KMT2D)_46.1_2	/5Biosg/CTTGGGAAAAGGGCAAAGGAAGTGAGGTGTCAGTCATGCTCACAGTCTCTGCTGCTGCAGCCAAGGTGTGTCCTAGGGGTACCTCGAGGCTGAGGGGAACCTGATCAGAGGGCAGTCCCT	12	49422555	49422675	-	KMT2D (8085)	464	58.33
464_332946_8085(KMT2D)_47_1	/5Biosg/CACCTCAGACACTTGGCTGATATGTTTCTTCCATCCCTTCCCTGGCCCTGGCAGAACCTGAATGGCGTGATGGTGGCAGTGGCGGAGCTGCTGAGCATGAAGATCCCCAACTCCTATGAG	12	49421858	49421978	-	KMT2D (8085)	464	56.67
464_332946_8085(KMT2D)_47_2	/5Biosg/GTGCTGTTCCCAGAGAGCCCCGCCCGGGCAGGCACTGAGCCAAAGAAGGGGGAAGCTGAGGGTCCTGGTGAGTGTGGCAGGGAAGCCCTTTGGGACTTGAGGGGAGTGATTCTGGTGGGA	12	49421738	49421858	-	KMT2D (8085)	464	64.17
464_332947_8085(KMT2D)_48.1_1	/5Biosg/TTGGGACTTGAGGGGAGTGATTCTGGTGGGAGGCTCTGATCCACTCCTTTCTGCAGGTGGGAAGGAAAAGGGTCTGGAAGGCAAGAGCCCAGACACTGGCCCTGATTGGCTGAAGCAGTT	12	49421649	49421769	-	KMT2D (8085)	464	56.67
464_332947_8085(KMT2D)_48.1_2	/5Biosg/TGATGCAGTGTTGCCTGGCTATACCCTGAAGAGCCAACTAGACATCTTGAGCCTCCTGAAACAGGTAGGTCTGGGGGAGAAAAAGGGGTGGGTGTTAGAAAAAAGGGGCTGCCGGCCAGG	12	49421529	49421649	-	KMT2D (8085)	464	55
464_332948_8085(KMT2D)_49.1_1	/5Biosg/GCACTAATGATACAGGGCACCCTCCTACAGGAGAGCCCCGCCCCAGAGCCACCCACTCAGCACAGCTATACCTACAATGTCTCCAATCTGGATGTGCGACAGCTCTCGGCCCCACCTCCT	12	49421015	49421135	-	KMT2D (8085)	464	60
464_332948_8085(KMT2D)_49.1_10	/5Biosg/ATTGGTGAGAACAACGGGCGGCCGGAGTTTGTAATCAAAGTCATCGAGCAGGGCCTGGAGGACCTGGTCTTCACTGACGCCTCTCCCCAGGGTGAGCAGTGGGCCCTTGAAATGGATAAT	12	49419935	49420055	-	KMT2D (8085)	464	56.67
464_332948_8085(KMT2D)_49.1_2	/5Biosg/GAAGAACCCTCCCCGCCCCCTTCCCCCTTGGCACCTTCTCCTGCCAGTCCCCCTACTGAGCCCTTGGTTGAACTTCCCACCGAACCCTTGGCTGAGCCACCCGTCCCCTCACCTCTGCCA	12	49420895	49421015	-	KMT2D (8085)	464	65.83
464_332948_8085(KMT2D)_49.1_3	/5Biosg/CTGGCCTCATCCCCTGAATCAGCCCGACCCAAGCCCCGTGCCCGGCCCCCTGAAGAAGGTGAAGATTCCCGTCCTCCTCGCCTCAAGAAATGGAAAGGAGTGCGCTGGAAGCGGCTTCGG	12	49420775	49420895	-	KMT2D (8085)	464	64.17
464_332948_8085(KMT2D)_49.1_4	/5Biosg/CTGCTGCTGACCATCCAGAAGGGCAGTGGGCGGCAGGAGGATGAGCGGGAAGTGGCAGAGTTTATGGAGCAGCTTGGCACAGCCTTGCGACCTGACAAGGTACCGCGAGACATGCGTCGC	12	49420655	49420775	-	KMT2D (8085)	464	62.5
464_332948_8085(KMT2D)_49.1_5	/5Biosg/TGCTGTTTCTGTCATGAGGAGGGTGACGGGGCCACTGATGGGCCTGCCCGTCTGCTGAACCTGGACCTGGACCTGTGGGTGCACCTCAACTGTGCCCTTTGGTCCACGGAGGTGTATGAG	12	49420535	49420655	-	KMT2D (8085)	464	61.67
464_332948_8085(KMT2D)_49.1_6	/5Biosg/ACCCAGGGCGGGGCACTGATGAATGTGGAGGTTGCCCTGCACCGAGGACTGCTAACCAAGTGCTCCCTGTGCCAGCGAACTGGTGCCACCAGCAGCTGCAATCGCATGCGTTGCCCCAAT	12	49420415	49420535	-	KMT2D (8085)	464	62.5
464_332948_8085(KMT2D)_49.1_7	/5Biosg/GTCTACCATTTTGCTTGTGCCATCCGTGCCAAGTGCATGTTCTTCAAGGACAAGACCATGCTGTGTCCAATGCATAAGATCAAGGGGCCCTGTGAGCAAGAGCTGAGCTCTTTTGCTGTC	12	49420295	49420415	-	KMT2D (8085)	464	50.83
464_332948_8085(KMT2D)_49.1_8	/5Biosg/TTCCGGCGGGTCTACATTGAGCGGGACGAGGTGAAGCAAATCGCTAGCATCATTCAGCGGGGAGAACGGCTGCACATGTTCCGTGTGGGGGGCCTTGTGTTCCACGCCATCGGACAGCTG	12	49420175	49420295	-	KMT2D (8085)	464	60.83
464_332948_8085(KMT2D)_49.1_9	/5Biosg/CTGCCTCACCAGATGGCTGACTTTCATAGTGCCACTGCCCTCTATCCCGTGGGCTACGAGGCCACGCGCATCTATTGGAGCCTCCGCACCAACAATCGTCGCTGCTGCTATCGCTGTTCT	12	49420055	49420175	-	KMT2D (8085)	464	59.17
464_332949_8085(KMT2D)_50_1	/5Biosg/GGTCAGTGAGCAGAAGTTGCCTCTGAGGACTGCTCTCTTCCCTGCTTCTTAGCCGTGTGGAATCGCATCATTGAGCCTGTGGCTGCCATGAGAAAAGAGGCTGACATGCTGCGACTCTTC	12	49418661	49418781	-	KMT2D (8085)	464	55
464_332949_8085(KMT2D)_50_2	/5Biosg/CCTGAGTATCTGAAGGGCGAGGAGCTCTTTGGGCTGACGGTGCATGCCGTGCTTCGCATAGCTGAATCAGTAAGGAAGGGGCTGGGAGCTGGGGGGCTTGGCGGGCACTGAGAACTTTGG	12	49418541	49418661	-	KMT2D (8085)	464	60.83
464_332950_8085(KMT2D)_51_1	/5Biosg/TTGGCCTAACCCCAAAAAAACTCAGGCTAAGGTGAGTATGAACTGTGCCCACAGCTGCCCGGGGTGGAGAGCTGTCAAAACTATTTATTCCGCTATGGGCGCCACCCCCTTATGGAGCTG	12	49418425	49418545	-	KMT2D (8085)	464	54.17
464_332950_8085(KMT2D)_51_2	/5Biosg/CCACTCATGATCAACCCCACTGGCTGTGCCCGATCAGAGCCTAAAATCCTCACACACTACAAACGGTGAGCTTGTGATGCTGGAGCCAAGGGATGTGGGTGTGGGTGTTGACAGGGATCC	12	49418305	49418425	-	KMT2D (8085)	464	55.83
464_332951_8085(KMT2D)_52_1	/5Biosg/GGAGAGCTGTCTTGTCATGGATTATATCACCTCCCAGGCCCCATACCCTGAACAGCACCAGCATGTCTAAGGCATATCAGAGCACCTTCACAGGCGAGACCAACACCCCCTACAGCAAGC	12	49416575	49416695	-	KMT2D (8085)	464	55
464_332951_8085(KMT2D)_52_2	/5Biosg/AGTTTGTGCACTCCAAGTCATCTCAGTACCGGCGGCTGCGCACCGAATGGAAGAACAACGTGTACCTGGCTCGCTCCCGTATCCAGGGCCTGGGGCTCTATGCAGCCAAGGACCTAGAAA	12	49416455	49416575	-	KMT2D (8085)	464	58.33
464_332951_8085(KMT2D)_52_3	/5Biosg/AGCACACAATGGTTATCGAGTACATTGGCACCATCATTCGGAACGAGGTGGCCAACCGGCGGGAGAAAATCTACGAAGAGCAGGTATGAGCTGGCAGAGGGGCCATTGTGGTGCATAGTC	12	49416335	49416455	-	KMT2D (8085)	464	54.17
464_332952_8085(KMT2D)_53_1	/5Biosg/TTCTGCAACCTCTGCCTTTCTAGAATCGAGGCATCTACATGTTCCGAATAAACAATGAACATGTGATTGATGCTACGTTGACCGGCGGCCCTGCCAGGTGAGAGATGACGAGGAAGGAGG	12	49416039	49416159	-	KMT2D (8085)	464	50.83
464_332953_8085(KMT2D)_54_1	/5Biosg/GCCCAGGTACATTAACCATTCCTGTGCCCCTAACTGTGTGGCCGAAGTCGTGACATTTGACAAAGAGGACAAAATCATCATCATCTCCAGCCGGCGAATCCCCAAAGGAGAGGAGGTGAG	12	49415820	49415940	-	KMT2D (8085)	464	52.5
464_332954_8085(KMT2D)_55_1	/5Biosg/TCTTCTCTTTTCAGCTAACCTATGACTATCAGTTTGATTTTGAGGACGATCAGCACAAGATCCCCTGCCACTGTGGAGCCTGGAATTGTCGGAAATGGATGAACTAAGAAGCTTTGAGGC	12	49415549	49415669	-	KMT2D (8085)	464	45.83
464_337145_58508(KMT2C)_1.1_1	/5Biosg/CCCCGAGCCCCGCAGCCGCAGACAAAAGACCTCGGGGCCGGCCTCGCAAAGATGGCGCTTCCCCTTTCCAGAGAGCCAGAAAGAAGTAAGTTGAGTGCGAGGGAGCCAGGCCGGGAGCCA	7	152132675	152132795	-	KMT2C (58508)	464	65.83
464_337146_58508(KMT2C)_1.2_1	/5Biosg/CGGCGGCCGCGGCGGCGGGAGCCCCCCAGGAGGAGGACCGGGATCCATGTGTCTTTCCTGGTGACTAGGATGTCGTCGGAGGAGGACAAGAGCGTGGAGCAGCCGCAGCCGCCGCCACC	7	152132821	152132940	-	KMT2C (58508)	464	72.27
464_337147_58508(KMT2C)_2_1	/5Biosg/TTTTTTTTTTCTGTAGACCTCGAAGTAGGGGGAAAACTGCAGTGGAAGATGAGGACAGCATGGATGGGCTGGAGACAACAGAAACAGAAACGATTGTGGAAACAGGTATCAGAACTCAAG	7	152055656	152055776	-	KMT2C (58508)	464	45
464_337148_58508(KMT2C)_3_1	/5Biosg/TAAAATAAACACAAAAATGACTCTTTGTTTTCTCTTGTTTACTGTTAAGCAGAAATCAAAGAACAATCTGCAGAAGAGGATGCTGAAGCAGAAGTGGATAACAGCAAACAGCTAATTCCA	7	152027756	152027876	-	KMT2C (58508)	464	35
464_337148_58508(KMT2C)_3_2	/5Biosg/ACTCTTCAGCGATCTGTGTCTGAGGAATCGGCAAACTCCCTGGTCTCTGTTGGTGTAGAAGCCAAAATCAGGTTAGAGAATGAATGCAGCTGGATTGGATATTAGTGACAGGAATAAAGC	7	152027636	152027756	-	KMT2C (58508)	464	45.83
464_337149_58508(KMT2C)_4_1	/5Biosg/TTACATTTCATTTTTACTAGTGAACAGCTCTGCGCTTTTTGTTACTGTGGGGAAAAAAGTTCCTTAGGACAAGGAGACTTAAAACAATTCAGAATAACGCCTGGATTTATCTTGCCATGG	7	152012323	152012443	-	KMT2C (58508)	464	38.33
464_337149_58508(KMT2C)_4_2	/5Biosg/AGAAACCAACCTTCTAACAAGAAGGACATTGATGACAACAGCAATGGAACCTATGAGAAAATGCAAAACTCAGCACCACGAAAACAAAGAGGACAGAGAAAGTAAGCAGTTTCGACTTTA	7	152012203	152012323	-	KMT2C (58508)	464	40
464_337150_58508(KMT2C)_5_1	/5Biosg/TTTTCTGCTTGTTTTCACTTTCACAGTTATTTTATTTTATTTTCAGAGAACGATCTCCTCAGCAGAATATAGTATCTTGTGTAAGTGTAAGCACCCAGACAGCTTCAGATGATCAAGCTG	7	152008957	152009077	-	KMT2C (58508)	464	36.67
464_337150_58508(KMT2C)_5_2	/5Biosg/GTAAACTGTGGGATGAACTCAGTCTGGTTGGGCTTCCAGATGCCATTGATATCCAAGCCTTATTTGATTCTACAGGTATGGGCATGTTTTCAATAATGACTGCCTCTTAATTCTGGAAGC	7	152008837	152008957	-	KMT2C (58508)	464	43.33
464_337151_58508(KMT2C)_6.1_1	/5Biosg/TTTAGGCACTTGTTGGGCTCATCACCGTTGTGTGGAGTGGTCACTAGGAGTATGCCAGATGGAAGAACCATTGTTAGTGAACGTGGACAAAGCTGTTGTCTCAGGGAGCACAGAAGTAAG	7	152007045	152007165	-	KMT2C (58508)	464	49.17
464_337152_58508(KMT2C)_7_1	/5Biosg/GGTTTTATAAAGAGATTTCTCTCCTTTACCCCTTTCAGCGATGTGCATTTTGTAAGCACCTTGGAGCCACTATCAAATGCTGTGAAGAGAAATGTACCCAGATGTATCATTATCCTTGTG	7	151970870	151970990	-	KMT2C (58508)	464	40.83
464_337152_58508(KMT2C)_7_2	/5Biosg/CTGCAGGAGCCGGCACCTTTCAGGATTTCAGTCACATCTTCCTGCTTTGTCCAGAACACATTGACCAAGCTCCTGAAAGATGTAAGTTTACTACGGATAGACTTTTAAACTTCAACCAAT	7	151970750	151970870	-	KMT2C (58508)	464	44.17
464_337153_58508(KMT2C)_8_1	/5Biosg/TACAACAATTTCATTGTTTCACTGTTAATTATAGCGAAGGAAGATGCAAACTGTGCAGTGTGCGACAGCCCGGGAGACCTCTTAGATCAGTTCTTTTGTACTACTTGTGGTCAGCACTAT	7	151962208	151962328	-	KMT2C (58508)	464	42.5
464_337153_58508(KMT2C)_8_2	/5Biosg/CATGGAATGTGCCTGGATATAGCGGTTACTCCATTAAAACGTGCAGGTTGGCAATGTCCTGAGTGCAAAGTGTGCCAGAACTGCAAGTAAGTTTTCATTTCAATTCAAAGCTGTGTATTG	7	151962088	151962208	-	KMT2C (58508)	464	43.33
464_337154_58508(KMT2C)_9.1_1	/5Biosg/AGACAATCGGGAGAAGATAGCAAGATGCTAGTGTGTGATACGTGTGACAAAGGGTATCATACTTTTTGTCTTCAACCAGTTATGAAATCAGTACCAACCAATGGCTGGAAATGCAAAGTA	7	151960097	151960217	-	KMT2C (58508)	464	40.83
464_337155_58508(KMT2C)_10_1	/5Biosg/AAACTGTTTTTGTTTTTATTTTTCCTGGTGTTTAGAATTGCAGAATATGTATAGAGTGTGGCACACGGTCTAGTTCTCAGTGGCACCACAATTGCCTGATATGTGACAATTGTTACCAAC	7	151949715	151949835	-	KMT2C (58508)	464	38.33
464_337155_58508(KMT2C)_10_2	/5Biosg/AGCAGGATAACTTATGTCCCTTCTGTGGGAAGTGTTATCATCCAGAATTGCAGAAAGACATGCTTCATTGTAATATGTGCAAAAGGTAAGAAGATAGTTATTCTATTCAGTTGTTTTGTC	7	151949595	151949715	-	KMT2C (58508)	464	36.67
464_337156_58508(KMT2C)_11_1	/5Biosg/ACTCGATGTTAGAAATTTTTATTTAAGTATACTTATCACTGCAGGTGGGTTCACCTAGAGTGTGACAAACCAACAGATCATGAACTGGATACTCAGCTCAAAGAAGAGTATATCTGCATG	7	151949099	151949219	-	KMT2C (58508)	464	38.33
464_337156_58508(KMT2C)_11_2	/5Biosg/TATTGTAAACACCTGGGAGCTGAGATGGATCGTTTACAGCCAGGTGAGGAAGTGGAGATAGCTGAGCTCACTACAGGTAAATTTGAGAATGATTTTTTTTTAAATTTTTTGTTTTTGTAA	7	151948979	151949099	-	KMT2C (58508)	464	36.67
464_337157_58508(KMT2C)_12_1	/5Biosg/AAGATTATAACAATGAAATGGAAGTTGAAGGCCCTGAAGATCAAATGGTATTCTCAGAGCAGGCAGCTAATAAAGATGTCAACGGTCAGGAGTCCACTCCTGGAATTGTTCCAGATGGTA	7	151947934	151948054	-	KMT2C (58508)	464	42.5
464_337158_58508(KMT2C)_13_1	/5Biosg/TTATAAATGTGTTACTCACAGCGGTTCAAGTCCACACTGAAGAGCAACAGAAGAGTCATCCCTCAGAAAGTCTTGACACAGATAGTCTTCTTATTGCTGGTAAGCAGTATGTTCATATTG	7	151946939	151947059	-	KMT2C (58508)	464	40.83
464_337159_58508(KMT2C)_14_1	/5Biosg/TATCATCCCAACATACAGTGAATACTGAATTGGAAAAACAGATTTCTAATGAAGTTGATAGTGAAGACCTGAAAATGTCTTCTGAAGTGAAGCATATTTGTGGCGAAGATCAAATTGAAG	7	151945585	151945705	-	KMT2C (58508)	464	35
464_337159_58508(KMT2C)_14_2	/5Biosg/ATAAAATGGAAGTGACAGAAAACATTGAAGTCGTTACACACCAGATCACTGTGCAGCAAGAACAACTGCAGTTGTTAGAGGAACCTGAAACAGTGGTATCCAGAGAAGAATCAAGGCCTC	7	151945465	151945585	-	KMT2C (58508)	464	43.33
464_337159_58508(KMT2C)_14_3	/5Biosg/CAAAATTAGTCATGGAATCTGTCACTCTTCCACTAGAAACCTTAGTGTCCCCACATGAGGAAAGTATTTCATTATGTCCTGAGGAACAGTTGGTTATAGAAAGGCTACAAGGAGAAAAGG	7	151945345	151945465	-	KMT2C (58508)	464	40.83
464_337159_58508(KMT2C)_14_4	/5Biosg/AACAGAAAGAAAATTCTGAACTTTCTACTGGATTGATGGACTCTGAAATGACTCCTACAATTGAGGGTTGTGTGAAAGATGTTTCATACCAAGGAGGCAAATCTATAAAGTTATCATCTG	7	151945225	151945345	-	KMT2C (58508)	464	36.67
464_337159_58508(KMT2C)_14_5	/5Biosg/AGACAGAGTCATCATTTTCATCATCAGCAGACATAAGCAAGGCAGATGTGTCTTCCTCCCCAACACCTTCTTCAGACTTGCCTTCGCATGACATGCTGCATAATTACCCTTCAGCTCTTA	7	151945105	151945225	-	KMT2C (58508)	464	45.83
464_337159_58508(KMT2C)_14_6	/5Biosg/GTTCCTCTGCTGGAAACATCATGCCAACAACTTACATCTCAGTCACTCCAAAAATTGGCATGGGTAAACCAGCTATTACTAAGAGAAAATTTTCTCCTGGTAGACCTCGGTCCAAACAGG	7	151944985	151945105	-	KMT2C (58508)	464	44.17
464_337160_58508(KMT2C)_15_1	/5Biosg/GCTTTGACCTTTTATGTTGCTGAGTTTTACACATCTATTTTCTCAACTGCCATATCCTAGGGGGCTTGGAGTACCCATAATACAGTGAGCCCACCTTCCTGGTCCCCAGACATTTCAGAA	7	151935851	151935971	-	KMT2C (58508)	464	45.83
464_337160_58508(KMT2C)_15_2	/5Biosg/GGTCGGGAAATTTTTAAACCCAGGCAGCTTCCTGGCAGTGCCATTTGGAGCATCAAAGTGGTAAATAAAATTGCATTTACATTCATATATCATTTCTGTCTGATTTGTTTTGCCCTACTG	7	151935731	151935851	-	KMT2C (58508)	464	40
464_337161_58508(KMT2C)_16_1	/5Biosg/AGGGCCGTGGGTCTGGATTTCCAGGAAAGCGGAGACCTCGAGGTGCAGGACTGTCGGGGCGAGGTGGCCGAGGCAGGTCAAAGCTGAAAAGTGGAATCGGAGCTGTTGTATTACCTGGGG	7	151932900	151933020	-	KMT2C (58508)	464	60.83
464_337162_58508(KMT2C)_17_1	/5Biosg/TTTTTATAGGTGTCTACTGCAGATATTTCATCAAATAAGGATGATGAAGAAAACTCTATGCACAATACAGTTGTGTTGTTTTCTAGCAGTGACAAGTTCACTTTGAATCAGGTTTGAACT	7	151927295	151927415	-	KMT2C (58508)	464	34.17
464_337163_58508(KMT2C)_18_1	/5Biosg/AACTTCAGGATATGTGTGTAGTTTGTGGCAGTTTTGGCCAAGGAGCAGAAGGAAGATTACTTGCCTGTTCTCAGTGTGGTCAGTGTTACCATCCATACTGTGTCAGTATTAAGGTAAACA	7	151927000	151927120	-	KMT2C (58508)	464	43.33
464_337164_58508(KMT2C)_19.1_1	/5Biosg/ATCACATGGATTGGTTGTTTCTTTTACAGATCACTAAAGTGGTTCTTAGCAAAGGTTGGAGGTGTCTTGAGTGCACTGTGTGTGAGGCCTGTGGGAAGGCAACTGACCCAGGAAGACTCC	7	151921610	151921730	-	KMT2C (58508)	464	48.33
464_337164_58508(KMT2C)_19.1_2	/5Biosg/TGCTGTGTGATGACTGTGACATAAGTTATCACACCTACTGCCTAGACCCTCCATTGCAGACAGTTCCCAAAGGAGGCTGGAAGTGCAAATGGTACTCTAGGGTTTGTTTGCCTTGTTAGT	7	151921490	151921610	-	KMT2C (58508)	464	47.5
464_337165_58508(KMT2C)_20_1	/5Biosg/AATAAAATTGAGACTTTTCGGGGGGATTTGGATTTCAGGTGTGTTTGGTGCAGACACTGTGGAGCAACATCTGCAGGTCTAAGATGTGAATGGCAGAACAATTACACACAGTGCGCTCCT	7	151921182	151921302	-	KMT2C (58508)	464	45.83
464_337165_58508(KMT2C)_20_2	/5Biosg/TGTGCAAGCTTATCTTCCTGTCCAGTCTGCTATCGAAACTATAGAGAAGAAGATCTTATTCTGCAATGTAGACAATGTGATAGGTATTGTGCTATTTTTTCATCTTTTTAAAGCTTTTCT	7	151921062	151921182	-	KMT2C (58508)	464	35
464_337166_58508(KMT2C)_21_1	/5Biosg/TTTAGATGGATGCATGCAGTTTGTCAGAACTTAAATACTGAGGAAGAAGTGGAAAATGTAGCAGACATTGGTTTTGATTGTAGCATGTGCAGACCCTATATGCCTGCGTCTAATGGTAAG	7	151919652	151919772	-	KMT2C (58508)	464	40.83
464_337167_58508(KMT2C)_22.1_1	/5Biosg/TACCTGGATTTTTTTTTTTCGTTTCAGTGCCTTCCTCAGACTGCTGTGAATCTTCACTTGTAGCACAAATTGTCACAAAAGTAAAAGAGCTAGGTAAAATTTGAAATGCTTTACTTGATT	7	151919058	151919178	-	KMT2C (58508)	464	35
464_337168_58508(KMT2C)_23_1	/5Biosg/TTTTGTAATTTTAGACCCACCCAAGACTTATACCCAGGATGGTGTGTGTTTGACTGAATCAGGGATGACTCAGTTACAGAGCCTCACAGTTACAGTTCCAAGAAGAAAACGGTCAAAACC	7	151917714	151917834	-	KMT2C (58508)	464	43.33
464_337168_58508(KMT2C)_23_2	/5Biosg/AAAATTGAAATTGAAGATTATAAATCAGAATAGCGTGGCCGTCCTTCAGACCCCTCCAGACATCCAATCAGAGCATTCAAGGGATGGTGAAATGGATGATAGTCGAGGTAATACTAATTT	7	151917594	151917714	-	KMT2C (58508)	464	40
464_337169_58508(KMT2C)_24_1	/5Biosg/GGATTATATATTTGATAGGTTTTTCCAGTTTTGTGTATACATTTACTTTTTTCCAGAAGGAGAACTTATGGATTGTGATGGAAAATCAGAATCTAGTCCTGAGCGGGAAGCTGTGGATGA	7	151904449	151904569	-	KMT2C (58508)	464	36.67
464_337169_58508(KMT2C)_24_2	/5Biosg/TGAAACTAAGGGAGTGGAAGGAACAGATGGTGTCAAAAAGAGAAAAAGGAAACCATACAGACCAGGTATAGTGCCTGAGGTAGACATTTCAATATCATCAACACTTGGTTAATTAAAGAA	7	151904329	151904449	-	KMT2C (58508)	464	38.33
464_337170_58508(KMT2C)_25_1	/5Biosg/GTACTGTGGAAATGTAGGGAGAAATTACTTATCAGTTTACCTAATTTCTTTTTTGGATAGGTATTGGTGGATTTATGGTGCGGCAAAGAAGTCGAACTGGGCAAGGGAAAACCAAAAGAT	7	151902250	151902370	-	KMT2C (58508)	464	39.17
464_337170_58508(KMT2C)_25_2	/5Biosg/CTGTGATCAGAAAAGATTCCTCAGGCTCTATTTCCGAGCAGTTACCTTGCAGAGATGATGGTATAGTACTGACTTAAAAAAAAATTTTTTTTTTAATGTAACCCTTTGGTCTTGATATTT	7	151902130	151902250	-	KMT2C (58508)	464	34.17
464_337171_58508(KMT2C)_26_1	/5Biosg/GTTTGTCTAGAAATTTTAAATGTCACATATTTATAAATGTGACTGTTGTTTCAGGCTGGAGTGAGCAGTTACCAGATACTTTAGTTGATGAATCTGTTTCTGTTACTGAAAGCACTGAAA	7	151900083	151900203	-	KMT2C (58508)	464	34.17
464_337171_58508(KMT2C)_26_2	/5Biosg/AAATAAAGAAGAGATACCGAAAAAGGAAAAATAAGCTTGAAGAAACTTTCCCTGCCTATTTACAAGTAATATTTTGCTTTACATTATTTTACATGGTTTGTTAATTGAGGAAATAAAATG	7	151899963	151900083	-	KMT2C (58508)	464	27.5
464_337172_58508(KMT2C)_27.1_1	/5Biosg/CCATTTTTGTATGTGCTTATCTTCATCTAGGAAGCTTTCTTTGGAAAAGATCTTCTAGATACAAGTAGACAAAGCAAGATAAGTTTAGATAATCTGTCAGAAGATGGAGCTCAGCTTTTA	7	151896454	151896574	-	KMT2C (58508)	464	35
464_337172_58508(KMT2C)_27.1_2	/5Biosg/TATAAAACAAACATGAACACAGGTTTCTTGGATCCTTCCTTAGATCCACTACTTAGTTCATCCTCGGCTCCAACAAAATCTGGAACTCACGGTATGTAGAATTATTCACAGATATTTTCT	7	151896334	151896454	-	KMT2C (58508)	464	37.5
464_337173_58508(KMT2C)_28_1	/5Biosg/ATATTTAGGTCCTGCTGATGACCCATTAGCTGATATTTCTGAAGTTTTAAACACAGATGATGACATTCTTGGAATAATTTCAGATGATCTAGCAAAATCAGTTGATCATTCAGGTATATA	7	151892984	151893104	-	KMT2C (58508)	464	33.33
464_337174_58508(KMT2C)_29_1	/5Biosg/GGTAATCATCCATTTTATTTGGTTTGGGTCTTATAGGTCTTGATTTATGCACTTTCCAGGTTGAGAGCTCACCTTTTCCATTTGGTAAGAAACTGAGCAATGGATGACGGCTGACTAGAA	7	151892570	151892690	-	KMT2C (58508)	464	40.83
464_337175_58508(KMT2C)_30_1	/5Biosg/ATTTTTGTGTGAGTATTCTGAATGTACCTTTAAATTTATTTTCCTTACTCTTGTAGATATTGGTCCTGTCACTGATGATCCTTCCTCTTTGCCTCAGCCAAATGTCAATCAGAGTTCACG	7	151891589	151891709	-	KMT2C (58508)	464	37.5
464_337175_58508(KMT2C)_30_2	/5Biosg/ACCATTAAGTGAAGAACAGCTAGATGGGATCCTCAGTCCTGAACTAGACAAAATGGTCACAGATGGTAAAATATTTGCCCTACATCTAGGCTTTCTAAAAGACCTGAGTAAATATGATTT	7	151891469	151891589	-	KMT2C (58508)	464	38.33
464_337176_58508(KMT2C)_31_1	/5Biosg/TTAGTAGCTGTTAATGTTTCTTTTTTTTTTTTAATTTATTCTAGGAGCAATTCTTGGAAAATTATATAAAATTCCAGGTAAATGTGTTTTGATTTTCTAGTTAATGAAAATGGCGTTCCC	7	151891270	151891390	-	KMT2C (58508)	464	26.67
464_337177_58508(KMT2C)_32_1	/5Biosg/CCCCATACCAGGACCCTACTAGTCTTTTAATCTTGTTACTATTATTGTTTTATCTCCTAGAGCTTGGCGGAAAAGATGTTGAAGACTTATTTACAGCTGTACTTAGTCCTGCGAACACTC	7	151891153	151891273	-	KMT2C (58508)	464	40.83
464_337177_58508(KMT2C)_32_2	/5Biosg/AGCCAACTCCATTGCCACAGCCTCCCCCACCAACACAGCTGTTGCCAATACACAATCAGGGTATGTTATGACTTTATAATTCTACATTATATTCACACACATGTGTATATATGTGGGTAC	7	151891033	151891153	-	KMT2C (58508)	464	42.5
464_337178_58508(KMT2C)_33.1_1	/5Biosg/ACTCCTTGTTACTTGTGAATATCATGCCAACGGAATTATTTTTTTCTCTGAAGATGCTTTTTCACGGATGCCTCTCATGAATGGCCTTATTGGATCCAGTCCTCATCTCCCACATAATTC	7	151884865	151884985	-	KMT2C (58508)	464	40.83
464_337178_58508(KMT2C)_33.1_2	/5Biosg/TTTGCCACCTGGAAGCGGACTGGGAACTTTCTCTGCAATTGCACAATCCTCTTATCCTGATGCCAGGTACAAGCCTTATTTTCTATGGAAACTTAAATTGCACTAATTTCTGTTTGATTT	7	151884745	151884865	-	KMT2C (58508)	464	40.83
464_337179_58508(KMT2C)_34_1	/5Biosg/ATTTTTTCCCAGGGATAAAAATTCAGCCTTTAATCCAATGGCAAGTGATCCTAACAACTCTTGGACATCATCAGCTCCCACTGTGGAAGGAGAAAATGACACAATGTCGAATGCCCAGAG	7	151884453	151884573	-	KMT2C (58508)	464	43.33
464_337179_58508(KMT2C)_34_2	/5Biosg/AAGCACGCTTAAGTGGGAGAAAGAGGAGGCTCTGGGTGAAATGGCAACTGTTGCCCCAGTTCTCTACACCAATATTAATTTCCCCAACTTAAAGGAAGAATTCCCTGGTAAGCCATGAAT	7	151884333	151884453	-	KMT2C (58508)	464	45.83
464_337180_58508(KMT2C)_35_1	/5Biosg/TATACTCTGTTCTTTTGTTGCAGATTGGACTACTAGAGTGAAGCAAATTGCCAAATTGTGGAGAAAAGCAAGCTCACAAGAAAGAGCACCATATGTGGTATTTTAAGAAACTCCTCTATC	7	151882619	151882739	-	KMT2C (58508)	464	38.33
464_337181_58508(KMT2C)_36_1	/5Biosg/GAAATTTTTTTCTCTTCTTTTGTCAAAGCAAAAAGCCAGAGATAACAGAGCTGCTTTACGCATTAATAAAGTACAGATGTCAAATGATTCCATGAAAAGGCAGCAACAGCAAGATAGCAT	7	151880149	151880269	-	KMT2C (58508)	464	35.83
464_337181_58508(KMT2C)_36_2	/5Biosg/TGATCCCAGCTCTCGTATTGATTCGGAGCTTTTTAAAGATCCTTTAAAGCAAAGAGAATCAGAACATGAACAGGAATGGAAATTTAGACAGGTATGGAATTTTTGGATAATCTACTTTTT	7	151880029	151880149	-	KMT2C (58508)	464	35
464_337182_58508(KMT2C)_37.1_1	/5Biosg/TCTTTTCTATTTTAATAGCAAATGCGTCAGAAAAGTAAGCAGCAAGCTAAAATTGAAGCCACACAGAAACTTGAACAGGTGAAAAATGAGCAGCAGCAGCAGCAACAACAGCAATTTGGT	7	151879577	151879697	-	KMT2C (58508)	464	39.17
464_337182_58508(KMT2C)_37.1_10	/5Biosg/GCCCATCCTTCAAGGGCTTTTTCCCAGCCTGGAACCATATCAAGGCCAACATCTCAGGACCCATACTCCCAACCCCCAGGAACTCCACGACCTGTTGTAGATTCTTATTCCCAATCTTCA	7	151878497	151878617	-	KMT2C (58508)	464	51.67
464_337182_58508(KMT2C)_37.1_11	/5Biosg/GGAACAGCTAGGTCCAATACAGACCCTTACTCTCAACCTCCTGGAACTCCCCGGCCTACTACTGTTGACCCATATAGTCAGCAGCCCCAAACCCCAAGACCATCTACACAAACTGACTTG	7	151878377	151878497	-	KMT2C (58508)	464	52.5
464_337182_58508(KMT2C)_37.1_12	/5Biosg/TTTGTTACACCTGTAACAAATCAGAGGCATTCTGATCCATATGCTCATCCTCCTGGAACACCAAGACCTGGAATTTCTGTCCCTTACTCTCAGCCACCAGCAACACCAAGGCCAAGGATT	7	151878257	151878377	-	KMT2C (58508)	464	47.5
464_337182_58508(KMT2C)_37.1_13	/5Biosg/TCAGAGGGTTTTACTAGGTCCTCAATGACAAGACCAGTCCTCATGCCAAATCAGGATCCTTTCCTGCAAGCAGCACAAAACCGAGGACCAGCTTTACCTGGCCCGTTGGTAAGGCCACCT	7	151878137	151878257	-	KMT2C (58508)	464	52.5
464_337182_58508(KMT2C)_37.1_14	/5Biosg/GATACATGTTCCCAGACACCTAGGCCCCCTGGACCTGGTCTTTCAGACACATTTAGCCGTGTTTCCCCATCTGCTGCCCGTGATCCCTATGATCAGTCTCCAATGACTCCAAGATCTCAG	7	151878017	151878137	-	KMT2C (58508)	464	53.33
464_337182_58508(KMT2C)_37.1_15	/5Biosg/TCTGACTCTTTTGGAACAAGTCAAACTGCCCATGATGTTGCTGATCAGCCAAGGCCTGGATCAGAGGGGAGCTTCTGTGCATCTTCAAACTCTCCAATGCACTCCCAAGGCCAGCAGTTC	7	151877897	151878017	-	KMT2C (58508)	464	51.67
464_337182_58508(KMT2C)_37.1_16	/5Biosg/TCTGGTGTCTCCCAACTTCCTGGACCTGTGCCAACTTCAGGAGTAACTGATACACAGAATACTGTAAATATGGCCCAAGCAGATACAGAGAAATTGAGACAGGTAAACACATTGTATGTT	7	151877777	151877897	-	KMT2C (58508)	464	43.33
464_337182_58508(KMT2C)_37.1_2	/5Biosg/TCTCAGCATCTTCTGGTGCAGTCTGGTTCAGATACACCAAGTAGTGGGATACAGAGTCCCTTGACACCTCAGCCTGGCAATGGAAATATGTCTCCTGCACAGTCATTCCATAAAGAACTG	7	151879457	151879577	-	KMT2C (58508)	464	48.33
464_337182_58508(KMT2C)_37.1_3	/5Biosg/TTTACAAAACAGCCACCCAGTACCCCTACGTCTACATCTTCAGATGATGTGTTTGTAAAGCCACAAGCTCCACCTCCTCCTCCAGCCCCATCCCGGATTCCCATCCAGGATAGTCTTTCT	7	151879337	151879457	-	KMT2C (58508)	464	50.83
464_337182_58508(KMT2C)_37.1_4	/5Biosg/CAGGCTCAGACTTCTCAGCCACCCTCACCGCAAGTGTTTTCACCTGGGTCCTCTAACTCACGACCACCATCTCCAATGGATCCATATGCAAAAATGGTTGGTACCCCTCGACCACCTCCT	7	151879217	151879337	-	KMT2C (58508)	464	54.17
464_337182_58508(KMT2C)_37.1_5	/5Biosg/GTGGGCCATAGTTTTTCCAGAAGAAATTCTGCTGCACCAGTGGAAAACTGTACACCTTTATCATCGGTATCTAGGCCCCTTCAAATGAATGAGACAACAGCAAATAGGCCATCCCCTGTC	7	151879097	151879217	-	KMT2C (58508)	464	46.67
464_337182_58508(KMT2C)_37.1_6	/5Biosg/AGAGATTTATGTTCTTCTTCCACGACAAATAATGACCCCTATGCAAAACCTCCAGACACACCTAGGCCTGTGATGACAGATCAATTTCCCAAATCCTTGGGCCTATCCCGGTCTCCTGTA	7	151878977	151879097	-	KMT2C (58508)	464	46.67
464_337182_58508(KMT2C)_37.1_7	/5Biosg/GTTTCAGAACAAACTGCAAAAGGCCCTATAGCAGCTGGAACCAGTGATCACTTTACTAAACCATCTCCTAGGGCAGATGTGTTTCAAAGACAAAGGATACCTGACTCATATGCACGACCC	7	151878857	151878977	-	KMT2C (58508)	464	45.83
464_337182_58508(KMT2C)_37.1_8	/5Biosg/TTGTTGACACCTGCACCTCTTGATAGTGGTCCTGGACCTTTTAAGACTCCAATGCAACCTCCTCCATCCTCTCAGGATCCTTATGGATCAGTGTCACAGGCATCAAGGCGATTGTCTGTT	7	151878737	151878857	-	KMT2C (58508)	464	49.17
464_337182_58508(KMT2C)_37.1_9	/5Biosg/GACCCTTATGAAAGGCCTGCTTTGACACCAAGACCTATAGATAATTTTTCTCATAATCAGTCAAATGATCCATATAGTCAGCCTCCCCTTACCCCACATCCAGCAGTGAATGAATCTTTT	7	151878617	151878737	-	KMT2C (58508)	464	41.67
464_337183_58508(KMT2C)_38.1_1	/5Biosg/CAAATCCCAGTGATTTTTGTTTCTTCCCATTTAGCGGCAGAAGTTACGTGAAATCATTCTCCAGCAGCAACAGCAGAAGAAGATTGCAGGTCGACAGGAGAAGGGGTCACAGGACTCACC	7	151877125	151877245	-	KMT2C (58508)	464	48.33
464_337183_58508(KMT2C)_38.1_2	/5Biosg/CGCAGTGCCTCATCCAGGGCCTCTTCAACACTGGCAACCAGAGAATGTTAACCAGGCTTTCACCAGACCCCCACCTCCCTATCCTGGGAACATTAGGTCTCCTGTTGCCCCTCCTTTAGG	7	151877005	151877125	-	KMT2C (58508)	464	56.67
464_337183_58508(KMT2C)_38.1_3	/5Biosg/ACCTAGATATGCTGTTTTCCCAAAAGATCAGCGTGGACCCTATCCTCCTGATGTTGCTAGTATGGGGATGAGACCTCATGGATTTAGGTAATGCTTTTAATTTCCTGCCGAATTTAAATT	7	151876885	151877005	-	KMT2C (58508)	464	41.67
464_337184_58508(KMT2C)_39.1_1	/5Biosg/AACATAATACCTATTTGCTTTTTTTTTTTTTTTTTTTTTTTTTTTAAAAGATTTGGATTTCCAGGAGGTAGTCATGGTACCATGCCGAGTCAAGAGCGCTTCCTTGTGCCTCCTCAGCAA	7	151875025	151875145	-	KMT2C (58508)	464	35.83
464_337184_58508(KMT2C)_39.1_10	/5Biosg/GAAGTACTGTCTCCAAATTCTAAGGTGGAATCCAAATGTGAAACTGAAAAAAATGATGAGAATAAAGATAATGTTGACACTCCTTGCTCACAGGCTTCTGCTCACTCAGACCTAAATGAT	7	151873945	151874065	-	KMT2C (58508)	464	38.33
464_337184_58508(KMT2C)_39.1_11	/5Biosg/GGAGAAAAGACTTCTTTGCATCCTTGTGATCCAGATCTATTTGAGAAAAGAACCAATCGAGAAACTGCTGGCCCCAGTGCAAATGTCATTCAGGCATCCACTCAACTACCTGCTCAAGAT	7	151873825	151873945	-	KMT2C (58508)	464	45
464_337184_58508(KMT2C)_39.1_12	/5Biosg/GTAATAAACTCTTGTGGCATAACTGGATCAACTCCAGTTCTCTCAAGTTTACTTGCTAATGAGAAATCTGATAATTCAGACATTAGGCCATCGGGGTCTCCACCACCACCAACTCTGCCG	7	151873705	151873825	-	KMT2C (58508)	464	45
464_337184_58508(KMT2C)_39.1_13	/5Biosg/GCCTCCCCATCCAATCATGTGTCAAGTTTGCCTCCTTTCATAGCACCGCCTGGCCGTGTTTTGGATAATGCCATGAATTCTAATGTGACAGTAGTCTCTAGGGTAAACCATGTTTTTTCT	7	151873585	151873705	-	KMT2C (58508)	464	45.83
464_337184_58508(KMT2C)_39.1_14	/5Biosg/CAGGGTGTGCAGGTAAACCCAGGGCTCATTCCAGGTCAATCAACAGTTAACCACAGTCTGGGGACAGGAAAACCTGCAACTCAAACTGGGCCTCAAACAAGTCAGTCTGGTACCAGTAGC	7	151873465	151873585	-	KMT2C (58508)	464	52.5
464_337184_58508(KMT2C)_39.1_15	/5Biosg/ATGTCTGGACCCCAACAGCTAATGATTCCTCAAACATTAGCACAGCAGAATAGAGAGAGGCCCCTTCTTCTAGAAGAACAGCCTCTACTTCTACAGGATCTTTTGGATCAAGAAAGGCAA	7	151873345	151873465	-	KMT2C (58508)	464	45
464_337184_58508(KMT2C)_39.1_16	/5Biosg/GAACAGCAGCAGCAAAGACAGATGCAAGCCATGATTCGTCAGCGATCAGAACCGTTCTTCCCTAATATTGGTAGGAGTTTTCTTGAGTCTCAACGTATATTACTATGGGTATTAGAGTGG	7	151873225	151873345	-	KMT2C (58508)	464	44.17
464_337184_58508(KMT2C)_39.1_2	/5Biosg/ATACAGGGATCTGGAGTTTCTCCACAGCTAAGAAGATCAGTATCTGTAGATATGCCTAGGCCTTTAAATAACTCACAAATGAATAATCCAGTTGGACTTCCTCAGCATTTTTCACCACAG	7	151874905	151875025	-	KMT2C (58508)	464	40.83
464_337184_58508(KMT2C)_39.1_3	/5Biosg/AGCTTGCCAGTTCAGCAGCACAACATACTGGGCCAAGCATATATTGAACTGAGACATAGGGCTCCTGACGGAAGGCAACGGCTGCCTTTCAGTGCTCCACCTGGCAGCGTTGTAGAGGCA	7	151874785	151874905	-	KMT2C (58508)	464	55
464_337184_58508(KMT2C)_39.1_4	/5Biosg/TCTTCTAATCTGAGACATGGAAACTTCATTCCCCGGCCAGACTTTCCGGGCCCTAGACACACAGACCCCATGCGACGACCTCCCCAGGGTCTACCTAATCAGCTACCTGTGCACCCAGAT	7	151874665	151874785	-	KMT2C (58508)	464	55.83
464_337184_58508(KMT2C)_39.1_5	/5Biosg/TTGGAACAAGTGCCACCATCTCAACAAGAGCAAGGTCATTCTGTCCATTCATCTTCTATGGTCATGAGGACTCTGAACCATCCACTAGGTGGTGAATTTTCAGAAGCTCCTTTGTCAACA	7	151874545	151874665	-	KMT2C (58508)	464	45
464_337184_58508(KMT2C)_39.1_6	/5Biosg/TCTGTACCGTCTGAAACAACGTCTGATAATTTACAGATAACCACCCAGCCTTCTGATGGTCTAGAGGAAAAACTTGATTCTGATGACCCTTCTGTGAAGGAACTGGATGTTAAAGACCTT	7	151874425	151874545	-	KMT2C (58508)	464	42.5
464_337184_58508(KMT2C)_39.1_7	/5Biosg/GAGGGGGTTGAAGTCAAAGACTTAGATGATGAAGATCTTGAAAACTTAAATTTAGATACAGAGGATGGCAAGGTAGTTGAATTGGATACTTTAGATAATTTGGAAACTAATGATCCCAAC	7	151874305	151874425	-	KMT2C (58508)	464	35.83
464_337184_58508(KMT2C)_39.1_8	/5Biosg/CTGGATGACCTCTTAAGGTCAGGAGAGTTTGATATCATTGCATATACAGATCCAGAACTTGACATGGGAGATAAGAAAAGCATGTTTAATGAGGAACTAGACCTTCCAATTGATGATAAG	7	151874185	151874305	-	KMT2C (58508)	464	39.17
464_337184_58508(KMT2C)_39.1_9	/5Biosg/TTAGATAATCAGTGTGTATCTGTTGAACCAAAAAAAAAGGAACAAGAAAACAAAACTCTGGTTCTCTCTGATAAACATTCACCACAGAAAAAATCCACTGTTACCAATGAGGTAAAAACG	7	151874065	151874185	-	KMT2C (58508)	464	34.17
464_337185_58508(KMT2C)_40_1	/5Biosg/CTAGATTTTGATGCAATTACAGATCCTATAATGAAAGCCAAAATGGTGGCCCTTAAAGGTATAAATAAAGTGATGGCACAAAACAATCTGGGCATGCCACCAATGGTGATGAGCAGGTAG	7	151871211	151871331	-	KMT2C (58508)	464	40.83
464_337186_58508(KMT2C)_41.1_1	/5Biosg/TGTGTACCCTGTTTTGACAGGTTCCCTTTTATGGGCCAGGTGGTAACTGGAACACAGAACAGTGAAGGACAGAACCTTGGACCACAGGCCATTCCTCAGGTAACACTGCCTGTAATGAGT	7	151868327	151868447	-	KMT2C (58508)	464	50
464_337187_58508(KMT2C)_42.1_1	/5Biosg/ACATATTTGTAAATTTTACTTATTTTAGGATGGCAGTATAACACATCAGATTTCTAGGCCTAATCCTCCAAATTTTGGTCCAGGCTTTGTCAGTAAGTATAAATCTAATAAGTTAATGTT	7	151866242	151866362	-	KMT2C (58508)	464	30.83
464_337188_58508(KMT2C)_43_1	/5Biosg/TCAGATGATTCACAGCGTAAGCAGTATGAAGAGTGGCTCCAGGAGACCCAACAGCTGCTTCAAATGCAGCAGAAGTATCTTGAAGAACAAATTGGTGCTCACAGAAAATCTAAGAAGGCC	7	151864347	151864467	-	KMT2C (58508)	464	45.83
464_337188_58508(KMT2C)_43_2	/5Biosg/CTTTCAGCTAAACAACGTACTGCCAAGAAAGCTGGGCGTGAATTTCCAGAGGAAGATGCAGAACAACTCAAGCATGTTACTGAACAGCAAAGCATGGTTCAGAAACAGCTAGAACAGGTA	7	151864227	151864347	-	KMT2C (58508)	464	45
464_337189_58508(KMT2C)_44.1_1	/5Biosg/AAAAGAGATGATGATGCAGAATCCACCAAGGCTCCATCAACTCCCCATTCAGATATAACTGCCCCACCGACTCCAGGCATCTCAGAAACTACCTCTACTCCTGCAGTGAGCACACCCAGT	7	151859711	151859831	-	KMT2C (58508)	464	50.83
464_337189_58508(KMT2C)_44.1_2	/5Biosg/GAGCTTCCTCAACAAGCCGACCAAGAGTCGGTGGAACCAGTCGGCCCATCCACTCCCAATATGGCAGCAGGCCAGCTATGTACAGAATTAGAGAACAAACTGCCCAATAGTGATTTCTCA	7	151859591	151859711	-	KMT2C (58508)	464	51.67
464_337189_58508(KMT2C)_44.1_3	/5Biosg/CAAGCAACTCCAAATCAACAGACGTATGCAAATTCAGAAGTAGACAAGCTCTCCATGGAAACCCCTGCCAAAACAGAAGAGATAAAACTGGAAAAGGCTGAGACAGAGTCCTGCCCAGGC	7	151859471	151859591	-	KMT2C (58508)	464	47.5
464_337189_58508(KMT2C)_44.1_4	/5Biosg/CAAGAGGAGCCTAAATTGGAGGAACAGAATGGTAGTAAGGTAGAAGGAAACGCTGTAGCCTGTCCTGTCTCCTCAGCACAGAGTCCTCCCCATTCTGCTGGGGCCCCTGCTGCCAAAGGA	7	151859351	151859471	-	KMT2C (58508)	464	55
464_337189_58508(KMT2C)_44.1_5	/5Biosg/GACTCAGGGAATGAACTTCTGAAACACTTGTTGAAAAATAAAAAGTCATCTTCTCTTTTGAATCAAAAACCTGAGGGCAGTATTTGTTCAGAAGATGACTGTACAAAGGATAATAAACTA	7	151859231	151859351	-	KMT2C (58508)	464	34.17
464_337189_58508(KMT2C)_44.1_6	/5Biosg/GTTGAGAAGCAGAACCCAGCTGAAGGACTGGTAAGTGTAAATCATAAAAACGACAACTTTTTTCTTTTGTTTTAAATTATACTTACAGCAGATTAGTACCAGCAACTGTATTTCCACATT	7	151859111	151859231	-	KMT2C (58508)	464	35
464_337190_58508(KMT2C)_44.2_1	/5Biosg/TGTTATTCCAGATTCGTAAACAACAGAAAGAACATGCTGAATTGATTGAAGATTATCGGATCAAACAGCAGCAGCAATGTGCAATGGCCCCACCTACCATGATGCCCAGTGTCCAGCCCC	7	151860802	151860922	-	KMT2C (58508)	464	46.67
464_337190_58508(KMT2C)_44.2_2	/5Biosg/AGCCACCCCTAATTCCAGGTGCCACTCCACCCACCATGAGCCAACCCACCTTTCCCATGGTGCCACAGCAGCTTCAGCACCAGCAGCACACAACAGTTATTTCTGGCCATACTAGCCCTG	7	151860682	151860802	-	KMT2C (58508)	464	57.5
464_337190_58508(KMT2C)_44.2_3	/5Biosg/TTAGAATGCCCAGTTTACCTGGATGGCAACCCAACAGTGCTCCTGCCCACCTGCCCCTCAATCCTCCTAGAATTCAGCCCCCAATTGCCCAGTTACCAATAAAAACTTGTACACCAGCCC	7	151860562	151860682	-	KMT2C (58508)	464	52.5
464_337190_58508(KMT2C)_44.2_4	/5Biosg/CAGGGACAGTCTCAAATGCAAATCCACAGAGTGGACCACCACCTCGGGTAGAATTTGATGACAACAATCCCTTTAGTGAAAGTTTTCAAGAACGGGAACGTAAGGAACGTTTACGAGAAC	7	151860442	151860562	-	KMT2C (58508)	464	45.83
464_337190_58508(KMT2C)_44.2_5	/5Biosg/AGCAAGAGAGACAACGGATCCAACTCATGCAGGAGGTAGATAGACAAAGAGCTTTGCAGCAGAGGATGGAAATGGAGCAGCATGGTATGGTGGGCTCTGAGATAAGTAGTAGTAGGACAT	7	151860322	151860442	-	KMT2C (58508)	464	48.33
464_337190_58508(KMT2C)_44.2_6	/5Biosg/CTGTGTCCCAGATTCCCTTCTACAGTTCCGACTTACCTTGTGATTTTATGCAACCTCTAGGACCCCTTCAGCAGTCTCCACAACACCAACAGCAAATGGGGCAGGTTTTACAGCAGCAGA	7	151860202	151860322	-	KMT2C (58508)	464	50
464_337190_58508(KMT2C)_44.2_7	/5Biosg/ATATACAACAAGGATCAATTAATTCACCCTCCACCCAAACTTTCATGCAGACTAATGAGCGAAGGCAGGTAGGCCCTCCTTCATTTGTTCCTGATTCACCATCAATCCCTGTTGGAAGCC	7	151860082	151860202	-	KMT2C (58508)	464	45.83
464_337190_58508(KMT2C)_44.2_8	/5Biosg/CAAATTTTTCTTCTGTGAAGCAGGGACATGGAAATCTTTCTGGGACCAGCTTCCAGCAGTCCCCAGTGAGGCCTTCTTTTACACCTGCTTTACCAGCAGCACCTCCAGTAGCTAATAGCA	7	151859962	151860082	-	KMT2C (58508)	464	49.17
464_337190_58508(KMT2C)_44.2_9	/5Biosg/GTCTCCCATGTGGCCAAGATTCTACTATAACCCATGGACACAGTTATCCGGGATCAACCCAATCGCTCATTCAGTTGTATTCTGATATAATCCCAGAGGAAAAAGGGAAAAAGAAAAGA	7	151859843	151859962	-	KMT2C (58508)	464	42.86
464_337191_58508(KMT2C)_45.1_1	/5Biosg/CAATTACATTAGCAAACTTTGGGGGCTCAAATGCAAGGTGGTTTTGGATGTGGCAACCAGTTGCCAAAAACAGATGGAGGAAGTGAAACCAAGAAACAGCGAAGCAAACGGACTCAGAGG	7	151856049	151856169	-	KMT2C (58508)	464	46.67
464_337191_58508(KMT2C)_45.1_2	/5Biosg/ACGGGTGAGAAAGCAGCACCTCGCTCAAAGAAAAGGAAAAAGGACGAAGAGGAGAAACAAGCTATGTACTCTAGCACTGACACGTTTACCCACTTGAAACAGGTGAGGGTGAGTCATTTA	7	151855929	151856049	-	KMT2C (58508)	464	46.67
464_337192_58508(KMT2C)_46_1	/5Biosg/TTATCATGTACATTACTCTTAAATGTGTTTTTTAATAGCAGCTCTCTCTGCTCCCTCTAATGGAACCAATCATTGGAGTGAACTTTGCGCACTTTCTTCCTTATGGCAGTGGCCAATTTA	7	151854928	151855048	-	KMT2C (58508)	464	39.17
464_337192_58508(KMT2C)_46_2	/5Biosg/ATAGTGGGAATCGACTTCTAGGAACTTTTGGCAGTGCTACCCTGGAAGGGGTTTCGGACTACTATTCTCAGTTGATCTACAAGGTATGTTTCTCTGCCAAGGTGTTGTCTTGCTTCATCT	7	151854808	151854928	-	KMT2C (58508)	464	45.83
464_337193_58508(KMT2C)_47.1_1	/5Biosg/CTTCCTCCTACACCACCTCCTATGGCTTGTCAGAAGATGGCCAATGGTTTTGCAACAACTGAAGAACTTGCTGGAAAAGCCGGAGTGTTAGTGAGCCATGAAGGTATGATTATAGCCTCC	7	151853272	151853392	-	KMT2C (58508)	464	48.33
464_337194_58508(KMT2C)_47.2_1	/5Biosg/AAATTCACAGAACTACGTTTTAGCAAGGTCATTGCATATTCGCTCAGTAGCATATAATTTAAATTTTTTGGTCTCCTGCAGCAGAATAATTTAAGTAATCCTCCAACACCCCCTGCCTC	7	151853393	151853512	-	KMT2C (58508)	464	38.66
464_337195_58508(KMT2C)_48_1	/5Biosg/AATATTGACTGAATGTATTTATGGTTTTGTGTTTTTGCTTTTCCAGTTACCAAAACTCTAGGACCTAAACCATTTCAGCTGCCCTTCAGACCCCAGGACGACTTGTTGGCCCGAGCTCTT	7	151853068	151853188	-	KMT2C (58508)	464	43.33
464_337195_58508(KMT2C)_48_2	/5Biosg/GCTCAGGGCCCCAAGACAGTTGATGTGCCAGCCTCCCTCCCAACACCACCTCATAACAATCAGGAAGAATTAAGGTACAGGTTATTTTTTTCTCAAATAATTCTTAGTTATTTCTTCTTT	7	151852948	151853068	-	KMT2C (58508)	464	41.67
464_337196_58508(KMT2C)_49_1	/5Biosg/ACTTTGATGTGTGTGTTTATGTTTTTTCAGGATACAGGATCACTGTGGTGATCGAGATACTCCTGACAGTTTTGTTCCCTCATCCTCTCCTGAGAGTGTGGTTGGGGTAGAAGTGAGCAG	7	151851440	151851560	-	KMT2C (58508)	464	45.83
464_337196_58508(KMT2C)_49_2	/5Biosg/GTATCCAGATCTGTCATTGGTCAAGGAGGAGCCTCCAGAACCGGTGCCGTCCCCCATCATTCCAATTCTTCCTAGCACTGCTGGGAAAAGTAAGAACAACACTTAACCTTATTATTTCCC	7	151851320	151851440	-	KMT2C (58508)	464	48.33
464_337197_58508(KMT2C)_50_1	/5Biosg/TTTTGAAAATCCATTAACACTATTTTCCTCTTTTTTTTCTCTCTTTTTAAAGGTTCAGAATCAAGAAGGAATGACATCAAAACTGAGCCAGGCACTTTATATTTTGCGTCACCTTTTGGT	7	151851163	151851283	-	KMT2C (58508)	464	33.33
464_337197_58508(KMT2C)_50_2	/5Biosg/CCTTCCCCAAATGGTCCCAGATCAGGTCTTATATCTGTAGCAATTACTCTGCATCCTACAGCTGCTGAGGTAAAAGATTAAATGACTTCTTAATGTTAAACAGTATGTCCCCAATTTTCA	7	151851043	151851163	-	KMT2C (58508)	464	40
464_337198_58508(KMT2C)_51_1	/5Biosg/AGTGGTTCACTGTTGCCTTCTGGGTGAATAATACAGCATTTGCATTTGGTTTTAGAACATTAGCAGTGTTGTGGCTGCATTTTCCGACCTTCTTCACGTCCGAATCCCTAACAGCTATGA	7	151849974	151850094	-	KMT2C (58508)	464	44.17
464_337198_58508(KMT2C)_51_2	/5Biosg/GGTTAGCAGTGCTCCAGATGTCCCATCCATGGGTTTGGTCAGTAGCCACAGAATCAACCCGGGTTTGGAGTATCGACAGCATTTACTTCTCCGTGGGCCTCCGCCAGGATCTGCAAACCC	7	151849854	151849974	-	KMT2C (58508)	464	55.83
464_337198_58508(KMT2C)_51_3	/5Biosg/TCCCAGATTAGTGAGCTCTTACCGGCTGAAGCAGCCTAATGTACCATTTCCTCCAACAAGCAATGGTGAGCTAGTGAGCTTTTTGTTAACCCCAAATCCATTCCTGATTCAAAAGTTAAG	7	151849734	151849854	-	KMT2C (58508)	464	44.17
464_337199_58508(KMT2C)_52_1	/5Biosg/CTTGTGTCATCAGTCAGTTTTAATTACTAACAAAAGTTGATTGCCTTTAGGTCTTTCTGGATATAAGGATTCTAGTCATGGTATTGCAGAAAGCGCAGCACTCAGACCACAGTGGTGTTG	7	151848596	151848716	-	KMT2C (58508)	464	40.83
464_337199_58508(KMT2C)_52_2	/5Biosg/TCATTGTAAAGTGGTTATTCTTGGAAGTGGTGTGCGGAAATCTTTCAAAGATCTGACCCTTTTGAACAAGGTACTTTGCTACTCCTTTTATGACCCCACCTCCTACCTCCAGCGAAAATG	7	151848476	151848596	-	KMT2C (58508)	464	43.33
464_337200_58508(KMT2C)_53.1_1	/5Biosg/TTTCAGGATTCCCGAGAAAGCACCAAGAGGGTAGAGAAGGACATTGTCTTCTGTAGTAATAACTGCTTTATTCTTTATTCATCAACTGCACAAGCGAAAAACTCAGAAAACAAGGTGAGA	7	151847978	151848098	-	KMT2C (58508)	464	40
464_337201_58508(KMT2C)_54_1	/5Biosg/GAATTATTTTTCTTTGTCATGGTTTCTTTATGTTGCCCAGGAATCCATTCCTTCATTGCCACAATCACCTATGAGAGAAACGCCTTCCAAAGCATTTCATCAGTACAGCAACAACATCTC	7	151846157	151846277	-	KMT2C (58508)	464	40
464_337201_58508(KMT2C)_54_10	/5Biosg/GGATGGGCGCCCAGTGTTTGTCATCAGGATTGTGGAACAAGGCCATGAAGACCTGGTTCTAAGTGACATCTCACCTAAAGGTAACGTCTGCCGTTCACATGCTGTGCAGTGCTACTTACT	7	151845077	151845197	-	KMT2C (58508)	464	50.83
464_337201_58508(KMT2C)_54_2	/5Biosg/CACTTTGGATGTGCACTGTCTCCCCCAGCTCCCAGAGAAAGCTTCTCCCCCTGCCTCACCACCCATCGCCTTCCCTCCTGCTTTTGAAGCAGCCCAAGTCGAGGCCAAGCCAGATGAGCT	7	151846037	151846157	-	KMT2C (58508)	464	60
464_337201_58508(KMT2C)_54_3	/5Biosg/GAAGGTGACAGTCAAGCTGAAGCCTCGGCTAAGAGCTGTCCATGGTGGGTTTGAAGATTGCAGGCCGCTCAATAAAAAATGGAGAGGAATGAAATGGAAGAAGTGGAGCATTCATATTGT	7	151845917	151846037	-	KMT2C (58508)	464	46.67
464_337201_58508(KMT2C)_54_4	/5Biosg/AATCCCTAAGGGGACATTTAAACCACCTTGTGAGGATGAAATAGATGAATTTCTAAAGAAATTGGGCACTTCCCTTAAACCTGATCCTGTGCCCAAAGACTATCGGAAATGTTGCTTTTG	7	151845797	151845917	-	KMT2C (58508)	464	40.83
464_337201_58508(KMT2C)_54_5	/5Biosg/TCATGAAGAAGGTGATGGATTGACAGATGGACCAGCAAGGCTACTCAACCTTGACTTGGATCTGTGGGTCCACTTGAACTGCGCTCTGTGGTCCACGGAGGTCTATGAGACTCAGGCTGG	7	151845677	151845797	-	KMT2C (58508)	464	53.33
464_337201_58508(KMT2C)_54_6	/5Biosg/TGCCTTAATAAATGTGGAGCTAGCTCTGAGGAGAGGCCTACAAATGAAATGTGTCTTCTGTCACAAGACGGGTGCCACTAGTGGATGCCACAGATTTCGATGCACCAACATTTATCACTT	7	151845557	151845677	-	KMT2C (58508)	464	45.83
464_337201_58508(KMT2C)_54_7	/5Biosg/CACTTGCGCCATTAAAGCACAATGCATGTTTTTTAAGGACAAAACTATGCTTTGCCCCATGCACAAACCAAAGGGAATTCATGAGCAAGAATTAAGTTACTTTGCAGTCTTCAGGAGGGT	7	151845437	151845557	-	KMT2C (58508)	464	41.67
464_337201_58508(KMT2C)_54_8	/5Biosg/CTATGTTCAGCGTGATGAGGTGCGACAGATTGCTAGCATCGTGCAACGAGGAGAACGGGACCATACCTTTCGCGTGGGTAGCCTCATCTTCCACACAATTGGTCAGCTGCTTCCACAGCA	7	151845317	151845437	-	KMT2C (58508)	464	54.17
464_337201_58508(KMT2C)_54_9	/5Biosg/GATGCAAGCATTCCATTCTCCTAAAGCACTCTTCCCTGTGGGCTATGAAGCCAGCCGGCTGTACTGGAGCACTCGCTATGCCAATAGGCGCTGCCGCTACCTGTGCTCCATTGAGGAGAA	7	151845197	151845317	-	KMT2C (58508)	464	55.83
464_337202_58508(KMT2C)_55_1	/5Biosg/TTTTATACTGTATCCTATTTCCTATAAAAATTATGTTTTTGTCCCTGTGTAGGTGTCTGGGATAAGATTTTGGAGCCTGTGGCATGTGTGAGAAAAAAGTCTGAAATGCTCCAGCTTTTC	7	151843752	151843872	-	KMT2C (58508)	464	37.5
464_337202_58508(KMT2C)_55_2	/5Biosg/CCAGCGTATTTAAAAGGAGAGGATCTGTTTGGCCTGACCGTCTCTGCAGTGGCACGCATAGCGGAATCAGTGAGTGTCTTGGTCAGGCTTTGAGATTGGAATTGCTTTCCTGATTCAGTG	7	151843632	151843752	-	KMT2C (58508)	464	50
464_337203_58508(KMT2C)_56_1	/5Biosg/AGTCTCCATCAGATGGGGTGACTTTGTGTCTGCTTTGCTTCTTTTCAGCTTCCTGGGGTTGAGGCATGTGAAAATTATACCTTCCGATACGGCCGAAATCCTCTCATGGAACTTCCTCTT	7	151842308	151842428	-	KMT2C (58508)	464	47.5
464_337203_58508(KMT2C)_56_2	/5Biosg/GCCGTTAACCCCACAGGTTGTGCCCGTTCTGAACCTAAAATGAGTGCCCATGTCAAGAGGTTTGTGTTAAGGTATTTTGTTTTAACTTCACATAGTACAGCCCAGGGTTTCTAGGCGTAT	7	151842188	151842308	-	KMT2C (58508)	464	45.83
464_337204_58508(KMT2C)_57_1	/5Biosg/TGTATTTTTTTCCTGTTGATATGCCATTGTCTGCAGGCCTCACACCTTAAACAGCACCAGCACCTCAAAGTCATTTCAGAGCACAGTCACTGGAGAACTGAACGCACCTTATAGTAAACA	7	151841882	151842002	-	KMT2C (58508)	464	44.17
464_337204_58508(KMT2C)_57_2	/5Biosg/GTTTGTTCACTCCAAGTCATCGCAGTACCGGAAGATGAAAACTGAATGGAAATCCAATGTGTATCTGGCACGGTCTCGGATTCAGGTGAAGAAATACTTTGTGTACAGGAAGTGGAGAGA	7	151841762	151841882	-	KMT2C (58508)	464	45
464_337205_58508(KMT2C)_58_1	/5Biosg/AGGGGCTGGGCCTGTATGCTGCTCGAGACATTGAGAAACACACCATGGTCATTGAGTACATCGGGACTATCATTCGAAACGAAGTAGCCAACAGGAAAGAGAAGCTTTATGAGTCTCAGG	7	151836758	151836878	-	KMT2C (58508)	464	49.17
464_337206_58508(KMT2C)_59_1	/5Biosg/TTACTGACTGACTTTTCCCTCAGAACCGTGGTGTGTACATGTTCCGCATGGATAACGACCATGTGATTGACGCGACGCTCACAGGAGGGCCCGCAAGGTGAGACAGCGAGGAACCTGACG	7	151836247	151836367	-	KMT2C (58508)	464	55.83
464_337207_58508(KMT2C)_60_1	/5Biosg/TTGCAGGTATATCAACCATTCGTGTGCACCTAATTGTGTGGCTGAAGTGGTGACTTTTGAGAGAGGACACAAAATTATCATCAGCTCCAGTCGGAGAATCCAGAAAGGAGAAGAGGTAAG	7	151835875	151835995	-	KMT2C (58508)	464	45
464_337208_58508(KMT2C)_61_1	/5Biosg/TTTGCCGTGGGCAGCTCTGCTATGACTATAAGTTTGACTTTGAAGATGACCAGCACAAGATTCCGTGTCACTGTGGAGCTGTGAACTGCCGGAAGTGGATGAACTGAAATGCATTCCTTG	7	151833903	151834023	-	KMT2C (58508)	464	48.33
465_341895_4170(MCL1)_1a_1	/5Biosg/GCGGCGGCGACTGGCAATGTTTGGCCTCAAAAGAAACGCGGTAATCGGACTCAACCTCTACTGTGGGGGGGCCGGCTTGGGGGCCGGCAGCGGCGGCGCCACCCGCCCGGGAGGGCGACT	1	150551902	150552022	-	MCL1 (4170)	465	70.83
465_341895_4170(MCL1)_1a_2	/5Biosg/TTTGGCTACGGAGAAGGAGGCCTCGGCCCGGCGAGAGATAGGGGGAGGGGAGGCCGGCGCGGTGATTGGCGGAAGCGCCGGCGCAAGCCCCCCGTCCACCCTCACGCCAGACTCCCGGAG	1	150551782	150551902	-	MCL1 (4170)	465	73.33
465_341895_4170(MCL1)_1a_3	/5Biosg/GGTCGCGCGGCCGCCGCCCATTGGCGCCGAGGTCCCCGACGTCACCGCGACCCCCGCGAGGCTGCTTTTCTTCGCGCCCACCCGCCGCGCGGCGCCGCTTGAGGAGATGGAAGCCCCGGC	1	150551662	150551782	-	MCL1 (4170)	465	78.33
465_341895_4170(MCL1)_1a_4	/5Biosg/CGCTGACGCCATCATGTCGCCCGAAGAGGAGCTGGACGGGTACGAGCCGGAGCCTCTCGGGAAGCGGCCGGCTGTCCTGCCGCTGCTGGAGTTGGTCGGGGAATCTGGTAATAACACCAG	1	150551542	150551662	-	MCL1 (4170)	465	65.83
465_341895_4170(MCL1)_1a_5	/5Biosg/TACGGACGGGTCACTACCCTCGACGCCGCCGCCAGCAGAGGAGGAGGAGGACGAGTTGTACCGGCAGTCGCTGGAGATTATCTCTCGGTACCTTCGGGAGCAGGCCACCGGCGCCAAGGA	1	150551422	150551542	-	MCL1 (4170)	465	65.83
465_341895_4170(MCL1)_1a_6	/5Biosg/CACAAAGCCAATGGGCAGGTCTGGGGCCACCAGCAGGAAGGCGCTGGAGACCTTACGACGGGTTGGGGATGGCGTGCAGCGCAACCACGAGACGGCCTTCCAAGGTAAGGGGGTTCATTA	1	150551302	150551422	-	MCL1 (4170)	465	62.5
465_341896_4170(MCL1)_2a_1	/5Biosg/CTTGCGCCGGTTTAGACAAAGGAGGCCGTGAGGACCTGCATGCTTTTCTTTCTCAGGCATGCTTCGGAAACTGGACATCAAAAACGAAGACGATGTGAAATCGTTGTCTCGAGTGATGAT	1	150550903	150551023	-	MCL1 (4170)	465	49.17
465_341896_4170(MCL1)_2a_2	/5Biosg/CCATGTTTTCAGCGACGGCGTAACAAACTGGGGCAGGATTGTGACTCTCATTTCTTTTGGTGCCTTTGTGGCTAAACACTTGAAGACCATAAACCAAGAAAGCTGCATCGAACCATTAGC	1	150550783	150550903	-	MCL1 (4170)	465	46.67
465_341896_4170(MCL1)_2a_3	/5Biosg/AGAAAGTATCACAGACGTTCTCGTAAGGACAAAACGGGACTGGCTAGTTAAACAAAGAGGCTGGGTAAGTTTGCCTTAAGGATGAAAGGGGCCTTGGAGTGGAAGTAGAATGAAGGATTT	1	150550663	150550783	-	MCL1 (4170)	465	45
465_341897_4170(MCL1)_3a.1_1	/5Biosg/TTGTAAGAGAGCAGAAACCCATACTTGAAAATGTGCTTTTCTTTTTTGTTTTCTAGGATGGGTTTGTGGAGTTCTTCCATGTAGAGGACCTAGAAGGTGGCATCAGGAATGTGCTGCTGG	1	150549903	150550023	-	MCL1 (4170)	465	43.33
465_341897_4170(MCL1)_3a.1_2	/5Biosg/CTTTTGCAGGTGTTGCTGGAGTAGGAGCTGGTTTGGCATATCTAATAAGATAGCCTTACTGTAAGTGCAATAGTTGACTTTTAACCAACCACCACCACCACCAAAACCAGTTTATGCAGT	1	150549783	150549903	-	MCL1 (4170)	465	43.33
465_341963_4214(MAP3K1)_1a.1_1	/5Biosg/GGCCGAGCGAATGTAGCCCGCGAGAGAAAATGGCGGCGGCGGCGGGGAATCGCGCCTCGTCGTCGGGATTCCCGGGCGCCAGGGCTACGAGCCCTGAGGCAGGCGGCGGCGGAGGAGCC	5	56111371	56111490	+	MAP3K1 (4214)	465	74.79
465_341964_4214(MAP3K1)_1a.2_1	/5Biosg/TGGCGGCGGCGGCAGCTGCGCAAAGTGCGGAGTGTGGAGCTGGACCAGCTGCCTGAGCAGCCGCTCTTCCTTGCCGCCTCACCGCCGGCCTCCTCGACTTCCCCGTCGCCGGAGCCCGCG	5	56111568	56111688	+	MAP3K1 (4214)	465	74.17
465_341964_4214(MAP3K1)_1a.2_2	/5Biosg/GACGCAGCGGGGAGTGGGACCGGCTTCCAGCCTGTGGCGGTGCCGCCGCCCCACGGAGCCGCGAGCCGCGGCGGCGCCCACCTTACCGAGTCGGTGGCGGCGCCGGACAGCGGCGCCTCG	5	56111688	56111808	+	MAP3K1 (4214)	465	80.83
465_341964_4214(MAP3K1)_1a.2_3	/5Biosg/AGTCCCGCAGCGGCCGAGCCCGGGGAGAAGCGGGCGCCCGCCGCCGAGCCGTCTCCTGCAGCGGCCCCCGCCGGGTGAGCAGCACGGCCGGGGTCGCGGCGGGGACTTGGAGAGCGGGCA	5	56111808	56111928	+	MAP3K1 (4214)	465	81.67
465_341965_4214(MAP3K1)_2a_1	/5Biosg/GCGGGCCGCCCGCTGAATTCCAGGGGCCGCAGTGCGGTGGGCTTCGGCTCAGATGCGTCTTCTGGTGCATATGAAGTACAGTATGTGTAAGGTAATTTAGACCAGCGGTTTATTGGCCTC	5	56112852	56112972	+	MAP3K1 (4214)	465	57.5
465_341966_4214(MAP3K1)_3a.1_1	/5Biosg/AAATTAATAATCAAATTAATTGATTATTTTTAAGGAGAAATTTGTTTTGCAGGCATTCTAATAGACCATGAGCTAGGTCTCTACCCTGTGCTAAGTTTGCCTGTTAATGTATATAATAGG	5	56116190	56116310	+	MAP3K1 (4214)	465	30.83
465_341966_4214(MAP3K1)_3a.1_2	/5Biosg/TATGTTTCTGTAACCTGGCCTTGTATATGTAATACAAGTAAACTGTATTTGGATCACCCTATCATGTCAGCCAAAGAGGGTTAGTCATTAGTGTTGAATGTTTCTTAGATTTATTGATTT	5	56116310	56116430	+	MAP3K1 (4214)	465	34.17
465_341966_4214(MAP3K1)_3a.1_3	/5Biosg/GTGCTGTATTAAATCATAAGTGAAAGGAGATAAGCTGAAATTAATATGGTTCATTCATGGTAATCACACAGGAAGAGAAACTTTTACTATTGCTAGACCCTACCCCTTTGTTATTGTTTT	5	56116430	56116550	+	MAP3K1 (4214)	465	34.17
465_341966_4214(MAP3K1)_3a.1_4	/5Biosg/AGATTTCATCCATTCAACATTTATGAACTTCTGCAAGGTGGTGGTCTTGAGTGGTGGAGAAAAAGATCATGAGTGCACAAGCTGTTTCTGTCGGTAGGTTGTAGTATGAACATGTTTCAC	5	56116550	56116670	+	MAP3K1 (4214)	465	41.67
465_341967_4214(MAP3K1)_4a_1	/5Biosg/CATATATACATTTCTCATTTTATTTGTTTCTGCCTGCATTTTAGTCGTGAGATGGAGAATAAAGAAACTCTCAAAGGGTTGCACAAGATGGATGATCGTCCAGAGGAACGAATGATCAGG	5	56152382	56152502	+	MAP3K1 (4214)	465	39.17
465_341967_4214(MAP3K1)_4a_2	/5Biosg/GAGAAACTGAAGGCAACCTGTATGCCAGCCTGGAAGCACGAATGGTTGGAAAGGAGAAATAGGCGAGGGCCTGTGGTAAGTGGCTATGGGTTACCAGTTATAAGGAAGAAAGCATAGGAG	5	56152502	56152622	+	MAP3K1 (4214)	465	50
465_341968_4214(MAP3K1)_5a.1_1	/5Biosg/ATTGGAATACTTTGATTCAGGTGGTAAAACCAATCCCAGTTAAAGGAGATGGATCTGAAATGAATCACTTAGCAGCTGAGTCTCCAGGAGAGGTCCAGGCAAGTGCGGCTTCACCAGCTT	5	56155521	56155641	+	MAP3K1 (4214)	465	46.67
465_341968_4214(MAP3K1)_5a.1_2	/5Biosg/CCAAAGGCCGACGCAGTCCTTCTCCTGGCAACTCCCCATCAGGTCGCACAGTGAAATCAGAATCTCCAGGAGTAAGGAGAAAAAGAGTTTCCCCAGTGCCTGTAAGTTAATGTTACAACA	5	56155641	56155761	+	MAP3K1 (4214)	465	50
465_341969_4214(MAP3K1)_6a.1_1	/5Biosg/TAAAAAAAAATGTTGTGAAGTTTCAGAGTGGCAGAATCACACCACCCCGAAGAGCCCCTTCACCAGATGGCTTCTCACCATATAGCCCTGAGGAAACAAACCGCCGTGTTAACAAAGTGA	5	56160540	56160660	+	MAP3K1 (4214)	465	46.67
465_341969_4214(MAP3K1)_6a.1_2	/5Biosg/TGCGGGCCAGACTGTACTTACTGCAGCAGATAGGGCCTAACTCTTTCCTGATTGGAGGAGACAGCCCAGACAATAAATACCGGGTGTTTATTGGGCCTCAGGTAGGATTCGTCACCATTT	5	56160660	56160780	+	MAP3K1 (4214)	465	50.83
465_341970_4214(MAP3K1)_7a_1	/5Biosg/AGAACTGCAGCTGTGCACGTGGAACATTCTGTATTCATCTGCTATTTGTGATGCTCCGGGTGTTTCAACTAGAACCTTCAGACCCAATGTTATGGAGAAAAACTTTAAAGAATTTTGAGG	5	56161164	56161284	+	MAP3K1 (4214)	465	41.67
465_341971_4214(MAP3K1)_8a_1	/5Biosg/TAATTATGGCACAAATATCATTGTTACTGTCTTTTTCCAATGTTAGGTTGAGAGTTTGTTCCAGAAATATCACAGTAGGCGTAGCTCAAGGATCAAAGCTCCATCTCGTAACACCATCCA	5	56161609	56161729	+	MAP3K1 (4214)	465	39.17
465_341971_4214(MAP3K1)_8a_2	/5Biosg/GAAGTTTGTTTCACGCATGTCAAATTCTCATACATTGTCATCATCTAGTACTTCTACGTCTAGTTCAGAAAACAGGTTAGTACTTTTTAAGGATTTCAAACATTAATCCAGTGTTACTTT	5	56161729	56161849	+	MAP3K1 (4214)	465	33.33
465_341972_4214(MAP3K1)_9a_1	/5Biosg/ATATCCGTTCTACTTTATATTCTTTTATGCTTAATACTTTTTCTTCCCCTTTTCTATAGCATAAAGGATGAAGAGGAACAGATGTGTCCTATTTGCTTGTTGGGCATGCTTGATGAAGAA	5	56167677	56167797	+	MAP3K1 (4214)	465	35
465_341972_4214(MAP3K1)_9a_2	/5Biosg/AGTCTTACAGTGTGTGAAGACGGCTGCAGGAACAAGCTGCACCACCACTGCATGTCAATTTGTATGTGGCTCTTTTTCTCCCTATGCTTACTCAACACAGTTGCTCTCTGAGCTAACTAT	5	56167797	56167917	+	MAP3K1 (4214)	465	46.67
465_341973_4214(MAP3K1)_10a_1	/5Biosg/TGTTTCTGTAATTTTTCAGGGGCAGAAGAGTGTAGAAGAAATAGAGAACCTTTAATATGTCCCCTTTGTAGATCTAAGTGGAGATCTCATGATTTCTACAGGTAATAATTTTGAAATGAT	5	56168448	56168568	+	MAP3K1 (4214)	465	34.17
465_341974_4214(MAP3K1)_11a_1	/5Biosg/TAAAGCAAGTTTTGTTATTTTTCATTTTAGCCACGAGTTGTCAAGTCCTGTGGATTCCCCTTCTTCCCTCAGAGCTGCACAGCAGCAAACCGTACAGCAGCAGCCTTTGGCTGGATCACG	5	56168621	56168741	+	MAP3K1 (4214)	465	48.33
465_341974_4214(MAP3K1)_11a_2	/5Biosg/AAGGAATCAAGAGAGCAATTTTAACCTTACTCATTATGGAACTCAGCAAATCCCTCCTGCTTACAAAGATTTAGCTGAGCCATGGATTCAGGTAAGTAGTTCTTTGTTTTTCATTTCTCA	5	56168741	56168861	+	MAP3K1 (4214)	465	37.5
465_341975_4214(MAP3K1)_12a_1	/5Biosg/CTTTTCTTTACATTGAATTCATCGTGTGTGTTTGATACAGGTGTTTGGAATGGAACTCGTTGGCTGCTTATTTTCTAGAAACTGGAATGTGAGAGAGATGGCCCTCAGGCGTCTTTCCCA	5	56170818	56170938	+	MAP3K1 (4214)	465	43.33
465_341975_4214(MAP3K1)_12a_2	/5Biosg/TGATGTCAGTGGGGCCCTGCTGTTGGCAAATGGGGAGAGCACTGGAAATTCTGGGGGCAGCAGTGGAAGCAGCCCGAGTGGGGGAGCCACCAGTGGGTCTTCCCAGACCAGTATCTCAGG	5	56170938	56171058	+	MAP3K1 (4214)	465	61.67
465_341975_4214(MAP3K1)_12a_3	/5Biosg/AGATGTGGTGGAGGCATGCTGCAGCGTTCTGTCAATGGTCTGTGCTGACCCTGTCTACAAAGTGTACGTTGCTGCTTTAGTAAGTAGCTTTATTCCATAATCATATCATTATGGGTTTGG	5	56171058	56171178	+	MAP3K1 (4214)	465	45
465_341976_4214(MAP3K1)_13a.1_1	/5Biosg/CCATTATCTCTGATGCTTTTTAAGTGTACATAAACTGACCTTCAGATTTTTTTCCTTAGAAAACATTGAGAGCCATGCTGGTATATACTCCTTGCCACAGTTTAGCGGAAAGAATCAAAC	5	56174747	56174867	+	MAP3K1 (4214)	465	37.5
465_341976_4214(MAP3K1)_13a.1_2	/5Biosg/TTCAGAGACTTCTCCAGCCAGTTGTAGACACCATCCTAGTCAAATGTGCAGATGCCAATAGGTAAGGCTTTATTGATGAATCACTTCAAACCCTCTTGTCTTAAAAGTGCCTCGCAGCAA	5	56174867	56174987	+	MAP3K1 (4214)	465	44.17
465_341977_4214(MAP3K1)_14a_1	/5Biosg/TCCTTTGTTTTTAGCCGCACAAGTCAGCTGTCCATATCAACACTGTTGGAACTGTGCAAAGGCCAAGCAGGAGAGTTGGCAGTTGGCAGAGAAATACTAAAAGCTGGTAATAACTTTTCA	5	56176523	56176643	+	MAP3K1 (4214)	465	44.17
465_341978_4214(MAP3K1)_15a_1	/5Biosg/TTTATTTTTACTTTCCTTTTTGTAGGATCCATTGGTATTGGTGGTGTTGATTATGTCTTAAATTGTATTCTTGGAAACCAAACTGAATCAAACAATTGGCAAGAACTTCTTGGCCGCCTT	5	56176884	56177004	+	MAP3K1 (4214)	465	35
465_341978_4214(MAP3K1)_15a_2	/5Biosg/TGTCTTATAGATAGACTGTTGTTGGAATTTCCTGCTGAATTTTATCCTCATATTGTCAGTACTGATGTTTCACAAGCTGAGCCTGTTGAAATCAGGTAATTTTTCTTCTGAAAATGTATT	5	56177004	56177124	+	MAP3K1 (4214)	465	34.17
465_341979_4214(MAP3K1)_16a.1_1	/5Biosg/TTTTTCTTTCAGGTATAAGAAGCTGCTGTCCCTCTTAACCTTTGCTTTGCAGTCCATTGATAATTCCCACTCAATGGTTGGCAAACTTTCCAGAAGGATCTACTTGAGTTCTGCAAGAAT	5	56177384	56177504	+	MAP3K1 (4214)	465	40.83
465_341979_4214(MAP3K1)_16a.1_10	/5Biosg/AGTAACTTTTAAGTCAGAAGTTGCTGTCCTGTCTCCTGAAAAGGCTGAAAATGATGATACCTACAAAGATGATGTGAATCATAATCAAAAGTGCAAAGAGAAGATGGAAGCTGAAGAAGA	5	56178464	56178584	+	MAP3K1 (4214)	465	37.5
465_341979_4214(MAP3K1)_16a.1_11	/5Biosg/AGAAGCTTTAGCAATTGCCATGGCAATGTCAGCGTCTCAGGATGCCCTCCCCATAGTTCCTCAGCTGCAGGTTGAAAATGGAGAAGATATCATCATTATTCAACAGGATGTAAGTATAGA	5	56178584	56178704	+	MAP3K1 (4214)	465	44.17
465_341979_4214(MAP3K1)_16a.1_2	/5Biosg/GGTTACTACAGTACCCCATGTGTTTTCAAAACTGTTAGAAATGCTGAGTGTTTCCAGTTCCACTCACTTCACCAGGATGCGTCGCCGTTTGATGGCTATTGCAGATGAGGTGGAAATTGC	5	56177504	56177624	+	MAP3K1 (4214)	465	46.67
465_341979_4214(MAP3K1)_16a.1_3	/5Biosg/CGAAGCCATCCAGTTGGGCGTAGAAGACACTTTGGATGGTCAACAGGACAGCTTCTTGCAGGCATCTGTTCCCAACAACTATCTGGAAACCACAGAGAACAGTTCCCCTGAGTGCACAGT	5	56177624	56177744	+	MAP3K1 (4214)	465	51.67
465_341979_4214(MAP3K1)_16a.1_4	/5Biosg/CCATTTAGAGAAAACTGGAAAAGGATTATGTGCTACAAAATTGAGTGCCAGTTCAGAGGACATTTCTGAGAGACTGGCCAGCATTTCAGTAGGACCTTCTAGTTCAACAACAACAACAAC	5	56177744	56177864	+	MAP3K1 (4214)	465	41.67
465_341979_4214(MAP3K1)_16a.1_5	/5Biosg/AACAACAACAGAGCAACCAAAGCCAATGGTTCAAACAAAAGGCAGACCCCACAGTCAGTGTTTGAACTCCTCTCCTTTATCTCATCATTCCCAATTAATGTTTCCAGCCTTGTCAACCCC	5	56177864	56177984	+	MAP3K1 (4214)	465	45
465_341979_4214(MAP3K1)_16a.1_6	/5Biosg/TTCTTCTTCTACCCCATCTGTACCAGCTGGCACTGCAACAGATGTCTCTAAGCATAGACTTCAGGGATTCATTCCCTGCAGAATACCTTCTGCATCTCCTCAAACACAGCGCAAGTTTTC	5	56177984	56178104	+	MAP3K1 (4214)	465	47.5
465_341979_4214(MAP3K1)_16a.1_7	/5Biosg/TCTACAATTCCACAGAAACTGTCCTGAAAACAAAGACTCAGATAAACTTTCCCCAGTCTTTACTCAGTCAAGACCCTTGCCCTCCAGTAACATACACAGGCCAAAGCCATCTAGACCTAC	5	56178104	56178224	+	MAP3K1 (4214)	465	45
465_341979_4214(MAP3K1)_16a.1_8	/5Biosg/CCCAGGTAATACAAGTAAACAGGGAGATCCCTCAAAAAATAGCATGACACTTGATCTGAACAGTAGTTCCAAATGTGATGACAGCTTTGGCTGTAGCAGCAATAGTAGTAATGCTGTTAT	5	56178224	56178344	+	MAP3K1 (4214)	465	40.83
465_341979_4214(MAP3K1)_16a.1_9	/5Biosg/ACCCAGTGACGAGACAGTGTTCACCCCAGTAGAGGAGAAATGCAGATTAGATGTCAATACAGAGCTCAACTCCAGTATTGAGGACCTTCTTGAAGCATCTATGCCTTCAAGTGATACAAC	5	56178344	56178464	+	MAP3K1 (4214)	465	45.83
465_341980_4214(MAP3K1)_17a_1	/5Biosg/TTACTCCTTTAACAGTAAAAAGATTGCTTTCGTTTAATATGTAGACACCAGAGACTCTACCAGGACATACCAAAGCAAAACAACCGTATAGAGAAGACACTGAATGGCTGAAAGGTCAAC	5	56179309	56179429	+	MAP3K1 (4214)	465	39.17
465_341980_4214(MAP3K1)_17a_2	/5Biosg/AGATAGGCCTTGGAGCATTTTCTTCTTGTTATCAGGCTCAAGATGTGGGAACTGGAACTTTAATGGCTGTTAAACAGGTAAATATCTAGTGAGCATATAAATGAAATGACTCAAATCACA	5	56179429	56179549	+	MAP3K1 (4214)	465	37.5
465_341981_4214(MAP3K1)_18a.1_1	/5Biosg/AATATGCAAAACTTTGTGAACGTGTTTATTTGAAACAGGTGACTTATGTCAGAAACACATCTTCTGAGCAAGAAGAAGTAGTAGAAGCACTAAGAGAAGAGATAAGAATGATGAGCCATC	5	56180452	56180572	+	MAP3K1 (4214)	465	36.67
465_341981_4214(MAP3K1)_18a.1_2	/5Biosg/TGAATCATCCAAACATCATTAGGATGTTGGGAGCCACGTGTGAGAAGAGCAATTACAATCTCTTCATTGAATGGATGGCAGGTATGTTAATGTTTTAAATTACAAAATAGTAGTACGTGG	5	56180572	56180692	+	MAP3K1 (4214)	465	37.5
465_341982_4214(MAP3K1)_19a.1_1	/5Biosg/AAATACTTTTAATTCTGTCTTAAGTTTATGATAATTATTTCTATTGTCTTATAGGGGGATCGGTGGCTCATTTGCTGAGTAAATATGGAGCCTTCAAAGAATCAGTAGTTATTAACTACA	5	56181704	56181824	+	MAP3K1 (4214)	465	31.67
465_341982_4214(MAP3K1)_19a.1_2	/5Biosg/CTGAACAGTTACTCCGTGGCCTTTCGTATCTCCATGAAAACCAAATCATTCACAGAGATGTCAAAGGTGAGAATTCTTCTAATTATTATCTAGTGACAATAAAAAAATTAATTTTAAAAT	5	56181824	56181944	+	MAP3K1 (4214)	465	31.67
465_341983_4214(MAP3K1)_20a_1	/5Biosg/TTATTTTTGTTTTTAACATACAAGGTCATTTGCTGTGTTTGTTGACAGGTGCCAATTTGCTAATTGACAGCACTGGTCAGAGACTAAGAATTGCAGATTTTGGAGCTGCAGCCAGGTTGG	5	56183156	56183276	+	MAP3K1 (4214)	465	40.83
465_341983_4214(MAP3K1)_20a_2	/5Biosg/CATCAAAAGGAACTGGTGCAGGAGAGTTTCAGGGACAATTACTGGGGACAATTGCATTTATGGCACCTGAGGTGAGAAGCATCTTTGAGTGTGATGACAGAAAATATTTTGGAATTCTGT	5	56183276	56183396	+	MAP3K1 (4214)	465	42.5
465_341984_4214(MAP3K1)_21a_1	/5Biosg/GCCTTCTCTTTTTCAAATGAGTCCTATTTCCAAATTAACTCTGATTTATTTTAGGTACTAAGAGGTCAACAGTATGGAAGGAGCTGTGATGTATGGAGTGTTGGCTGTGCTATTATAGAA	5	56183998	56184118	+	MAP3K1 (4214)	465	37.5
465_341984_4214(MAP3K1)_21a_2	/5Biosg/ATGGCTTGTGCAAAACCACCATGGAATGCAGAAAAACACTCCAATCATCTTGCTTTGATATTTAAGGTAATTGTGAGATAAAAATTACTTCTTTGTGCTAAAAGGAGTACAGCAGAATTT	5	56184118	56184238	+	MAP3K1 (4214)	465	35
465_341985_4214(MAP3K1)_22a_1	/5Biosg/AAGTTACAGTTGTGCAAAGCTTCAACACTGGCTTTTTCTCCACAGATTGCTAGTGCAACTACTGCTCCATCGATCCCTTCACATTTGTCTCCTGGTTTACGAGATGTGGCTCTTCGTTGT	5	56189312	56189432	+	MAP3K1 (4214)	465	45.83
465_341985_4214(MAP3K1)_22a_2	/5Biosg/TTAGAACTTCAACCTCAGGACAGACCTCCATCAAGAGAGCTACTGAAGCATCCAGTCTTTCGTACTACATGGTAGCCAATTATGCAGATCAACTACAGTAGAAACAGGATGCTCAACAAG	5	56189432	56189552	+	MAP3K1 (4214)	465	44.17
465_342098_5594(MAPK1)_1.1_1	/5Biosg/CGGCGGCGGCGGCGGGCGCGGGCCCGGAGATGGTCCGCGGGCAGGTGTTCGACGTGGGGCCGCGCTACACCAACCTCTCGTACATCGGCGAGGGCGCCTACGGCATGGTGTGGTGAGTGT	22	22221603	22221723	-	MAPK1 (5594)	465	74.17
465_342099_5594(MAPK1)_2_1	/5Biosg/AATGCCATCTCTCTCTCTCTTTTTTAAGCTCTGCTTATGATAATGTCAACAAAGTTCGAGTAGCTATCAAGAAAATCAGCCCCTTTGAGCACCAGACCTACTGCCAGAGAACCCTGAGGG	22	22162043	22162163	-	MAPK1 (5594)	465	45
465_342099_5594(MAPK1)_2_2	/5Biosg/AGATAAAAATCTTACTGCGCTTCAGACATGAGAACATCATTGGAATCAATGACATTATTCGAGCACCAACCATCGAGCAAATGAAAGATGTGTATCCTTTTTAGGCAACTGGCCAATTCC	22	22161923	22162043	-	MAPK1 (5594)	465	40
465_342100_5594(MAPK1)_3_1	/5Biosg/GTTTTACCTTAACCTGTGCAAACAGATATATAGTACAGGACCTCATGGAAACAGATCTTTACAAGCTCTTGAAGACACAACACCTCAGCAATGACCATATCTGCTATTTTCTCTACCAGA	22	22160233	22160353	-	MAPK1 (5594)	465	40
465_342100_5594(MAPK1)_3_2	/5Biosg/TCCTCAGAGGGTTAAAATATATCCATTCAGCTAACGTTCTGCACCGTGACCTCAAGCCTTCCAACCTGCTGCTCAACACCACCTGTGATCTCAAGGTCAGCCAGGTTATTTACTATTAAG	22	22160113	22160233	-	MAPK1 (5594)	465	46.67
465_342101_5594(MAPK1)_4_1	/5Biosg/AGATCTGTGACTTTGGCCTGGCCCGTGTTGCAGATCCAGACCATGATCACACAGGGTTCCTGACAGAATATGTGGCCACACGTTGGTACAGGGCTCCAGAAATTATGTTGAATTCCAAGG	22	22153299	22153419	-	MAPK1 (5594)	465	50.83
465_342102_5594(MAPK1)_5_1	/5Biosg/AGGGCTACACCAAGTCCATTGATATTTGGTCTGTAGGCTGCATTCTGGCAGAAATGCTTTCTAACAGGCCCATCTTTCCAGGGAAGCATTATCTTGACCAGCTGAACCACATTTTGGGTA	22	22142979	22143099	-	MAPK1 (5594)	465	46.67
465_342103_5594(MAPK1)_6_1	/5Biosg/TGTAGTCATTTACCTTGGTCCTGATAACTAATAGCTAATTTTTTTATCTGATAGGTATTCTTGGATCCCCATCACAAGAAGACCTGAATTGTATAATAAATTTAAAAGCTAGGAACTATT	22	22142611	22142731	-	MAPK1 (5594)	465	31.67
465_342103_5594(MAPK1)_6_2	/5Biosg/TGCTTTCTCTTCCACACAAAAATAAGGTGCCATGGAACAGGCTGTTCCCAAATGCTGACTCCAAAGGTAAATGTTATTTCGTTGATTAGTTTTTTCTTAGGCTTAGCTTCGCGTTTATTT	22	22142491	22142611	-	MAPK1 (5594)	465	39.17
465_342104_5594(MAPK1)_7_1	/5Biosg/TATAGCTCTGGACTTATTGGACAAAATGTTGACATTCAACCCACACAAGAGGATTGAAGTAGAACAGGCTCTGGCCCACCCATATCTGGAGCAGTATTACGACCCGAGTGACGAGGTAAG	22	22127156	22127276	-	MAPK1 (5594)	465	47.5
465_342105_5594(MAPK1)_8_1	/5Biosg/AGCCCATCGCCGAAGCACCATTCAAGTTCGACATGGAATTGGATGACTTGCCTAAGGAAAAGCTCAAAGAACTAATTTTTGAAGAGACTGCTAGATTCCAGCCAGGATACAGATCTTAAA	22	22123491	22123611	-	MAPK1 (5594)	465	43.33
465_342106_5595(MAPK3)_1_1	/5Biosg/GTGGGGAGGAGGGCGGTGGGAGGGGAGGAGTGGAGATGGCGGCGGCGGCGGCTCAGGGGGGCGGGGGCGGGGAGCCCCGTAGAACCGAGGGGGTCGGCCCGGGGGTCCCGGGGGAGGTGG	16	30134445	30134565	-	MAPK3 (5595)	465	81.67
465_342106_5595(MAPK3)_1_2	/5Biosg/AGATGGTGAAGGGGCAGCCGTTCGACGTGGGCCCGCGCTACACGCAGTTGCAGTACATCGGCGAGGGCGCGTACGGCATGGTCAGGTGAGGGGGCGTTCCGGGGGAGGGGGTGCCCTCAG	16	30134325	30134445	-	MAPK3 (5595)	465	70
465_342107_5595(MAPK3)_2_1	/5Biosg/AGCAGCAGCCTCTCTCCGGTCCCCTCAGCTCGGCCTATGACCACGTGCGCAAGACTCGCGTGGCCATCAAGAAGATCAGCCCCTTCGAACATCAGACCTACTGCCAGCGCACGCTCCGGG	16	30133235	30133355	-	MAPK3 (5595)	465	64.17
465_342107_5595(MAPK3)_2_2	/5Biosg/AGATCCAGATCCTGCTGCGCTTCCGCCATGAGAATGTCATCGGCATCCGAGACATTCTGCGGGCGTCCACCCTGGAAGCCATGAGAGATGTGTATCCTTCACCTTGGCCAGTCGGCTGGT	16	30133115	30133235	-	MAPK3 (5595)	465	58.33
465_342108_5595(MAPK3)_3_1	/5Biosg/GGGGGGTCTGCGGAACCATCCTCAGCTACATTGTGCAGGACCTGATGGAGACTGACCTGTACAAGTTGCTGAAAAGCCAGCAGCTGAGCAATGACCATATCTGCTACTTCCTCTACCAGA	16	30129764	30129884	-	MAPK3 (5595)	465	53.33
465_342108_5595(MAPK3)_3_2	/5Biosg/TCCTGCGGGGCCTCAAGTACATCCACTCCGCCAACGTGCTCCACCGAGATCTAAAGCCCTCCAACCTGCTCATCAACACCACCTGCGACCTTAAGGTCAGAGGGTTGGGCACCTGTCCCC	16	30129644	30129764	-	MAPK3 (5595)	465	60.83
465_342109_5595(MAPK3)_4_1	/5Biosg/AGATTTGTGATTTCGGCCTGGCCCGGATTGCCGATCCTGAGCATGACCACACCGGCTTCCTGACGGAGTATGTGGCTACGCGCTGGTACCGGGCCCCAGAGATCATGCTGAACTCCAAGG	16	30129366	30129486	-	MAPK3 (5595)	465	60
465_342110_5595(MAPK3)_5.1_1	/5Biosg/AGGGCTATACCAAGTCCATCGACATCTGGTCTGTGGGCTGCATTCTGGCTGAGATGCTCTCTAACCGGCCCATCTTCCCTGGCAAGCACTACCTGGATCAGCTCAACCACATTCTGGGTG	16	30128987	30129107	-	MAPK3 (5595)	465	55.83
465_342111_5595(MAPK3)_6_1	/5Biosg/CTGTTCCCAGAAAGAAAGAGGTGATCATTTACCAAGTCACCTCCTTATCCACAGGCATCCTGGGCTCCCCATCCCAGGAGGACCTGAATTGTATCATCAACATGAAGGCCCGAAACTACC	16	30128540	30128660	-	MAPK3 (5595)	465	50.83
465_342111_5595(MAPK3)_6_2	/5Biosg/TACAGTCTCTGCCCTCCAAGACCAAGGTGGCTTGGGCCAAGCTTTTCCCCAAGTCAGACTCCAAAGGTTCGAGAGACATGAGGGTGGGTGTGGGATAAACCTTGGGTGTCGTGGAGGGTG	16	30128420	30128540	-	MAPK3 (5595)	465	56.67
465_342112_5595(MAPK3)_7_1	/5Biosg/TCTTCCCTGTGACCCCTGACTCCTGCCCTTCCATAGCCCTTGACCTGCTGGACCGGATGTTAACCTTTAACCCCAATAAACGGATCACAGTGGAGGAAGCGCTGGCTCACCCCTACCTGG	16	30128240	30128360	-	MAPK3 (5595)	465	57.5
465_342112_5595(MAPK3)_7_2	/5Biosg/AGCAGTACTATGACCCGACGGATGAGGTGGGCCAGTCCCCAGCAGCAGTGGGGCTGGGGGCAGGGGAGCAGGGGGGCACGTAGGCATCCCCCATGCCAGGCCTGAGCCTTGCTGTCTCTA	16	30128120	30128240	-	MAPK3 (5595)	465	67.5
465_342113_5595(MAPK3)_8.1_1	/5Biosg/GGGGGCACGTAGGCATCCCCCATGCCAGGCCTGAGCCTTGCTGTCTCTACCACCCCAGCCAGTGGCCGAGGAGCCCTTCACCTTCGCCATGGAGCTGGATGACCTACCTAAGGAGCGGCT	16	30128049	30128169	-	MAPK3 (5595)	465	65.83
465_342113_5595(MAPK3)_8.1_2	/5Biosg/GAAGGAGCTCATCTTCCAGGAGACAGCACGCTTCCAGCCCGGAGTGCTGGAGGCCCCCTAGCCCAGACAGACATCTCTGCACCCTGGGGCCTGGTGAGTGTCTCCATGGCCCACACATGG	16	30127929	30128049	-	MAPK3 (5595)	465	64.17
465_342194_5604(MAP2K1)_1a.1_1	/5Biosg/GCGCGTTACCCGGGTCCAAAATGCCCAAGAAGAAGCCGACGCCCATCCAGCTGAACCCGGCCCCCGACGGCTCTGCAGTTAACGGGACCAGCTCTGCGGAGTAAGTATGGGGCGGGCGGT	15	66679665	66679785	+	MAP2K1 (5604)	465	65.83
465_342195_5604(MAP2K1)_2a.1_1	/5Biosg/GCTGGAGAGGTAGGCTGAGGTGGTTTTGTGGTTCCAGGCTGAACATTTTGAAAAATCACATGCAAATTTTTCTTCCTTTCTGATCATTTTAAAGTATTTCTGAGTAGTTTTTATATGCTT	15	66694276	66694396	+	MAP2K1 (5604)	465	36.67
465_342196_5604(MAP2K1)_3a.1_1	/5Biosg/CCACTTTGGAACAGGACCAACTTGGAGGCCTTGCAGAAGAAGCTGGAGGAGCTAGAGCTTGATGAGCAGCAGCGAAAGCGCCTTGAGGCCTTTCTTACCCAGAAGCAGAAGGTGGGAGAA	15	66727350	66727470	+	MAP2K1 (5604)	465	55
465_342196_5604(MAP2K1)_3a.1_2	/5Biosg/CTGAAGGATGACGACTTTGAGAAGATCAGTGAGCTGGGGGCTGGCAATGGCGGTGTGGTGTTCAAGGTCTCCCACAAGCCTTCTGGCCTGGTCATGGCCAGAAAGGTGAGTTTGCCTTGA	15	66727470	66727590	+	MAP2K1 (5604)	465	55.83
465_342197_5604(MAP2K1)_4a_1	/5Biosg/TCCCTCTTTCTTTCATAAAACCTCTCTTTCTTCCACCTTTCTCCAGCTAATTCATCTGGAGATCAAACCCGCAATCCGGAACCAGATCATAAGGGAGCTGCAGGTTCTGCATGAGTGCAA	15	66729037	66729157	+	MAP2K1 (5604)	465	46.67
465_342197_5604(MAP2K1)_4a_2	/5Biosg/CTCTCCGTACATCGTGGGCTTCTATGGTGCGTTCTACAGCGATGGCGAGATCAGTATCTGCATGGAGCACATGGTATGTGACACCCTCTCAGCCTCTGGAGCAATGGCCTTAAGAGTTGG	15	66729157	66729277	+	MAP2K1 (5604)	465	54.17
465_342198_5604(MAP2K1)_5a.1_1	/5Biosg/GTCTGGTATTCTCGATCTTAGGATGGAGGTTCTCTGGATCAAGTCCTGAAGAAAGCTGGAAGAATTCCTGAACAAATTTTAGGAAAAGTTAGCATTGCTGTGAGTATGTTATGAAGTTTT	15	66735596	66735716	+	MAP2K1 (5604)	465	39.17
465_342199_5604(MAP2K1)_6a.1_1	/5Biosg/TATTTTCTTTTCTTTTACATTCCCTTTCCTCTAGGTAATAAAAGGCCTGACATATCTGAGGGAGAAGCACAAGATCATGCACAGAGGTAAGAAGTTATTTGCTAGTTATTTTGCTTTGAA	15	66736959	66737079	+	MAP2K1 (5604)	465	35.83
465_342200_5604(MAP2K1)_7a_1	/5Biosg/TCTCTTCCCCAATCTACCTGTGTCAGTTCCCTCCTTTTCTATTTTCTCTTCCCTGCAGATGTCAAGCCCTCCAACATCCTAGTCAACTCCCGTGGGGAGATCAAGCTCTGTGACTTTGGG	15	66774034	66774154	+	MAP2K1 (5604)	465	50.83
465_342200_5604(MAP2K1)_7a_2	/5Biosg/GTCAGCGGGCAGCTCATCGACTCCATGGCCAACTCCTTCGTGGGCACAAGGTCCTACATGTCGGTATGAACAGAAGTTTCCATTGCTTGAGCTTCTTGTACGGTCAGGGAGAGGAGCCCA	15	66774154	66774274	+	MAP2K1 (5604)	465	55.83
465_342201_5604(MAP2K1)_8a_1	/5Biosg/CTGTCTGTCTCTCCTGCAGCCAGAAAGACTCCAGGGGACTCATTACTCTGTGCAGTCAGACATCTGGAGCATGGGACTGTCTCTGGTAGAGATGGCGGTTGGGAGGTATCCCATCCCTCC	15	66777308	66777428	+	MAP2K1 (5604)	465	56.67
465_342201_5604(MAP2K1)_8a_2	/5Biosg/TCCAGATGCCAAGGAGCTGGAGCTGATGTTTGGGTGCCAGGTGGAAGGAGATGCGGCTGAGACCCCACCCAGGCCAAGGACCCCCGGGAGGCCCCTTAGCTGTGAGTAGCCTGGTGTGTC	15	66777428	66777548	+	MAP2K1 (5604)	465	64.17
465_342202_5604(MAP2K1)_9a.1_1	/5Biosg/GTATTTTTTCTTTTTATAAAATTTGTAGCATACGGAATGGACAGCCGACCTCCCATGGCAATTTTTGAGTTGTTGGATTACATAGTCAACGAGGTAAGTACTGCCTGGTTTCCTTCACCT	15	66779537	66779657	+	MAP2K1 (5604)	465	40
465_342203_5604(MAP2K1)_10a_1	/5Biosg/ATTTTTCTTATCTCAACATGTGTTTGCAGCCTCCTCCAAAACTGCCCAGTGGAGTGTTCAGTCTGGAATTTCAAGATTTTGTGAATAAATGGTAAGTTGGCTCCTTGTTCTCTGGAAGCG	15	66781523	66781643	+	MAP2K1 (5604)	465	42.5
465_342204_5604(MAP2K1)_11a_1	/5Biosg/CAGGCAACAGCTCTTACCTTGTCTTTCTTCCTTTAAGCTTAATAAAAAACCCCGCAGAGAGAGCAGATTTGAAGCAACTCATGGTGAGTCTATTTATTCCGGATTCTTACAGTACCTGTT	15	66782018	66782138	+	MAP2K1 (5604)	465	41.67
465_342205_5604(MAP2K1)_12a.1_1	/5Biosg/CAGGTTCATGCTTTTATCAAGAGATCTGATGCTGAGGAAGTGGATTTTGCAGGTTGGCTCTGCTCCACCATCGGCCTTAACCAGCCCAGCACACCAACCCATGCTGCTGGCGTCTAAGTG	15	66782836	66782956	+	MAP2K1 (5604)	465	53.33
465_342206_5605(MAP2K2)_1a.1_1	/5Biosg/CCCGCGGAGCCCCGATGCTGGCCCGGAGGAAGCCGGTGCTGCCGGCGCTCACCATCAACCCTACCATCGCCGAGGGCCCATCCCCTACCAGCGAGGGCGCCTCCGAGTGAGTGGGCAGGG	19	4123766	4123886	-	MAP2K2 (5605)	465	74.17
465_342207_5605(MAP2K2)_2a_1	/5Biosg/GGGGGTCTCTGCAGGGCAAACCTGGTGGACCTGCAGAAGAAGCTGGAGGAGCTGGAACTTGACGAGCAGCAGAAGAAGCGGCTGGAAGCCTTTCTCACCCAGAAAGCCAAGGTCGGCGAA	19	4117521	4117641	-	MAP2K2 (5605)	465	60
465_342207_5605(MAP2K2)_2a_2	/5Biosg/CTCAAAGACGATGACTTCGAAAGGATCTCAGAGCTGGGCGCGGGCAACGGCGGGGTGGTCACCAAAGTCCAGCACAGACCCTCGGGCCTCATCATGGCCAGGAAGGTGAGCACTGCGGGG	19	4117401	4117521	-	MAP2K2 (5605)	465	63.33
465_342208_5605(MAP2K2)_3a.1_1	/5Biosg/GTTTTCGGGCACCCCCCAAGCCAGTCTCGCCCCTCTCCCCTTGCAGCTGATCCACCTTGAGATCAAGCCGGCCATCCGGAACCAGATCATCCGCGAGCTGCAGGTCCTGCACGAATGCAA	19	4110579	4110699	-	MAP2K2 (5605)	465	62.5
465_342208_5605(MAP2K2)_3a.1_2	/5Biosg/CTCGCCGTACATCGTGGGCTTCTACGGGGCCTTCTACAGTGACGGGGAGATCAGCATTTGCATGGAACACATGGTGAGTGCGTCCGGGGCAGGGGCAGGGGCAGGGCCTCCACGGAACAG	19	4110459	4110579	-	MAP2K2 (5605)	465	64.17
465_342209_5605(MAP2K2)_4a.1_1	/5Biosg/AGCCGCAGGGCTTGGCGAGGGAGCCCCCTGGGGGTCTGGACGGGCACACAGCGACCCGCCGCCTCCTCCCACGCGGGGCAGCACCCGCGTCTCCTCCGCGCCCTCACCCTCCCCTTCCCT	19	4102897	4103017	-	MAP2K2 (5605)	465	77.5
465_342209_5605(MAP2K2)_4a.1_2	/5Biosg/TCGTGTGCTGGGAAGAGGACGCAGGCCCAAGACGCTGGTCTCCAGCCTGGCCGCCTCCCGTGGCGCACAGACAAGCCCACCACGTAGGCTGCAGGGAGTGCGGGCCCCACAGCTGCCTGA	19	4102777	4102897	-	MAP2K2 (5605)	465	70
465_342210_5605(MAP2K2)_4a.2_1	/5Biosg/TATGACATGGATGTGGGGCCACACCCGGGGACCAGCCTACCCATGATGACTCGTTTCCAGGCCCTCCGCAGGATGCCCGGCACAGTGGCGAGGAGACCACAGGCTGTGGGGAGGGGCCGA	19	4103151	4103271	-	MAP2K2 (5605)	465	66.67
465_342210_5605(MAP2K2)_4a.2_2	/5Biosg/GGTTACCGTCACCTGGGCTGGCGTCACTGGGATCCCTCCTGCAGTCCATGCACCCCCTGGCCCCTGGTCCTACTCGGCCTGGCCTTTCTGCCCTAGGTGGCAGGGACAGGCGCAGGGCA	19	4103032	4103151	-	MAP2K2 (5605)	465	68.91
465_342211_5605(MAP2K2)_5a_1	/5Biosg/CACTCCTTGTGTGCCCTCTAGGACGGCGGCTCCCTGGACCAGGTGCTGAAAGAGGCCAAGAGGATTCCCGAGGAGATCCTGGGGAAAGTCAGCATCGCGGTGAGTCCACCGCAGACCCAC	19	4102352	4102472	-	MAP2K2 (5605)	465	63.33
465_342212_5605(MAP2K2)_6a_1	/5Biosg/CTTGTCCCGTGACTCCCTCCGCGCTCCCCTGCAGGTTCTCCGGGGCTTGGCGTACCTCCGAGAGAAGCACCAGATCATGCACCGAGGTAAGGCCCAGCCCGCCCTCCCCAGAGCCCCGGG	19	4101192	4101312	-	MAP2K2 (5605)	465	70
465_342213_5605(MAP2K2)_7a_1	/5Biosg/CCCCGGGGGCCGGCAGGCAACTGTTGGGCGCCCCTCACCCGCAGCCTGCCGCCTCCAGATGTGAAGCCCTCCAACATCCTCGTGAACTCTAGAGGGGAGATCAAGCTGTGTGACTTCGGG	19	4101079	4101199	-	MAP2K2 (5605)	465	66.67
465_342213_5605(MAP2K2)_7a_2	/5Biosg/GTGAGCGGCCAGCTCATCGACTCCATGGCCAACTCCTTCGTGGGCACGCGCTCCTACATGGCTGTGAGTCCCCGCTGGCTCTCCCCTCCAGCTCTCCTCCCTGCTGCTCTCCCCCAAGCT	19	4100959	4101079	-	MAP2K2 (5605)	465	66.67
465_342214_5605(MAP2K2)_8a_1	/5Biosg/GGCTCTGCTGCAGCCGGAGCGGTTGCAGGGCACACATTACTCGGTGCAGTCGGACATCTGGAGCATGGGCCTGTCCCTGGTGGAGCTGGCCGTCGGAAGGTACCCCATCCCCCCGCCCGA	19	4099305	4099425	-	MAP2K2 (5605)	465	68.33
465_342214_5605(MAP2K2)_8a_2	/5Biosg/CGCCAAAGAGCTGGAGGCCATCTTTGGCCGGCCCGTGGTCGACGGGGAAGAAGGAGAGCCTCACAGCATCTCGCCTCGGCCGAGGCCCCCCGGGCGCCCCGTCAGCGGTACGGCCTGAAT	19	4099185	4099305	-	MAP2K2 (5605)	465	70.83
465_342215_5605(MAP2K2)_9a.1_1	/5Biosg/TCTCACCTCCATCTCTCTCCCTGTGCAGGTCACGGGATGGATAGCCGGCCTGCCATGGCCATCTTTGAACTCCTGGACTATATTGTGAACGAGGTTTGTGCTTGATGCCTTTTGGCTTTT	19	4097249	4097369	-	MAP2K2 (5605)	465	52.5
465_342216_5605(MAP2K2)_10a_1	/5Biosg/CTGACCCCACCCTCTGTTCTCCTCCACAGCCACCTCCTAAGCTGCCCAACGGTGTGTTCACCCCCGACTTCCAGGAGTTTGTCAATAAATGGTAGGTGGAGCCGGGCTGCCCACACCCCT	19	4095356	4095476	-	MAP2K2 (5605)	465	60.83
465_342217_5605(MAP2K2)_11a_1	/5Biosg/TCCACCGCCTCCCGGTCCTGCCTCTTGGAACCCCCAGCCTCATCAAGAACCCAGCGGAGCGGGCGGACCTGAAGATGCTCACAGTGAGTGATGCCAGCGGGTTCTGGGACCGGGAGGGTG	19	4094413	4094533	-	MAP2K2 (5605)	465	66.67
465_342218_5605(MAP2K2)_12a_1	/5Biosg/GCAGAACCACACCTTCATCAAGCGGTCCGAGGTGGAAGAAGTGGATTTTGCCGGCTGGTTGTGTAAAACCCTGCGGCTGAACCAGCCCGGCACACCCACGCGCACCGCCGTGTGACAGTG	19	4090590	4090710	-	MAP2K2 (5605)	465	61.67
465_342354_6416(MAP2K4)_1.1_1	/5Biosg/CAATGGCGGCTCCGAGCCCGAGCGGCGGCGGCGGCTCCGGGGGCGGCAGCGGCAGCGGCACCCCCGGCCCCGTAGGGTCCCCGGCGCCAGGCCACCCGGCCGTCAGCAGCATGCAGGGTA	17	11924201	11924321	+	MAP2K4 (6416)	465	81.67
465_342355_6416(MAP2K4)_2_1	/5Biosg/TTGATTTACAGTAAATGAACTGGAACTTATCTTTTTTACTTTAGGCTTTCAGATAAACTTCTGTGAAAAGGCACAAAGTAAGCTACAAATTTTATGATATTATGCTATTTATTTTTTTCA	17	11935538	11935658	+	MAP2K4 (6416)	465	26.67
465_342356_6416(MAP2K4)_3_1	/5Biosg/TTTCTCAGGTAAACGCAAAGCACTGAAGTTGAATTTTGCAAATCCACCTTTCAAATCTACAGCAAGGTTTACTCTGAATCCCAATCCTACAGGAGTTCAAAACCCACACATGTGAGTATT	17	11958197	11958317	+	MAP2K4 (6416)	465	40
465_342357_6416(MAP2K4)_4.1_1	/5Biosg/CAGTTTTTCCTTTTGCCTCATCTTAGATCACAGCAAAGATACTCATTTGTTGGTAGTGCCAGGAAGCAGGCAGTTTCCATGGTAACTGACAGACCGAGTTTACTGTGGAAATTTCCGGA	17	11972950	11973069	+	MAP2K4 (6416)	465	44.54
465_342358_6416(MAP2K4)_5_1	/5Biosg/TGTGGAAAAATTGCTTCCCAATATTTTAACAGAGAGAGACTGAGAACACACAGCATTGAGTCATCAGGAAAACTGAAGATCTCCCCTGAACAACACTGGGATTTCACTGCAGAGGACTTG	17	11984640	11984760	+	MAP2K4 (6416)	465	43.33
465_342358_6416(MAP2K4)_5_2	/5Biosg/AAAGACCTTGGAGAAATTGGACGAGGAGCTTATGGTTCTGTCAACAAAATGGTCCACAAACCAAGTGGGCAAATAATGGCAGTTAAAGTAGGTGATGCCATGATTATTTTTGGTACTTTA	17	11984760	11984880	+	MAP2K4 (6416)	465	40
465_342359_6416(MAP2K4)_6_1	/5Biosg/TATTGGTGTTTTTGACAAAATTATTGTGTTTTTTTGACATCTTTTGTCATTCTTTTCCAGAGAATTCGGTCAACAGTGGATGAAAAAGAACAAAAACAACTTCTTATGGATTTGGATGTA	17	11998831	11998951	+	MAP2K4 (6416)	465	30.83
465_342359_6416(MAP2K4)_6_2	/5Biosg/GTAATGCGGAGTAGTGATTGCCCATACATTGTTCAGTTTTATGGTGCACTCTTCAGAGAGGTAGGAATAAACTGGGTTTTAGCTGACTAATGAATATCTAATTGGGACAAATGAAGATGG	17	11998951	11999071	+	MAP2K4 (6416)	465	40
465_342360_6416(MAP2K4)_7_1	/5Biosg/AAGTAAAGGCAAGGTGATATTTAAGATGTATAAGAATAACAGATATTTGTTATTTTATAGGGTGACTGTTGGATCTGTATGGAACTCATGTCTACCTCGTTTGATAAGTTTTACAAATAT	17	12011046	12011166	+	MAP2K4 (6416)	465	30.83
465_342360_6416(MAP2K4)_7_2	/5Biosg/GTATATAGTGTATTAGATGATGTTATTCCAGAAGAAATTTTAGGCAAAATCACTTTAGCAGTAAGTACCTGGTCTTTAAATTATTCATTGTGTATATAGTTATATAGAGATGCTGCTGGA	17	12011166	12011286	+	MAP2K4 (6416)	465	30.83
465_342361_6416(MAP2K4)_8_1	/5Biosg/AGTTGTTTATCCCATCTCTCCTTTTTCTCCCTAGACTGTGAAAGCACTAAACCACTTAAAAGAAAACTTGAAAATTATTCACAGAGGTGGGTATGGATTGGTATTTTTTGTAATAGAAAT	17	12013657	12013777	+	MAP2K4 (6416)	465	34.17
465_342362_6416(MAP2K4)_9_1	/5Biosg/CTTATGTAACTTAGGAAGAAGCTAATTGTATACTGAATGATATCTATGTCTTGCAGATATCAAACCTTCCAATATTCTTCTGGACAGAAGTGGAAATATTAAGCTCTGTGACTTCGGCAT	17	12016493	12016613	+	MAP2K4 (6416)	465	35.83
465_342362_6416(MAP2K4)_9_2	/5Biosg/CAGTGGACAGCTTGTGGACTCTATTGCCAAGACAAGAGATGCTGGCTGTAGGCCATACATGGCAGTAAGTGTTAAGTCCAGGCCTTCTTGCTTGATAGTCATTGCACAGAGAGCCTGTGC	17	12016613	12016733	+	MAP2K4 (6416)	465	50.83
465_342363_6416(MAP2K4)_10_1	/5Biosg/ACACTTGTCTTTATGTTCCAGCCTGAAAGAATAGACCCAAGCGCATCACGACAAGGATATGATGTCCGCTCTGATGTCTGGAGTTTGGGGATCACATTGGTATGTTTATGCTGATTCAAC	17	12028589	12028709	+	MAP2K4 (6416)	465	45
465_342364_6416(MAP2K4)_11_1	/5Biosg/AAATGATGCCTGGTGTATTTTGCTCTTTCCTCTTTGTTCTCTTTAGTATGAGTTGGCCACAGGCCGATTTCCTTATCCAAAGTGGAATAGTGTATTTGATCAACTAACACAAGTCGTGAA	17	12032409	12032529	+	MAP2K4 (6416)	465	40
465_342364_6416(MAP2K4)_11_2	/5Biosg/AGGAGATCCTCCGCAGCTGAGTAATTCTGAGGAAAGGGAATTCTCCCCGAGTTTCATCAACTTTGTCAACTTGTGGTGAGTACCTGATTTATGAATGGTCGAACACGCATGGCGAGAATA	17	12032529	12032649	+	MAP2K4 (6416)	465	46.67
465_342365_6416(MAP2K4)_12_1	/5Biosg/TCTACATTTTAATAATGTTATTTTTATGTTATTTTAGCCTTACGAAGGATGAATCCAAAAGGCCAAAGTATAAAGAGCTTCTGGTGAGTGTGGGACTGTGGGGATTGTAGGTACATCCTA	17	12043118	12043238	+	MAP2K4 (6416)	465	36.67
465_342366_6416(MAP2K4)_13_1	/5Biosg/CAGAAACATCCCTTTATTTTGATGTATGAAGAACGTGCCGTTGAGGTCGCATGCTATGTTTGTAAAATCCTGGATCAAATGCCAGCTACTCCCAGCTCTCCCATGTATGTCGATTGATAT	17	12044460	12044580	+	MAP2K4 (6416)	465	43.33
465_342717_9020(MAP3K14)_2_1	/5Biosg/AAGTGACCTGCTCTGTGTTTGGTCTCTCTCAGGATGAGCACAAGCCTGGGAGATGGCAGTGATGGAAATGGCCTGCCCAGGTGCCCCTGGCTCAGCAGTGGGGCAGCAGAAGGAACTCCC	17	43368043	43368163	-	MAP3K14 (9020)	465	60
465_342717_9020(MAP3K14)_2_2	/5Biosg/CAAAGCCAAGGAGAAGACGCCGCCACTGGGGAAGAAACAGAGCTCCGTCTACAAGCTTGAGGCCGTGGAGAAGAGCCCTGTGTTCTGCGGAAAGTGGGAGATCCTGAATGACGTGATTAC	17	43367923	43368043	-	MAP3K14 (9020)	465	55.83
465_342717_9020(MAP3K14)_2_3	/5Biosg/CAAGGGCACAGCCAAGGAAGGCTCCGAGGCAGGGCCAGCTGCCATCTCTATCATCGCCCAGGCTGAGTGTAGGGGCCTAGGGTTGTTGTGGGCACGGGGCAGGTGGGTGGGCCTGCAGGT	17	43367803	43367923	-	MAP3K14 (9020)	465	66.67
465_342718_9020(MAP3K14)_3_1	/5Biosg/GCTAATCCAACTCCTTTTGCTTTAGGTGAGAATAGCCAAGAGTTCAGCCCCACCTTTTCAGAACGCATTTTCATCGCTGGGTCCAAACAGTACAGGTAAGCAGGGGAGACAAGCCTGAGT	17	43366576	43366696	-	MAP3K14 (9020)	465	49.17
465_342719_9020(MAP3K14)_4.1_1	/5Biosg/CCCTTTTGTGACAGCCAGTCCGAGAGTCTTGATCAGATCCCCAACAATGTGGCCCATGCTACAGAGGGCAAAATGGCCCGTGTGTGTTGGAAGGGAAAGCGTCGCAGCAAAGCCCGGAAG	17	43364624	43364744	-	MAP3K14 (9020)	465	56.67
465_342719_9020(MAP3K14)_4.1_2	/5Biosg/AAACGGAAGAAGAAGAGCTCAAAGTCCCTGGCTCATGCAGGAGTGGCCTTGGCCAAACCCCTCCCCAGGACCCCTGAGCAGGAGAGCTGCACCATCCCAGTGCAGGTGAGACCCTCCACC	17	43364504	43364624	-	MAP3K14 (9020)	465	61.67
465_342720_9020(MAP3K14)_5_1	/5Biosg/CCTGTCCCTGGGCCCTGGCCCTCTGTGCTGATAGCTGTGTTTCCCCCCGCAGGAGGATGAGTCTCCACTCGGCGCCCCATATGTTAGAAACACCCCGCAGTTCACCAAGCCTCTGAAGGA	17	43364343	43364463	-	MAP3K14 (9020)	465	61.67
465_342720_9020(MAP3K14)_5_2	/5Biosg/ACCAGGCCTTGGGCAACTCTGTTTTAAGCAGCTTGGCGAGGGCCTACGGCGGCTCTGCCTCGATCAGAACTCCACAAACTGATCAGCCCCTTGCAATGTCTGAACCACGTGTGGAAACTG	17	43364223	43364343	-	MAP3K14 (9020)	465	56.67
465_342720_9020(MAP3K14)_5_3	/5Biosg/CACCACCCCCAGGACGGAGGCCCCCTGCCCCTGCCCACGCACCCCTTCCCCTATAGCAGACTGCCTCATCCCTTCCCATTCCACCCTCTCCAGCCCTGGAAACCTCACCCTCTGGAGTCC	17	43364103	43364223	-	MAP3K14 (9020)	465	67.5
465_342720_9020(MAP3K14)_5_4	/5Biosg/TTCCTGGGCAAACTGGCCTGTGTAGACAGCCAGAAACCCTTGCCTGACCCACACCTGAGCAAACTGGCCTGTGTAGACAGTCCAAAGCCCCTGCCTGGCCCACACCTGGAGCCCAGCTGC	17	43363983	43364103	-	MAP3K14 (9020)	465	61.67
465_342720_9020(MAP3K14)_5_5	/5Biosg/CTGTCTCGTGGTGCCCATGAGAAGTTTTCTGTGGAGGAATACCTAGTGCATGCTCTGCAAGGCAGCGTGAGCTCAGGCCAGGCCCACAGCCTGACCAGCCTGGCCAAGACCTGGGCAGCA	17	43363863	43363983	-	MAP3K14 (9020)	465	60.83
465_342720_9020(MAP3K14)_5_6	/5Biosg/AGGGGCTCCAGATCCCGGGAGCCCAGCCCCAAAACTGAGGACAACGAGGGTGTCCTGCTCACTGAGGTAACTAATCCCCCGGCACCTGTATATGTCCCTCTACCAGCAACCTGGGGGATG	17	43363743	43363863	-	MAP3K14 (9020)	465	60.83
465_342721_9020(MAP3K14)_6_1	/5Biosg/CCTCTGCTGCCCTGGCCACTGAAACTGTCCTCTCTCTCCTGCCAACCCCAGAAACTCAAGCCAGTGGATTATGAGTACCGAGAAGAAGTCCACTGGGCCACGCACCAGCTCCGCCTGGGC	17	43362247	43362367	-	MAP3K14 (9020)	465	60.83
465_342721_9020(MAP3K14)_6_2	/5Biosg/AGAGGCTCCTTCGGAGAGGTGCACAGGATGGAGGACAAGCAGACTGGCTTCCAGTGCGCTGTCAAAAAGGTACGCCAGGGCTCAGGGGCTGAGTGAAGAGGGAAGCCAGGAAGGGGGCCT	17	43362127	43362247	-	MAP3K14 (9020)	465	61.67
465_342722_9020(MAP3K14)_7_1	/5Biosg/GACCCAGCTCTGGTCCCCTCACCCTGTCTTAACAGCTGCCTCTGGGCCCTTGCAGGTGCGGCTGGAAGTATTTCGGGCAGAGGAGCTGATGGCATGTGCAGGATTGACCTCACCCAGAAT	17	43351895	43352015	-	MAP3K14 (9020)	465	60
465_342722_9020(MAP3K14)_7_2	/5Biosg/TGTCCCTTTGTATGGAGCTGTGAGAGAAGGGCCTTGGGTCAACATCTTCATGGAGCTGCTGGAAGGTAAGGAGCCAGGTCCCACTCTTTCTCCAAATTCAGGGCCAAGAGTTCCCCCCTG	17	43351775	43351895	-	MAP3K14 (9020)	465	55
465_342723_9020(MAP3K14)_8_1	/5Biosg/CTGGCATGGAGGCTCGGGCAAGTCCCATGTATAGCCTGGCCTTTGGTCTCCTAGGTGGCTCCCTGGGCCAGCTGGTCAAGGAGCAGGGCTGTCTCCCAGAGGACCGGGCCCTGTACTACC	17	43351555	43351675	-	MAP3K14 (9020)	465	65
[truncated: 1,995 more rows]
